# Supplementary material for: Quantifying the major mechanisms of recent gene duplications in the human and mouse genomes: a novel strategy to estimate gene duplication rates
Source: Genome Biol. 2007 Aug 2;8(8):R158. doi: 10.1186/gb-2007-8-8-r158 (PMC2374989; doi:10.1186/gb-2007-8-8-r158)
Supplement: Additional data file 1 — Provided is the human ALL gene set. [file gb-2007-8-8-r158-S1.txt]

EnsembPid1	EnsemblPid2	Chr1	Chr2	TAG_S	TAG_NS	Retro_LOW	Retro_UP	Ka	Ks
ENSP00000369804	ENSP00000369828	7	7	0	1	0	0	0.000000	0.000000
ENSP00000366644	ENSP00000366806	9	9	0	0	0	0	0.000000	0.009600
ENSP00000371760	ENSP00000371774	16	16	0	1	0	0	0.000000	0.000000
ENSP00000372439	ENSP00000372511	Y	Y	0	0	0	0	0.000000	0.000000
ENSP00000354308	ENSP00000372010	8	8	0	0	0	0	0.000000	0.000000
ENSP00000371706	ENSP00000371860	Y	Y	0	0	0	0	0.000000	0.000000
ENSP00000328055	ENSP00000331202	Y	Y	0	0	0	0	0.000000	0.000000
ENSP00000329993	ENSP00000348814	12	12	1	1	0	0	0.000000	0.000000
ENSP00000250776	ENSP00000250805	Y	Y	0	0	0	0	0.000000	0.000000
ENSP00000359440	ENSP00000359460	X	X	0	1	0	0	0.003600	0.000000
ENSP00000366595	ENSP00000366758	9	9	0	0	0	0	0.000000	0.029400
ENSP00000329670	ENSP00000330351	X	16	0	0	0	0	0.000000	0.000000
ENSP00000358225	ENSP00000358289	1	1	0	0	0	0	0.000000	0.000000
ENSP00000372377	ENSP00000372382	15	15	0	1	0	0	0.000000	0.006300
ENSP00000333014	ENSP00000372382	15	15	0	0	0	0	0.000000	0.000000
ENSP00000333014	ENSP00000372377	15	15	0	0	0	0	0.000000	0.006300
ENSP00000358385	ENSP00000358401	1	1	0	1	0	0	0.000000	0.000000
ENSP00000356099	ENSP00000358401	1	1	0	0	0	0	0.000000	0.006900
ENSP00000356099	ENSP00000358385	1	1	0	0	0	0	0.000000	0.006900
ENSP00000347609	ENSP00000351966	X	X	0	1	0	0	0.000000	0.000000
ENSP00000370267	ENSP00000370268	7	7	1	1	0	0	0.000000	0.000000
ENSP00000348336	ENSP00000352040	16	16	0	1	0	0	0.000000	0.018100
ENSP00000335113	ENSP00000372508	22	14	0	0	0	0	0.004300	0.011400
ENSP00000333585	ENSP00000363212	10	10	0	0	0	0	0.000000	0.000000
ENSP00000315687	ENSP00000363212	10	10	0	0	0	0	0.005600	0.000000
ENSP00000315687	ENSP00000333585	10	10	0	0	0	0	0.005600	0.000000
ENSP00000310102	ENSP00000329865	2	2	0	0	0	0	0.018200	0.022700
ENSP00000303848	ENSP00000307184	Y	Y	0	1	0	0	0.000000	0.000000
ENSP00000253323	ENSP00000253325	Y	Y	1	1	0	0	0.000000	0.000000
ENSP00000330318	ENSP00000332447	Y	Y	0	1	0	0	0.000000	0.000000
ENSP00000329106	ENSP00000332447	Y	Y	0	1	0	0	0.000000	0.000000
ENSP00000329106	ENSP00000330318	Y	Y	0	0	0	0	0.000000	0.000000
ENSP00000368524	ENSP00000368891	17	17	0	0	0	0	0.003200	0.015900
ENSP00000327378	ENSP00000368891	17	17	0	0	1	1	0.000000	0.007900
ENSP00000327378	ENSP00000368524	17	17	0	0	0	0	0.003200	0.024000
ENSP00000346277	ENSP00000350285	X	X	0	1	0	0	0.003800	0.000000
ENSP00000366805	ENSP00000366823	9	9	0	1	0	0	0.000000	0.000000
ENSP00000358389	ENSP00000366823	1	9	0	0	0	0	0.134200	0.046600
ENSP00000358389	ENSP00000366805	1	9	0	0	0	0	0.134200	0.046600
ENSP00000341218	ENSP00000343312	7	7	1	1	1	1	0.142500	0.222600
ENSP00000326807	ENSP00000350502	15	15	0	0	0	0	0.000000	0.000000
ENSP00000320207	ENSP00000350502	15	15	0	1	0	0	0.003700	0.000000
ENSP00000320207	ENSP00000326807	15	15	0	0	0	0	0.003700	0.000000
ENSP00000317958	ENSP00000332298	1	8	0	0	0	0	0.005900	0.000000
ENSP00000304065	ENSP00000347298	2	2	1	1	0	0	0.029000	0.027600
ENSP00000349791	ENSP00000353494	10	10	0	1	0	0	0.000000	0.000000
ENSP00000303532	ENSP00000324895	8	8	0	0	0	0	0.000000	0.018400
ENSP00000324284	ENSP00000328519	X	X	0	1	0	0	0.000000	0.000000
ENSP00000372381	ENSP00000372468	22	22	0	0	0	0	0.000000	0.030500
ENSP00000350795	ENSP00000369492	16	16	1	1	0	0	0.000000	0.000000
ENSP00000339405	ENSP00000369492	16	16	0	1	0	0	0.000000	0.000000
ENSP00000339405	ENSP00000350795	16	16	0	1	0	0	0.000000	0.000000
ENSP00000318310	ENSP00000369492	16	16	0	1	0	0	0.000000	0.007000
ENSP00000318310	ENSP00000350795	16	16	0	1	0	0	0.000000	0.007000
ENSP00000318310	ENSP00000339405	16	16	0	1	0	0	0.000000	0.007000
ENSP00000372510	ENSP00000372630	14	22	0	0	0	0	0.002400	0.004800
ENSP00000361987	ENSP00000371185	9	22	0	0	1	1	0.842200	1.859700
ENSP00000370496	ENSP00000370498	X	X	1	1	0	0	0.005500	0.000000
ENSP00000370495	ENSP00000370498	X	X	1	1	0	0	0.005500	0.000000
ENSP00000370495	ENSP00000370496	X	X	1	1	0	0	0.000000	0.000000
ENSP00000369491	ENSP00000369504	16	16	0	1	0	0	0.009100	0.009000
ENSP00000366655	ENSP00000366833	9	9	0	0	0	0	0.006400	0.020000
ENSP00000328116	ENSP00000354169	8	8	0	1	0	0	0.000000	0.000000
ENSP00000351149	ENSP00000352269	18	21	0	0	0	0	0.008700	0.031700
ENSP00000346675	ENSP00000348286	5	1	0	0	0	0	0.018900	0.033500
ENSP00000332845	ENSP00000351335	1	1	0	0	0	0	0.005800	0.012900
ENSP00000368530	ENSP00000368893	17	17	0	0	0	0	0.002800	0.006600
ENSP00000327090	ENSP00000368893	17	17	0	0	0	0	0.005500	0.000000
ENSP00000327090	ENSP00000368530	17	17	0	0	0	0	0.008500	0.006700
ENSP00000372466	ENSP00000372777	21	18	0	0	0	0	0.023500	0.000000
ENSP00000326867	ENSP00000372777	21	18	0	0	0	0	0.058900	0.050300
ENSP00000326867	ENSP00000372466	21	21	0	0	0	0	0.069500	0.048700
ENSP00000326420	ENSP00000354755	2	1	0	0	0	0	0.004000	0.000000
ENSP00000318927	ENSP00000366767	17	9	0	0	1	1	0.212400	0.185400
ENSP00000276779	ENSP00000349162	Y	Y	0	0	0	0	0.277000	0.237300
ENSP00000276770	ENSP00000349162	Y	Y	0	0	0	0	0.277000	0.237300
ENSP00000276770	ENSP00000276779	Y	Y	0	0	0	0	0.000000	0.000000
ENSP00000253470	ENSP00000343870	Y	Y	0	0	0	0	1.039300	1.644500
ENSP00000359568	ENSP00000359569	X	X	0	1	0	0	0.009200	0.006600
ENSP00000348530	ENSP00000366741	9	9	0	1	1	1	0.015700	0.008600
ENSP00000351760	ENSP00000367940	12	17	0	0	0	0	0.042200	0.073800
ENSP00000350080	ENSP00000353396	17	17	1	1	0	0	0.000000	0.000000
ENSP00000342107	ENSP00000368741	15	15	0	1	0	0	0.000000	0.000000
ENSP00000340457	ENSP00000368741	15	15	0	0	0	0	0.002400	0.004700
ENSP00000340457	ENSP00000342107	15	15	0	0	0	0	0.002400	0.004700
ENSP00000339493	ENSP00000368741	15	15	0	1	0	0	0.000000	0.000000
ENSP00000339493	ENSP00000342107	15	15	0	1	0	0	0.000000	0.000000
ENSP00000339493	ENSP00000340457	15	15	0	0	0	0	0.002400	0.004700
ENSP00000367163	ENSP00000367164	13	13	1	1	0	0	0.000000	0.000000
ENSP00000367162	ENSP00000367164	13	13	1	1	0	0	0.000000	0.000000
ENSP00000367162	ENSP00000367163	13	13	1	1	0	0	0.000000	0.000000
ENSP00000367159	ENSP00000367164	13	13	0	1	0	0	0.000000	0.000000
ENSP00000367159	ENSP00000367163	13	13	1	1	0	0	0.000000	0.000000
ENSP00000367159	ENSP00000367162	13	13	1	1	0	0	0.000000	0.000000
ENSP00000367158	ENSP00000367164	13	13	0	1	0	0	0.000000	0.000000
ENSP00000367158	ENSP00000367163	13	13	0	1	0	0	0.000000	0.000000
ENSP00000367158	ENSP00000367162	13	13	1	1	0	0	0.000000	0.000000
ENSP00000367158	ENSP00000367159	13	13	1	1	0	0	0.000000	0.000000
ENSP00000370255	ENSP00000370260	7	7	1	1	0	0	0.081800	0.173800
ENSP00000366639	ENSP00000366811	9	9	0	0	0	0	0.000000	0.000000
ENSP00000366633	ENSP00000366811	9	9	0	0	0	0	0.000000	0.000000
ENSP00000366633	ENSP00000366639	9	9	0	1	0	0	0.000000	0.000000
ENSP00000348731	ENSP00000349853	1	1	0	1	0	0	0.007600	0.000000
ENSP00000329229	ENSP00000353797	Y	Y	1	1	0	0	0.296100	0.267500
ENSP00000315051	ENSP00000318208	2	2	0	0	0	0	0.012000	0.019800
ENSP00000314846	ENSP00000318208	2	2	0	1	0	0	0.016500	0.018700
ENSP00000314846	ENSP00000315051	2	2	0	1	0	0	0.004200	0.000000
ENSP00000372043	ENSP00000372092	Y	Y	0	1	0	0	0.000000	0.000000
ENSP00000364745	ENSP00000364759	X	X	1	1	0	0	0.000000	0.000000
ENSP00000364736	ENSP00000364759	X	X	0	1	0	0	0.000000	0.000000
ENSP00000364736	ENSP00000364745	X	X	1	1	0	0	0.000000	0.000000
ENSP00000364722	ENSP00000364759	X	X	0	1	0	0	0.000000	0.000000
ENSP00000364722	ENSP00000364745	X	X	0	1	0	0	0.000000	0.000000
ENSP00000364722	ENSP00000364736	X	X	1	1	0	0	0.000000	0.000000
ENSP00000364713	ENSP00000364759	X	X	0	1	0	0	0.000000	0.000000
ENSP00000364713	ENSP00000364745	X	X	0	1	0	0	0.000000	0.000000
ENSP00000364713	ENSP00000364736	X	X	1	1	0	0	0.000000	0.000000
ENSP00000364713	ENSP00000364722	X	X	1	1	0	0	0.000000	0.000000
ENSP00000370805	ENSP00000370806	19	19	1	1	0	0	0.017700	0.043400
ENSP00000246896	ENSP00000370445	4	4	1	1	0	0	0.081700	0.090100
ENSP00000370855	ENSP00000370856	4	4	1	1	1	1	0.046600	0.025800
ENSP00000368756	ENSP00000368760	7	7	1	1	0	0	0.042200	0.040700
ENSP00000344240	ENSP00000368640	7	7	0	1	1	1	0.012100	0.006900
ENSP00000372036	ENSP00000372096	Y	Y	0	1	0	0	0.000000	0.000000
ENSP00000342409	ENSP00000372096	Y	Y	0	0	0	0	0.000000	0.000000
ENSP00000342409	ENSP00000372036	Y	Y	0	1	0	0	0.000000	0.000000
ENSP00000303736	ENSP00000372096	Y	Y	0	0	0	0	0.000000	0.000000
ENSP00000303736	ENSP00000372036	Y	Y	0	0	0	0	0.000000	0.000000
ENSP00000303736	ENSP00000342409	Y	Y	0	0	0	0	0.000000	0.000000
ENSP00000358171	ENSP00000364708	1	1	0	0	0	0	0.089300	0.063800
ENSP00000341061	ENSP00000364708	1	1	0	1	0	0	0.064700	0.062800
ENSP00000341061	ENSP00000358171	1	1	0	0	0	0	0.054400	0.051100
ENSP00000339743	ENSP00000364708	1	1	0	1	0	0	0.064700	0.062800
ENSP00000339743	ENSP00000358171	1	1	0	0	0	0	0.054400	0.051100
ENSP00000339743	ENSP00000341061	1	1	0	1	0	0	0.000000	0.000000
ENSP00000339250	ENSP00000343802	12	14	0	0	1	0	0.008800	0.030500
ENSP00000331709	ENSP00000343802	X	14	0	0	0	0	0.029800	0.038800
ENSP00000331709	ENSP00000339250	X	12	0	0	1	1	0.027100	0.007300
ENSP00000366174	ENSP00000366175	5	5	1	1	1	1	0.039300	0.035800
ENSP00000366751	ENSP00000366836	9	9	0	0	0	0	0.000000	0.012900
ENSP00000339488	ENSP00000366836	4	9	0	0	0	0	0.093700	0.142400
ENSP00000339488	ENSP00000366751	4	9	0	0	0	0	0.092800	0.166500
ENSP00000335525	ENSP00000366836	9	9	0	0	0	0	0.000000	0.026000
ENSP00000335525	ENSP00000366751	9	9	0	1	0	0	0.000000	0.012900
ENSP00000335525	ENSP00000339488	9	4	0	0	0	0	0.092100	0.190600
ENSP00000334135	ENSP00000366836	9	9	0	0	0	0	0.000000	0.000000
ENSP00000334135	ENSP00000366751	9	9	0	1	0	0	0.000000	0.012900
ENSP00000334135	ENSP00000339488	9	4	0	0	1	1	0.093700	0.142400
ENSP00000334135	ENSP00000335525	9	9	0	1	0	0	0.000000	0.026000
ENSP00000353839	ENSP00000372570	22	22	0	0	0	0	0.004800	0.032300
ENSP00000349684	ENSP00000372570	22	22	0	0	0	0	0.009500	0.021400
ENSP00000349684	ENSP00000353839	22	22	0	1	0	0	0.005000	0.019600
ENSP00000254025	ENSP00000360450	X	X	1	1	0	0	0.003300	0.000000
ENSP00000320813	ENSP00000322191	8	8	0	0	0	0	0.000000	0.000000
ENSP00000329519	ENSP00000368340	11	13	0	0	0	0	0.074300	0.216800
ENSP00000320951	ENSP00000324633	8	8	0	0	0	0	0.000000	0.000000
ENSP00000310403	ENSP00000365580	20	20	0	1	0	0	0.024700	0.081500
ENSP00000253490	ENSP00000353887	5	5	0	0	0	0	0.009400	0.003500
ENSP00000226460	ENSP00000370418	4	4	1	1	0	0	0.354600	0.427300
ENSP00000256972	ENSP00000371276	12	12	1	1	0	0	0.010200	0.030900
ENSP00000369439	ENSP00000369448	21	21	0	1	0	0	0.336100	0.720300
ENSP00000332738	ENSP00000365056	6	9	0	0	0	0	1.313500	1.863700
ENSP00000360354	ENSP00000360359	X	X	1	1	0	0	0.061900	0.075900
ENSP00000360351	ENSP00000360359	X	X	1	1	0	0	0.061900	0.075900
ENSP00000360351	ENSP00000360354	X	X	1	1	0	0	0.000000	0.000000
ENSP00000360349	ENSP00000360359	X	X	0	1	0	0	0.061900	0.075900
ENSP00000360349	ENSP00000360354	X	X	1	1	0	0	0.000000	0.000000
ENSP00000360349	ENSP00000360351	X	X	1	1	0	0	0.000000	0.000000
ENSP00000360344	ENSP00000360359	X	X	0	1	0	0	0.062200	0.084800
ENSP00000360344	ENSP00000360354	X	X	0	1	0	0	0.000000	0.008100
ENSP00000360344	ENSP00000360351	X	X	1	1	0	0	0.000000	0.008100
ENSP00000360344	ENSP00000360349	X	X	1	1	0	0	0.000000	0.008100
ENSP00000360342	ENSP00000360359	X	X	0	1	0	0	0.061900	0.075900
ENSP00000360342	ENSP00000360354	X	X	0	1	0	0	0.000000	0.000000
ENSP00000360342	ENSP00000360351	X	X	0	1	0	0	0.000000	0.000000
ENSP00000360342	ENSP00000360349	X	X	1	1	0	0	0.000000	0.000000
ENSP00000360342	ENSP00000360344	X	X	1	1	0	0	0.000000	0.008100
ENSP00000360338	ENSP00000360359	X	X	0	1	0	0	0.061900	0.075900
ENSP00000360338	ENSP00000360354	X	X	0	1	0	0	0.000000	0.000000
ENSP00000360338	ENSP00000360351	X	X	0	1	0	0	0.000000	0.000000
ENSP00000360338	ENSP00000360349	X	X	0	1	0	0	0.000000	0.000000
ENSP00000360338	ENSP00000360344	X	X	1	1	0	0	0.000000	0.008100
ENSP00000360338	ENSP00000360342	X	X	1	1	0	0	0.000000	0.000000
ENSP00000360335	ENSP00000360359	X	X	0	1	0	0	0.061900	0.075900
ENSP00000360335	ENSP00000360354	X	X	0	1	0	0	0.000000	0.000000
ENSP00000360335	ENSP00000360351	X	X	0	1	0	0	0.000000	0.000000
ENSP00000360335	ENSP00000360349	X	X	0	1	0	0	0.000000	0.000000
ENSP00000360335	ENSP00000360344	X	X	0	1	0	0	0.000000	0.008100
ENSP00000360335	ENSP00000360342	X	X	1	1	0	0	0.000000	0.000000
ENSP00000360335	ENSP00000360338	X	X	1	1	0	0	0.000000	0.000000
ENSP00000360333	ENSP00000360359	X	X	0	1	0	0	0.061900	0.075900
ENSP00000360333	ENSP00000360354	X	X	0	1	0	0	0.000000	0.000000
ENSP00000360333	ENSP00000360351	X	X	0	1	0	0	0.000000	0.000000
ENSP00000360333	ENSP00000360349	X	X	0	1	0	0	0.000000	0.000000
ENSP00000360333	ENSP00000360344	X	X	0	1	0	0	0.000000	0.008100
ENSP00000360333	ENSP00000360342	X	X	0	1	0	0	0.000000	0.000000
ENSP00000360333	ENSP00000360338	X	X	1	1	0	0	0.000000	0.000000
ENSP00000360333	ENSP00000360335	X	X	1	1	0	0	0.000000	0.000000
ENSP00000360328	ENSP00000360359	X	X	0	1	0	0	0.062000	0.080600
ENSP00000360328	ENSP00000360354	X	X	0	1	0	0	0.000000	0.004000
ENSP00000360328	ENSP00000360351	X	X	0	1	0	0	0.000000	0.004000
ENSP00000360328	ENSP00000360349	X	X	0	1	0	0	0.000000	0.004000
ENSP00000360328	ENSP00000360344	X	X	0	1	0	0	0.000000	0.004000
ENSP00000360328	ENSP00000360342	X	X	0	1	0	0	0.000000	0.004000
ENSP00000360328	ENSP00000360338	X	X	0	1	0	0	0.000000	0.004000
ENSP00000360328	ENSP00000360335	X	X	1	1	0	0	0.000000	0.004000
ENSP00000360328	ENSP00000360333	X	X	1	1	0	0	0.000000	0.004000
ENSP00000253803	ENSP00000349375	17	17	0	0	0	0	0.196800	0.210100
ENSP00000304174	ENSP00000306472	X	X	0	1	0	0	0.000000	0.000000
ENSP00000350328	ENSP00000352443	X	X	0	1	0	0	0.000000	0.005300
ENSP00000350313	ENSP00000352443	18	X	0	0	0	0	1.144300	1.056100
ENSP00000350313	ENSP00000350328	18	X	0	0	0	0	1.391200	0.925600
ENSP00000348787	ENSP00000370903	6	5	0	0	0	0	0.270900	0.228600
ENSP00000348309	ENSP00000370903	21	5	0	0	0	0	0.285300	0.211900
ENSP00000348309	ENSP00000348787	21	6	0	0	0	0	0.167400	0.148600
ENSP00000329551	ENSP00000332310	9	9	1	1	0	0	0.186900	0.112300
ENSP00000305271	ENSP00000332310	9	9	0	0	0	0	0.000000	0.000000
ENSP00000305271	ENSP00000329551	9	9	0	0	0	0	0.186900	0.112300
ENSP00000304796	ENSP00000332310	9	9	0	0	0	0	0.178000	0.111400
ENSP00000304796	ENSP00000329551	9	9	0	0	0	0	0.007300	0.000000
ENSP00000304796	ENSP00000305271	9	9	1	1	0	0	0.178000	0.111400
ENSP00000302318	ENSP00000332310	9	9	0	1	0	0	0.178000	0.111400
ENSP00000302318	ENSP00000329551	9	9	0	1	0	0	0.007300	0.000000
ENSP00000302318	ENSP00000305271	9	9	0	0	0	0	0.178000	0.111400
ENSP00000302318	ENSP00000304796	9	9	0	0	0	0	0.000000	0.000000
ENSP00000284746	ENSP00000332310	9	9	0	1	0	0	0.000000	0.016100
ENSP00000284746	ENSP00000329551	9	9	0	1	0	0	0.185000	0.114600
ENSP00000284746	ENSP00000305271	9	9	0	0	0	0	0.000000	0.016100
ENSP00000284746	ENSP00000304796	9	9	0	0	0	0	0.176200	0.113800
ENSP00000284746	ENSP00000302318	9	9	1	1	0	0	0.176200	0.113800
ENSP00000289433	ENSP00000352182	11	11	0	0	0	0	0.040300	0.078500
ENSP00000349618	ENSP00000364638	X	X	1	1	0	0	0.000000	0.000000
ENSP00000349714	ENSP00000352732	14	2	0	0	0	0	0.028100	0.008100
ENSP00000328359	ENSP00000372136	8	8	1	1	0	0	0.005200	0.000000
ENSP00000372165	ENSP00000372234	19	11	0	0	0	0	0.001800	0.004300
ENSP00000372163	ENSP00000372232	19	11	0	0	0	0	0.007800	0.000000
ENSP00000366868	ENSP00000366873	9	9	0	1	1	1	0.013500	0.012300
ENSP00000366856	ENSP00000366873	9	9	0	1	0	0	0.057300	0.084600
ENSP00000366856	ENSP00000366868	9	9	0	1	0	0	0.042400	0.069800
ENSP00000366851	ENSP00000366873	9	9	0	1	0	0	0.013500	0.024700
ENSP00000366851	ENSP00000366868	9	9	0	1	0	0	0.000000	0.009300
ENSP00000366851	ENSP00000366856	9	9	1	1	0	0	0.042400	0.080300
ENSP00000366734	ENSP00000366873	9	9	0	0	0	0	0.201900	0.413600
ENSP00000366734	ENSP00000366868	9	9	0	0	0	0	0.227300	0.468800
ENSP00000366734	ENSP00000366856	9	9	0	0	0	0	0.265300	0.277900
ENSP00000366734	ENSP00000366851	9	9	0	0	0	0	0.227000	0.498400
ENSP00000347503	ENSP00000366873	9	9	0	1	0	0	0.201900	0.413600
ENSP00000347503	ENSP00000366868	9	9	0	1	0	0	0.227300	0.468800
ENSP00000347503	ENSP00000366856	9	9	0	1	0	0	0.265300	0.277900
ENSP00000347503	ENSP00000366851	9	9	0	1	0	0	0.227000	0.498400
ENSP00000347503	ENSP00000366734	9	9	0	0	1	1	0.000000	0.000000
ENSP00000345729	ENSP00000366873	9	9	0	0	0	0	0.046700	0.067500
ENSP00000345729	ENSP00000366868	9	9	0	0	0	0	0.061700	0.081500
ENSP00000345729	ENSP00000366856	9	9	0	0	1	1	0.020400	0.048200
ENSP00000345729	ENSP00000366851	9	9	0	0	0	0	0.061800	0.092000
ENSP00000345729	ENSP00000366734	9	9	0	0	0	0	0.268600	0.267500
ENSP00000345729	ENSP00000347503	9	9	0	0	0	0	0.268600	0.267500
ENSP00000334330	ENSP00000335281	8	8	0	0	0	0	0.000000	0.000000
ENSP00000334681	ENSP00000347810	8	8	0	0	0	0	0.000000	0.000000
ENSP00000317289	ENSP00000366917	7	9	0	0	1	1	0.056000	0.057800
ENSP00000366753	ENSP00000370274	9	7	0	0	0	0	0.136000	0.095100
ENSP00000366752	ENSP00000370274	9	7	0	0	0	0	0.169400	0.091100
ENSP00000366752	ENSP00000366753	9	9	1	1	0	0	0.107100	0.066600
ENSP00000366747	ENSP00000370274	9	7	0	0	0	0	0.151800	0.104400
ENSP00000366747	ENSP00000366753	9	9	0	1	0	0	0.098400	0.071400
ENSP00000366747	ENSP00000366752	9	9	0	1	0	0	0.011300	0.000000
ENSP00000366744	ENSP00000366750	9	9	1	1	0	0	0.002200	0.000000
ENSP00000366712	ENSP00000370274	9	7	0	0	0	0	0.125500	0.100000
ENSP00000366712	ENSP00000366753	9	9	0	0	0	0	0.094900	0.071600
ENSP00000366712	ENSP00000366752	9	9	0	0	0	0	0.046300	0.010800
ENSP00000366712	ENSP00000366747	9	9	0	0	0	0	0.032900	0.011200
ENSP00000347615	ENSP00000370274	9	7	0	0	0	0	0.138600	0.081300
ENSP00000347615	ENSP00000366753	9	9	0	0	0	0	0.008800	0.010200
ENSP00000347615	ENSP00000366752	9	9	0	0	0	0	0.188800	0.092600
ENSP00000347615	ENSP00000366747	9	9	0	0	0	0	0.176300	0.095700
ENSP00000347615	ENSP00000366712	9	9	1	1	0	0	0.102900	0.049500
ENSP00000369576	ENSP00000369580	11	11	1	1	0	0	0.011600	0.013700
ENSP00000334364	ENSP00000335307	8	8	0	0	0	0	0.000000	0.000000
ENSP00000333234	ENSP00000345340	11	4	0	0	0	0	0.026000	0.049800
ENSP00000372236	ENSP00000372317	11	8	0	0	0	0	0.000000	0.000000
ENSP00000372166	ENSP00000372317	19	8	0	0	0	0	0.000000	0.000000
ENSP00000372166	ENSP00000372236	19	11	0	0	0	0	0.000000	0.000000
ENSP00000372097	ENSP00000372317	7	8	0	0	0	0	0.000000	0.000000
ENSP00000372097	ENSP00000372236	7	11	0	0	0	0	0.000000	0.000000
ENSP00000372097	ENSP00000372166	7	19	0	0	0	0	0.000000	0.000000
ENSP00000371840	ENSP00000372317	Y	8	0	0	0	0	0.000000	0.035700
ENSP00000371840	ENSP00000372236	Y	11	0	0	0	0	0.000000	0.035700
ENSP00000371840	ENSP00000372166	Y	19	0	0	0	0	0.000000	0.035700
ENSP00000371840	ENSP00000372097	Y	7	0	0	0	0	0.000000	0.035700
ENSP00000371719	ENSP00000372317	Y	8	0	0	0	0	0.000000	0.035700
ENSP00000371719	ENSP00000372236	Y	11	0	0	0	0	0.000000	0.035700
ENSP00000371719	ENSP00000372166	Y	19	0	0	0	0	0.000000	0.035700
ENSP00000371719	ENSP00000372097	Y	7	0	0	0	0	0.000000	0.035700
ENSP00000371719	ENSP00000371840	Y	Y	0	1	0	0	0.000000	0.000000
ENSP00000371174	ENSP00000372317	3	8	0	0	0	0	0.000000	0.000000
ENSP00000371174	ENSP00000372236	3	11	0	0	0	0	0.000000	0.000000
ENSP00000371174	ENSP00000372166	3	19	0	0	0	0	0.000000	0.000000
ENSP00000371174	ENSP00000372097	3	7	0	0	0	0	0.000000	0.000000
ENSP00000371174	ENSP00000371840	3	Y	0	0	0	0	0.000000	0.035700
ENSP00000371174	ENSP00000371719	3	Y	0	0	0	0	0.000000	0.035700
ENSP00000369070	ENSP00000372317	4	8	0	0	0	0	0.009100	0.017700
ENSP00000369070	ENSP00000372236	4	11	0	0	0	0	0.009100	0.017700
ENSP00000369070	ENSP00000372166	4	19	0	0	0	0	0.009100	0.017700
ENSP00000369070	ENSP00000372097	4	7	0	0	0	0	0.009100	0.017700
ENSP00000369070	ENSP00000371840	4	Y	0	0	0	0	0.009100	0.017800
ENSP00000369070	ENSP00000371719	4	Y	0	0	0	0	0.009100	0.017800
ENSP00000369070	ENSP00000371174	4	3	0	0	0	0	0.009100	0.017700
ENSP00000368788	ENSP00000372317	1	8	0	0	0	0	0.009100	0.000000
ENSP00000368788	ENSP00000372236	1	11	0	0	0	0	0.009100	0.000000
ENSP00000368788	ENSP00000372166	1	19	0	0	0	0	0.009100	0.000000
ENSP00000368788	ENSP00000372097	1	7	0	0	0	0	0.009100	0.000000
ENSP00000368788	ENSP00000371840	1	Y	0	0	0	0	0.009100	0.035800
ENSP00000368788	ENSP00000371719	1	Y	0	0	0	0	0.009100	0.035800
ENSP00000368788	ENSP00000371174	1	3	0	0	0	0	0.009100	0.000000
ENSP00000368788	ENSP00000369070	1	4	0	0	0	0	0.018300	0.017700
ENSP00000368786	ENSP00000372317	1	8	0	0	0	0	0.000000	0.000000
ENSP00000368786	ENSP00000372236	1	11	0	0	0	0	0.000000	0.000000
ENSP00000368786	ENSP00000372166	1	19	0	0	0	0	0.000000	0.000000
ENSP00000368786	ENSP00000372097	1	7	0	0	0	0	0.000000	0.000000
ENSP00000368786	ENSP00000371840	1	Y	0	0	0	0	0.000000	0.035700
ENSP00000368786	ENSP00000371719	1	Y	0	0	0	0	0.000000	0.035700
ENSP00000368786	ENSP00000371174	1	3	0	0	0	0	0.000000	0.000000
ENSP00000368786	ENSP00000369070	1	4	0	0	0	0	0.009100	0.017700
ENSP00000368786	ENSP00000368788	1	1	1	1	0	0	0.009100	0.000000
ENSP00000368781	ENSP00000372317	1	8	0	0	0	0	0.000000	0.000000
ENSP00000368781	ENSP00000372236	1	11	0	0	0	0	0.000000	0.000000
ENSP00000368781	ENSP00000372166	1	19	0	0	0	0	0.000000	0.000000
ENSP00000368781	ENSP00000372097	1	7	0	0	0	0	0.000000	0.000000
ENSP00000368781	ENSP00000371840	1	Y	0	0	0	0	0.000000	0.035700
ENSP00000368781	ENSP00000371719	1	Y	0	0	0	0	0.000000	0.035700
ENSP00000368781	ENSP00000371174	1	3	0	0	0	0	0.000000	0.000000
ENSP00000368781	ENSP00000369070	1	4	0	0	0	0	0.009100	0.017700
ENSP00000368781	ENSP00000368788	1	1	0	1	0	0	0.009100	0.000000
ENSP00000368781	ENSP00000368786	1	1	0	1	0	0	0.000000	0.000000
ENSP00000367464	ENSP00000372317	16	8	0	0	0	0	0.009100	0.000000
ENSP00000367464	ENSP00000372236	16	11	0	0	0	0	0.009100	0.000000
ENSP00000367464	ENSP00000372166	16	19	0	0	0	0	0.009100	0.000000
ENSP00000367464	ENSP00000372097	16	7	0	0	0	0	0.009100	0.000000
ENSP00000367464	ENSP00000371840	16	Y	0	0	0	0	0.009100	0.035700
ENSP00000367464	ENSP00000371719	16	Y	0	0	0	0	0.009100	0.035700
ENSP00000367464	ENSP00000371174	16	3	0	0	0	0	0.009100	0.000000
ENSP00000367464	ENSP00000369070	16	4	0	0	0	0	0.018300	0.017700
ENSP00000367464	ENSP00000368788	16	1	0	0	0	0	0.018400	0.000000
ENSP00000367464	ENSP00000368786	16	1	0	0	0	0	0.009100	0.000000
ENSP00000367464	ENSP00000368781	16	1	0	0	0	0	0.009100	0.000000
ENSP00000366009	ENSP00000372317	5	8	0	0	0	0	0.000000	0.000000
ENSP00000366009	ENSP00000372236	5	11	0	0	0	0	0.000000	0.000000
ENSP00000366009	ENSP00000372166	5	19	0	0	0	0	0.000000	0.000000
ENSP00000366009	ENSP00000372097	5	7	0	0	0	0	0.000000	0.000000
ENSP00000366009	ENSP00000371840	5	Y	0	0	0	0	0.000000	0.035700
ENSP00000366009	ENSP00000371719	5	Y	0	0	0	0	0.000000	0.035700
ENSP00000366009	ENSP00000371174	5	3	0	0	0	0	0.000000	0.000000
ENSP00000366009	ENSP00000369070	5	4	0	0	0	0	0.009100	0.017700
ENSP00000366009	ENSP00000368788	5	1	0	0	0	0	0.009100	0.000000
ENSP00000366009	ENSP00000368786	5	1	0	0	0	0	0.000000	0.000000
ENSP00000366009	ENSP00000368781	5	1	0	0	0	0	0.000000	0.000000
ENSP00000366009	ENSP00000367464	5	16	0	0	0	0	0.009100	0.000000
ENSP00000363675	ENSP00000372317	10	8	0	0	0	0	0.009100	0.017700
ENSP00000363675	ENSP00000372236	10	11	0	0	0	0	0.009100	0.017700
ENSP00000363675	ENSP00000372166	10	19	0	0	0	0	0.009100	0.017700
ENSP00000363675	ENSP00000372097	10	7	0	0	0	0	0.009100	0.017700
ENSP00000363675	ENSP00000371840	10	Y	0	0	0	0	0.009100	0.017800
ENSP00000363675	ENSP00000371719	10	Y	0	0	0	0	0.009100	0.017800
ENSP00000363675	ENSP00000371174	10	3	0	0	0	0	0.009100	0.017700
ENSP00000363675	ENSP00000369070	10	4	0	0	0	0	0.018200	0.000000
ENSP00000363675	ENSP00000368788	10	1	0	0	0	0	0.018300	0.017800
ENSP00000363675	ENSP00000368786	10	1	0	0	0	0	0.009100	0.017700
ENSP00000363675	ENSP00000368781	10	1	0	0	0	0	0.009100	0.017700
ENSP00000363675	ENSP00000367464	10	16	0	0	0	0	0.018300	0.017700
ENSP00000363675	ENSP00000366009	10	5	0	0	0	0	0.009100	0.017700
ENSP00000362364	ENSP00000372317	2	8	0	0	0	0	0.000000	0.035800
ENSP00000362364	ENSP00000372236	2	11	0	0	0	0	0.000000	0.035800
ENSP00000362364	ENSP00000372166	2	19	0	0	0	0	0.000000	0.035800
ENSP00000362364	ENSP00000372097	2	7	0	0	0	0	0.000000	0.035800
ENSP00000362364	ENSP00000371840	2	Y	0	0	0	0	0.000000	0.035900
ENSP00000362364	ENSP00000371719	2	Y	0	0	0	0	0.000000	0.035900
ENSP00000362364	ENSP00000371174	2	3	0	0	0	0	0.000000	0.035800
ENSP00000362364	ENSP00000369070	2	4	0	0	0	0	0.009100	0.017800
ENSP00000362364	ENSP00000368788	2	1	0	0	0	0	0.009100	0.035900
ENSP00000362364	ENSP00000368786	2	1	0	0	0	0	0.000000	0.035800
ENSP00000362364	ENSP00000368781	2	1	0	0	0	0	0.000000	0.035800
ENSP00000362364	ENSP00000367464	2	16	0	0	0	0	0.009100	0.035800
ENSP00000362364	ENSP00000366009	2	5	0	0	0	0	0.000000	0.035800
ENSP00000362364	ENSP00000363675	2	10	0	0	0	0	0.009100	0.017800
ENSP00000355829	ENSP00000372317	1	8	0	0	0	0	0.000000	0.035800
ENSP00000355829	ENSP00000372236	1	11	0	0	0	0	0.000000	0.035800
ENSP00000355829	ENSP00000372166	1	19	0	0	0	0	0.000000	0.035800
ENSP00000355829	ENSP00000372097	1	7	0	0	0	0	0.000000	0.035800
ENSP00000355829	ENSP00000371840	1	Y	0	0	0	0	0.000000	0.035900
ENSP00000355829	ENSP00000371719	1	Y	0	0	0	0	0.000000	0.035900
ENSP00000355829	ENSP00000371174	1	3	0	0	0	0	0.000000	0.035800
ENSP00000355829	ENSP00000369070	1	4	0	0	0	0	0.009100	0.017800
ENSP00000355829	ENSP00000368788	1	1	0	0	0	0	0.009100	0.035900
ENSP00000355829	ENSP00000368786	1	1	0	0	0	0	0.000000	0.035800
ENSP00000355829	ENSP00000368781	1	1	0	0	0	0	0.000000	0.035800
ENSP00000355829	ENSP00000367464	1	16	0	0	0	0	0.009100	0.035800
ENSP00000355829	ENSP00000366009	1	5	0	0	0	0	0.000000	0.035800
ENSP00000355829	ENSP00000363675	1	10	0	0	0	0	0.009100	0.017800
ENSP00000355829	ENSP00000362364	1	2	0	0	0	0	0.000000	0.000000
ENSP00000279067	ENSP00000306241	20	6	0	0	0	0	0.013500	0.071500
ENSP00000353130	ENSP00000354789	3	3	0	0	0	0	0.368800	0.311700
ENSP00000330509	ENSP00000331881	16	15	0	0	0	0	0.012900	0.000000
ENSP00000328372	ENSP00000331881	15	15	0	0	0	0	0.000000	0.000000
ENSP00000328372	ENSP00000330509	15	16	0	0	0	0	0.012900	0.000000
ENSP00000372387	ENSP00000372568	22	22	0	0	0	0	0.014100	0.011000
ENSP00000347083	ENSP00000372568	22	22	0	1	0	0	0.026300	0.059000
ENSP00000347083	ENSP00000372387	22	22	0	0	0	0	0.018700	0.048300
ENSP00000343739	ENSP00000372568	22	22	0	0	0	0	0.089200	0.131000
ENSP00000343739	ENSP00000372387	22	22	0	0	0	0	0.083300	0.110500
ENSP00000343739	ENSP00000347083	22	22	0	0	0	0	0.072800	0.119400
ENSP00000341636	ENSP00000372568	22	22	0	0	0	0	0.093700	0.155000
ENSP00000341636	ENSP00000372387	22	22	0	0	0	0	0.087800	0.133200
ENSP00000341636	ENSP00000347083	22	22	0	0	0	0	0.067600	0.128300
ENSP00000341636	ENSP00000343739	22	22	0	1	0	0	0.003600	0.019100
ENSP00000341237	ENSP00000372568	22	22	0	0	0	0	0.070400	0.141500
ENSP00000341237	ENSP00000372387	22	22	0	0	0	0	0.064000	0.120800
ENSP00000341237	ENSP00000347083	22	22	0	0	0	0	0.051100	0.089300
ENSP00000341237	ENSP00000343739	22	22	0	1	0	0	0.033200	0.019500
ENSP00000341237	ENSP00000341636	22	22	1	1	0	0	0.037300	0.039200
ENSP00000332020	ENSP00000372568	22	22	0	0	0	0	0.014100	0.011000
ENSP00000332020	ENSP00000372387	22	22	0	1	0	0	0.000000	0.000000
ENSP00000332020	ENSP00000347083	22	22	0	0	0	0	0.018700	0.048300
ENSP00000332020	ENSP00000343739	22	22	0	0	0	0	0.083300	0.110500
ENSP00000332020	ENSP00000341636	22	22	0	0	0	0	0.087800	0.133200
ENSP00000332020	ENSP00000341237	22	22	0	0	0	0	0.064000	0.120800
ENSP00000302107	ENSP00000372568	22	22	0	1	0	0	0.089200	0.130800
ENSP00000302107	ENSP00000372387	22	22	0	0	0	0	0.083300	0.110400
ENSP00000302107	ENSP00000347083	22	22	1	1	0	0	0.072800	0.119000
ENSP00000302107	ENSP00000343739	22	22	0	0	0	0	0.003600	0.000000
ENSP00000302107	ENSP00000341636	22	22	0	0	0	0	0.007300	0.019100
ENSP00000302107	ENSP00000341237	22	22	0	0	0	0	0.028900	0.020600
ENSP00000302107	ENSP00000332020	22	22	0	0	0	0	0.083300	0.110400
ENSP00000359757	ENSP00000359769	X	X	1	1	0	0	0.026300	0.014300
ENSP00000359753	ENSP00000359769	X	X	1	1	0	0	0.004500	0.008000
ENSP00000359753	ENSP00000359757	X	X	1	1	0	0	0.025600	0.007800
ENSP00000335514	ENSP00000359769	X	X	1	1	0	0	0.002400	0.000000
ENSP00000335514	ENSP00000359757	X	X	1	1	0	0	0.028300	0.015000
ENSP00000335514	ENSP00000359753	X	X	0	1	0	0	0.002400	0.006800
ENSP00000295246	ENSP00000366202	2	2	0	0	0	0	0.395500	0.436100
ENSP00000346496	ENSP00000348212	14	8	0	0	0	0	0.119900	0.143800
ENSP00000332602	ENSP00000358608	X	X	1	1	0	0	0.000000	0.000000
ENSP00000247306	ENSP00000358608	X	X	0	1	0	0	0.330300	0.318900
ENSP00000247306	ENSP00000332602	X	X	1	1	0	0	0.330300	0.318900
ENSP00000342790	ENSP00000350147	10	10	0	0	0	0	0.000000	0.076600
ENSP00000341481	ENSP00000350147	10	10	0	1	0	0	0.000000	0.000000
ENSP00000341481	ENSP00000342790	10	10	0	0	0	0	0.000000	0.076600
ENSP00000340685	ENSP00000350147	10	10	0	1	0	0	0.000000	0.000000
ENSP00000340685	ENSP00000342790	10	10	0	0	0	0	0.000000	0.076600
ENSP00000340685	ENSP00000341481	10	10	0	0	0	0	0.000000	0.000000
ENSP00000368503	ENSP00000372451	4	16	0	0	1	1	0.035000	0.029900
ENSP00000365082	ENSP00000369355	11	14	0	0	1	1	0.160500	0.140600
ENSP00000333983	ENSP00000335006	1	1	1	1	0	0	0.105400	0.508000
ENSP00000303599	ENSP00000306549	Y	Y	1	1	0	0	0.000000	0.000000
ENSP00000366740	ENSP00000366839	9	9	0	0	0	0	0.000000	0.000000
ENSP00000351000	ENSP00000366839	9	9	0	0	0	0	0.074200	0.128500
ENSP00000351000	ENSP00000366740	9	9	0	0	0	0	0.074200	0.128500
ENSP00000335227	ENSP00000366839	9	9	0	0	0	0	0.015100	0.051100
ENSP00000335227	ENSP00000366740	9	9	0	0	0	0	0.015100	0.051100
ENSP00000335227	ENSP00000351000	9	9	0	1	0	0	0.065600	0.111200
ENSP00000303136	ENSP00000366839	9	9	0	0	0	0	0.020300	0.050500
ENSP00000303136	ENSP00000366740	9	9	0	1	0	0	0.020300	0.050500
ENSP00000303136	ENSP00000351000	9	9	0	0	0	0	0.085100	0.149700
ENSP00000303136	ENSP00000335227	9	9	0	0	0	0	0.025400	0.051000
ENSP00000370861	ENSP00000372433	4	Y	0	0	1	0	0.113200	0.268600
ENSP00000370859	ENSP00000372433	4	Y	0	0	0	0	0.142100	0.372800
ENSP00000370859	ENSP00000370861	4	4	1	1	1	1	0.160100	0.215900
ENSP00000370854	ENSP00000372433	4	Y	0	0	0	0	0.122900	0.525900
ENSP00000370854	ENSP00000370861	4	4	0	1	0	0	0.081100	0.119800
ENSP00000370854	ENSP00000370859	4	4	0	1	0	0	0.173000	0.490500
ENSP00000363673	ENSP00000372433	10	Y	0	0	0	0	0.252700	3.053400
ENSP00000363673	ENSP00000370861	10	4	0	0	0	0	0.212800	0.509600
ENSP00000363673	ENSP00000370859	10	4	0	0	0	0	0.211300	0.550700
ENSP00000363673	ENSP00000370854	10	4	0	0	0	0	0.206600	0.684800
ENSP00000363672	ENSP00000372433	10	Y	0	0	0	0	0.192900	0.526000
ENSP00000363672	ENSP00000370861	10	4	0	0	0	0	0.190200	0.458800
ENSP00000363672	ENSP00000370859	10	4	0	0	0	0	0.185800	0.389100
ENSP00000363672	ENSP00000370854	10	4	0	0	0	0	0.211000	0.445300
ENSP00000363672	ENSP00000363673	10	10	1	1	0	0	0.267000	0.830400
ENSP00000363671	ENSP00000372433	10	Y	0	0	0	0	0.162900	1.891800
ENSP00000363671	ENSP00000370861	10	4	0	0	1	0	0.204600	0.491200
ENSP00000363671	ENSP00000370859	10	4	0	0	0	0	0.155700	1.538600
ENSP00000363671	ENSP00000370854	10	4	0	0	0	0	0.184600	0.772400
ENSP00000363671	ENSP00000363673	10	10	0	1	0	0	0.209300	2.946600
ENSP00000363671	ENSP00000363672	10	10	1	1	0	0	0.218800	0.968300
ENSP00000363670	ENSP00000372433	10	Y	0	0	0	0	0.114200	0.391700
ENSP00000363670	ENSP00000370861	10	4	0	0	0	0	0.091800	0.107300
ENSP00000363670	ENSP00000370859	10	4	0	0	0	0	0.128700	0.518300
ENSP00000363670	ENSP00000370854	10	4	0	0	0	0	0.112000	0.143200
ENSP00000363670	ENSP00000363673	10	10	0	1	0	0	0.231900	0.727400
ENSP00000363670	ENSP00000363672	10	10	0	1	0	0	0.237400	0.334600
ENSP00000363670	ENSP00000363671	10	10	1	1	0	0	0.195600	0.702400
ENSP00000363669	ENSP00000372433	10	Y	0	0	0	0	0.240400	0.342900
ENSP00000363669	ENSP00000370861	10	4	0	0	0	0	0.308700	0.188700
ENSP00000363669	ENSP00000370859	10	4	0	0	0	0	0.229800	0.470000
ENSP00000363669	ENSP00000370854	10	4	0	0	0	0	0.288400	0.160200
ENSP00000363669	ENSP00000363673	10	10	0	1	0	0	0.345100	0.286600
ENSP00000363669	ENSP00000363672	10	10	0	1	0	0	0.301900	0.398100
ENSP00000363669	ENSP00000363671	10	10	1	1	0	0	0.271300	0.492200
ENSP00000363669	ENSP00000363670	10	10	1	1	0	0	0.308700	0.160900
ENSP00000363666	ENSP00000372433	10	Y	0	0	0	0	0.200200	0.413300
ENSP00000363666	ENSP00000370861	10	4	0	0	0	0	0.202600	0.484500
ENSP00000363666	ENSP00000370859	10	4	0	0	0	0	0.193100	0.608700
ENSP00000363666	ENSP00000370854	10	4	0	0	0	0	0.242100	0.359300
ENSP00000363666	ENSP00000363673	10	10	0	1	0	0	0.260900	0.536700
ENSP00000363666	ENSP00000363672	10	10	0	1	0	0	0.219000	0.377900
ENSP00000363666	ENSP00000363671	10	10	0	1	0	0	0.212300	1.392100
ENSP00000363666	ENSP00000363670	10	10	0	1	0	0	0.282200	0.212000
ENSP00000363666	ENSP00000363669	10	10	1	1	0	0	0.305400	0.280700
ENSP00000348296	ENSP00000372433	20	Y	0	0	0	0	0.065200	0.283200
ENSP00000348296	ENSP00000370861	20	4	0	0	0	0	0.087900	0.134700
ENSP00000348296	ENSP00000370859	20	4	0	0	0	0	0.107200	0.297800
ENSP00000348296	ENSP00000370854	20	4	0	0	0	0	0.116300	0.096500
ENSP00000348296	ENSP00000363673	20	10	0	0	0	0	0.179000	0.423600
ENSP00000348296	ENSP00000363672	20	10	0	0	0	0	0.142500	0.677400
ENSP00000348296	ENSP00000363671	20	10	0	0	0	0	0.143700	2.508500
ENSP00000348296	ENSP00000363670	20	10	0	0	0	0	0.145300	0.000000
ENSP00000348296	ENSP00000363669	20	10	0	0	0	0	0.222600	0.239100
ENSP00000348296	ENSP00000363666	20	10	0	0	0	0	0.197600	0.265400
ENSP00000295171	ENSP00000308873	2	2	0	0	0	0	0.008300	0.017800
ENSP00000355355	ENSP00000370533	6	21	0	0	1	1	0.024100	0.138600
ENSP00000372111	ENSP00000372113	8	8	1	1	0	0	0.005400	0.000000
ENSP00000372110	ENSP00000372113	8	8	1	1	0	0	0.005400	0.000000
ENSP00000372110	ENSP00000372111	8	8	1	1	0	0	0.000000	0.000000
ENSP00000372109	ENSP00000372113	8	8	0	1	0	0	0.000000	0.000000
ENSP00000372109	ENSP00000372111	8	8	1	1	0	0	0.005400	0.000000
ENSP00000372109	ENSP00000372110	8	8	1	1	0	0	0.005400	0.000000
ENSP00000372106	ENSP00000372113	8	8	0	1	0	0	0.005400	0.000000
ENSP00000372106	ENSP00000372111	8	8	0	1	0	0	0.000000	0.000000
ENSP00000372106	ENSP00000372110	8	8	1	1	0	0	0.000000	0.000000
ENSP00000372106	ENSP00000372109	8	8	1	1	0	0	0.005400	0.000000
ENSP00000372103	ENSP00000372113	8	8	0	1	0	0	0.005400	0.000000
ENSP00000372103	ENSP00000372111	8	8	0	1	0	0	0.000000	0.000000
ENSP00000372103	ENSP00000372110	8	8	0	1	0	0	0.000000	0.000000
ENSP00000372103	ENSP00000372109	8	8	1	1	0	0	0.005400	0.000000
ENSP00000372103	ENSP00000372106	8	8	1	1	0	0	0.000000	0.000000
ENSP00000372077	ENSP00000372113	8	8	0	0	0	0	0.010900	0.011900
ENSP00000372077	ENSP00000372111	8	8	0	0	0	0	0.005400	0.012000
ENSP00000372077	ENSP00000372110	8	8	0	0	0	0	0.005400	0.012000
ENSP00000372077	ENSP00000372109	8	8	0	0	0	0	0.010900	0.011900
ENSP00000372077	ENSP00000372106	8	8	0	0	0	0	0.005400	0.012000
ENSP00000372077	ENSP00000372103	8	8	0	0	0	0	0.005400	0.012000
ENSP00000372075	ENSP00000372113	8	8	0	0	0	0	0.016300	0.024200
ENSP00000372075	ENSP00000372111	8	8	0	0	0	0	0.010800	0.024200
ENSP00000372075	ENSP00000372110	8	8	0	0	0	0	0.010800	0.024200
ENSP00000372075	ENSP00000372109	8	8	0	0	0	0	0.016300	0.024200
ENSP00000372075	ENSP00000372106	8	8	0	0	0	0	0.010800	0.024200
ENSP00000372075	ENSP00000372103	8	8	0	0	0	0	0.010800	0.024200
ENSP00000372075	ENSP00000372077	8	8	1	1	0	0	0.016400	0.012000
ENSP00000372072	ENSP00000372113	8	8	0	0	0	0	0.016300	0.024200
ENSP00000372072	ENSP00000372111	8	8	0	0	0	0	0.010800	0.024200
ENSP00000372072	ENSP00000372110	8	8	0	0	0	0	0.010800	0.024200
ENSP00000372072	ENSP00000372109	8	8	0	0	0	0	0.016300	0.024200
ENSP00000372072	ENSP00000372106	8	8	0	0	0	0	0.010800	0.024200
ENSP00000372072	ENSP00000372103	8	8	0	0	0	0	0.010800	0.024200
ENSP00000372072	ENSP00000372077	8	8	0	1	0	0	0.016400	0.012000
ENSP00000372072	ENSP00000372075	8	8	1	1	0	0	0.000000	0.000000
ENSP00000372071	ENSP00000372113	8	8	0	0	0	0	0.010900	0.000000
ENSP00000372071	ENSP00000372111	8	8	0	0	0	0	0.005400	0.000000
ENSP00000372071	ENSP00000372110	8	8	0	0	0	0	0.005400	0.000000
ENSP00000372071	ENSP00000372109	8	8	0	0	0	0	0.010900	0.000000
ENSP00000372071	ENSP00000372106	8	8	0	0	0	0	0.005400	0.000000
ENSP00000372071	ENSP00000372103	8	8	0	0	0	0	0.005400	0.000000
ENSP00000372071	ENSP00000372077	8	8	0	1	0	0	0.000000	0.011900
ENSP00000372071	ENSP00000372075	8	8	0	1	0	0	0.016400	0.024100
ENSP00000372071	ENSP00000372072	8	8	1	1	0	0	0.016400	0.024100
ENSP00000372069	ENSP00000372113	8	8	0	0	0	0	0.010900	0.000000
ENSP00000372069	ENSP00000372111	8	8	0	0	0	0	0.005400	0.000000
ENSP00000372069	ENSP00000372110	8	8	0	0	0	0	0.005400	0.000000
ENSP00000372069	ENSP00000372109	8	8	0	0	0	0	0.010900	0.000000
ENSP00000372069	ENSP00000372106	8	8	0	0	0	0	0.005400	0.000000
ENSP00000372069	ENSP00000372103	8	8	0	0	0	0	0.005400	0.000000
ENSP00000372069	ENSP00000372077	8	8	0	1	0	0	0.000000	0.011900
ENSP00000372069	ENSP00000372075	8	8	0	1	0	0	0.016400	0.024100
ENSP00000372069	ENSP00000372072	8	8	1	1	0	0	0.016400	0.024100
ENSP00000372069	ENSP00000372071	8	8	1	1	0	0	0.000000	0.000000
ENSP00000372066	ENSP00000372113	8	8	0	0	0	0	0.016400	0.000000
ENSP00000372066	ENSP00000372111	8	8	0	0	0	0	0.010900	0.000000
ENSP00000372066	ENSP00000372110	8	8	0	0	0	0	0.010900	0.000000
ENSP00000372066	ENSP00000372109	8	8	0	0	0	0	0.016400	0.000000
ENSP00000372066	ENSP00000372106	8	8	0	0	0	0	0.010900	0.000000
ENSP00000372066	ENSP00000372103	8	8	0	0	0	0	0.010900	0.000000
ENSP00000372066	ENSP00000372077	8	8	0	1	0	0	0.005400	0.011900
ENSP00000372066	ENSP00000372075	8	8	0	1	0	0	0.022000	0.024000
ENSP00000372066	ENSP00000372072	8	8	0	1	0	0	0.022000	0.024000
ENSP00000372066	ENSP00000372071	8	8	1	1	0	0	0.005400	0.000000
ENSP00000372066	ENSP00000372069	8	8	1	1	0	0	0.005400	0.000000
ENSP00000372061	ENSP00000372113	8	8	0	0	0	0	0.000000	0.000000
ENSP00000372061	ENSP00000372111	8	8	0	0	0	0	0.005400	0.000000
ENSP00000372061	ENSP00000372110	8	8	0	0	0	0	0.005400	0.000000
ENSP00000372061	ENSP00000372109	8	8	0	0	0	0	0.000000	0.000000
ENSP00000372061	ENSP00000372106	8	8	0	0	0	0	0.005400	0.000000
ENSP00000372061	ENSP00000372103	8	8	0	0	0	0	0.005400	0.000000
ENSP00000372061	ENSP00000372077	8	8	0	1	0	0	0.010900	0.011900
ENSP00000372061	ENSP00000372075	8	8	0	1	0	0	0.016300	0.024200
ENSP00000372061	ENSP00000372072	8	8	0	1	0	0	0.016300	0.024200
ENSP00000372061	ENSP00000372071	8	8	0	1	0	0	0.010900	0.000000
ENSP00000372061	ENSP00000372069	8	8	0	1	0	0	0.010900	0.000000
ENSP00000372061	ENSP00000372066	8	8	0	1	0	0	0.016400	0.000000
ENSP00000372058	ENSP00000372113	8	8	0	0	0	0	0.000000	0.000000
ENSP00000372058	ENSP00000372111	8	8	0	0	0	0	0.005400	0.000000
ENSP00000372058	ENSP00000372110	8	8	0	0	0	0	0.005400	0.000000
ENSP00000372058	ENSP00000372109	8	8	0	0	0	0	0.000000	0.000000
ENSP00000372058	ENSP00000372106	8	8	0	0	0	0	0.005400	0.000000
ENSP00000372058	ENSP00000372103	8	8	0	0	0	0	0.005400	0.000000
ENSP00000372058	ENSP00000372077	8	8	0	1	0	0	0.010900	0.011900
ENSP00000372058	ENSP00000372075	8	8	0	1	0	0	0.016300	0.024200
ENSP00000372058	ENSP00000372072	8	8	0	1	0	0	0.016300	0.024200
ENSP00000372058	ENSP00000372071	8	8	0	1	0	0	0.010900	0.000000
ENSP00000372058	ENSP00000372069	8	8	0	1	0	0	0.010900	0.000000
ENSP00000372058	ENSP00000372066	8	8	0	1	0	0	0.016400	0.000000
ENSP00000372058	ENSP00000372061	8	8	1	1	0	0	0.000000	0.000000
ENSP00000372057	ENSP00000372113	8	8	0	0	0	0	0.010900	0.011900
ENSP00000372057	ENSP00000372111	8	8	0	0	0	0	0.005400	0.011900
ENSP00000372057	ENSP00000372110	8	8	0	0	0	0	0.005400	0.011900
ENSP00000372057	ENSP00000372109	8	8	0	0	0	0	0.010900	0.011900
ENSP00000372057	ENSP00000372106	8	8	0	0	0	0	0.005400	0.011900
ENSP00000372057	ENSP00000372103	8	8	0	0	0	0	0.005400	0.011900
ENSP00000372057	ENSP00000372077	8	8	0	0	0	0	0.000000	0.023900
ENSP00000372057	ENSP00000372075	8	8	0	1	0	0	0.016400	0.011900
ENSP00000372057	ENSP00000372072	8	8	0	1	0	0	0.016400	0.011900
ENSP00000372057	ENSP00000372071	8	8	0	1	0	0	0.000000	0.011800
ENSP00000372057	ENSP00000372069	8	8	0	1	0	0	0.000000	0.011800
ENSP00000372057	ENSP00000372066	8	8	0	1	0	0	0.005400	0.011800
ENSP00000372057	ENSP00000372061	8	8	0	1	0	0	0.010900	0.011900
ENSP00000372057	ENSP00000372058	8	8	1	1	0	0	0.010900	0.011900
ENSP00000372054	ENSP00000372113	8	8	0	0	0	0	0.010900	0.000000
ENSP00000372054	ENSP00000372111	8	8	0	0	0	0	0.005400	0.000000
ENSP00000372054	ENSP00000372110	8	8	0	0	0	0	0.005400	0.000000
ENSP00000372054	ENSP00000372109	8	8	0	0	0	0	0.010900	0.000000
ENSP00000372054	ENSP00000372106	8	8	0	0	0	0	0.005400	0.000000
ENSP00000372054	ENSP00000372103	8	8	0	0	0	0	0.005400	0.000000
ENSP00000372054	ENSP00000372077	8	8	0	0	0	0	0.000000	0.011900
ENSP00000372054	ENSP00000372075	8	8	0	0	0	0	0.016400	0.024100
ENSP00000372054	ENSP00000372072	8	8	0	1	0	0	0.016400	0.024100
ENSP00000372054	ENSP00000372071	8	8	0	1	0	0	0.000000	0.000000
ENSP00000372054	ENSP00000372069	8	8	0	1	0	0	0.000000	0.000000
ENSP00000372054	ENSP00000372066	8	8	0	1	0	0	0.005400	0.000000
ENSP00000372054	ENSP00000372061	8	8	0	1	0	0	0.010900	0.000000
ENSP00000372054	ENSP00000372058	8	8	0	1	0	0	0.010900	0.000000
ENSP00000372054	ENSP00000372057	8	8	1	1	0	0	0.000000	0.011800
ENSP00000372048	ENSP00000372113	8	8	0	0	0	0	0.010900	0.000000
ENSP00000372048	ENSP00000372111	8	8	0	0	0	0	0.005400	0.000000
ENSP00000372048	ENSP00000372110	8	8	0	0	0	0	0.005400	0.000000
ENSP00000372048	ENSP00000372109	8	8	0	0	0	0	0.010900	0.000000
ENSP00000372048	ENSP00000372106	8	8	0	0	0	0	0.005400	0.000000
ENSP00000372048	ENSP00000372103	8	8	0	0	0	0	0.005400	0.000000
ENSP00000372048	ENSP00000372077	8	8	0	0	0	0	0.000000	0.011900
ENSP00000372048	ENSP00000372075	8	8	0	0	0	0	0.016400	0.024100
ENSP00000372048	ENSP00000372072	8	8	0	0	0	0	0.016400	0.024100
ENSP00000372048	ENSP00000372071	8	8	0	0	0	0	0.000000	0.000000
ENSP00000372048	ENSP00000372069	8	8	0	1	0	0	0.000000	0.000000
ENSP00000372048	ENSP00000372066	8	8	0	1	0	0	0.005400	0.000000
ENSP00000372048	ENSP00000372061	8	8	0	1	0	0	0.010900	0.000000
ENSP00000372048	ENSP00000372058	8	8	0	1	0	0	0.010900	0.000000
ENSP00000372048	ENSP00000372057	8	8	0	1	0	0	0.000000	0.011800
ENSP00000372048	ENSP00000372054	8	8	1	1	0	0	0.000000	0.000000
ENSP00000372045	ENSP00000372113	8	8	0	0	0	0	0.010900	0.000000
ENSP00000372045	ENSP00000372111	8	8	0	0	0	0	0.005400	0.000000
ENSP00000372045	ENSP00000372110	8	8	0	0	0	0	0.005400	0.000000
ENSP00000372045	ENSP00000372109	8	8	0	0	0	0	0.010900	0.000000
ENSP00000372045	ENSP00000372106	8	8	0	0	0	0	0.005400	0.000000
ENSP00000372045	ENSP00000372103	8	8	0	0	0	0	0.005400	0.000000
ENSP00000372045	ENSP00000372077	8	8	0	0	0	0	0.000000	0.011900
ENSP00000372045	ENSP00000372075	8	8	0	0	0	0	0.016400	0.024100
ENSP00000372045	ENSP00000372072	8	8	0	0	0	0	0.016400	0.024100
ENSP00000372045	ENSP00000372071	8	8	0	0	0	0	0.000000	0.000000
ENSP00000372045	ENSP00000372069	8	8	0	0	0	0	0.000000	0.000000
ENSP00000372045	ENSP00000372066	8	8	0	0	0	0	0.005400	0.000000
ENSP00000372045	ENSP00000372061	8	8	0	1	0	0	0.010900	0.000000
ENSP00000372045	ENSP00000372058	8	8	0	1	0	0	0.010900	0.000000
ENSP00000372045	ENSP00000372057	8	8	0	1	0	0	0.000000	0.011800
ENSP00000372045	ENSP00000372054	8	8	0	1	0	0	0.000000	0.000000
ENSP00000372045	ENSP00000372048	8	8	1	1	0	0	0.000000	0.000000
ENSP00000372041	ENSP00000372113	8	8	0	0	0	0	0.010900	0.000000
ENSP00000372041	ENSP00000372111	8	8	0	0	0	0	0.005400	0.000000
ENSP00000372041	ENSP00000372110	8	8	0	0	0	0	0.005400	0.000000
ENSP00000372041	ENSP00000372109	8	8	0	0	0	0	0.010900	0.000000
ENSP00000372041	ENSP00000372106	8	8	0	0	0	0	0.005400	0.000000
ENSP00000372041	ENSP00000372103	8	8	0	0	0	0	0.005400	0.000000
ENSP00000372041	ENSP00000372077	8	8	0	0	0	0	0.000000	0.011900
ENSP00000372041	ENSP00000372075	8	8	0	0	0	0	0.016400	0.024100
ENSP00000372041	ENSP00000372072	8	8	0	0	0	0	0.016400	0.024100
ENSP00000372041	ENSP00000372071	8	8	0	0	0	0	0.000000	0.000000
ENSP00000372041	ENSP00000372069	8	8	0	0	0	0	0.000000	0.000000
ENSP00000372041	ENSP00000372066	8	8	0	0	0	0	0.005400	0.000000
ENSP00000372041	ENSP00000372061	8	8	0	1	0	0	0.010900	0.000000
ENSP00000372041	ENSP00000372058	8	8	0	1	0	0	0.010900	0.000000
ENSP00000372041	ENSP00000372057	8	8	0	1	0	0	0.000000	0.011800
ENSP00000372041	ENSP00000372054	8	8	0	1	0	0	0.000000	0.000000
ENSP00000372041	ENSP00000372048	8	8	0	1	0	0	0.000000	0.000000
ENSP00000372041	ENSP00000372045	8	8	1	1	0	0	0.000000	0.000000
ENSP00000372037	ENSP00000372113	8	8	0	0	0	0	0.010900	0.000000
ENSP00000372037	ENSP00000372111	8	8	0	0	0	0	0.005400	0.000000
ENSP00000372037	ENSP00000372110	8	8	0	0	0	0	0.005400	0.000000
ENSP00000372037	ENSP00000372109	8	8	0	0	0	0	0.010900	0.000000
ENSP00000372037	ENSP00000372106	8	8	0	0	0	0	0.005400	0.000000
ENSP00000372037	ENSP00000372103	8	8	0	0	0	0	0.005400	0.000000
ENSP00000372037	ENSP00000372077	8	8	0	0	0	0	0.000000	0.011900
ENSP00000372037	ENSP00000372075	8	8	0	0	0	0	0.016400	0.024100
ENSP00000372037	ENSP00000372072	8	8	0	0	0	0	0.016400	0.024100
ENSP00000372037	ENSP00000372071	8	8	0	0	0	0	0.000000	0.000000
ENSP00000372037	ENSP00000372069	8	8	0	0	0	0	0.000000	0.000000
ENSP00000372037	ENSP00000372066	8	8	0	0	0	0	0.005400	0.000000
ENSP00000372037	ENSP00000372061	8	8	0	0	0	0	0.010900	0.000000
ENSP00000372037	ENSP00000372058	8	8	0	0	0	0	0.010900	0.000000
ENSP00000372037	ENSP00000372057	8	8	0	1	0	0	0.000000	0.011800
ENSP00000372037	ENSP00000372054	8	8	0	1	0	0	0.000000	0.000000
ENSP00000372037	ENSP00000372048	8	8	0	1	0	0	0.000000	0.000000
ENSP00000372037	ENSP00000372045	8	8	0	1	0	0	0.000000	0.000000
ENSP00000372037	ENSP00000372041	8	8	1	1	0	0	0.000000	0.000000
ENSP00000372031	ENSP00000372113	8	8	0	0	0	0	0.016400	0.036300
ENSP00000372031	ENSP00000372111	8	8	0	0	0	0	0.010900	0.036300
ENSP00000372031	ENSP00000372110	8	8	0	0	0	0	0.010900	0.036300
ENSP00000372031	ENSP00000372109	8	8	0	0	0	0	0.016400	0.036300
ENSP00000372031	ENSP00000372106	8	8	0	0	0	0	0.010900	0.036300
ENSP00000372031	ENSP00000372103	8	8	0	0	0	0	0.010900	0.036300
ENSP00000372031	ENSP00000372077	8	8	0	0	0	0	0.005400	0.023900
ENSP00000372031	ENSP00000372075	8	8	0	0	0	0	0.022000	0.011900
ENSP00000372031	ENSP00000372072	8	8	0	0	0	0	0.022000	0.011900
ENSP00000372031	ENSP00000372071	8	8	0	0	0	0	0.005400	0.036100
ENSP00000372031	ENSP00000372069	8	8	0	0	0	0	0.005400	0.036100
ENSP00000372031	ENSP00000372066	8	8	0	0	0	0	0.010900	0.036000
ENSP00000372031	ENSP00000372061	8	8	0	0	0	0	0.016400	0.036300
ENSP00000372031	ENSP00000372058	8	8	0	0	0	0	0.016400	0.036300
ENSP00000372031	ENSP00000372057	8	8	0	0	0	0	0.005400	0.023800
ENSP00000372031	ENSP00000372054	8	8	0	1	0	0	0.005400	0.036100
ENSP00000372031	ENSP00000372048	8	8	0	1	0	0	0.005400	0.036100
ENSP00000372031	ENSP00000372045	8	8	0	1	0	0	0.005400	0.036100
ENSP00000372031	ENSP00000372041	8	8	0	1	0	0	0.005400	0.036100
ENSP00000372031	ENSP00000372037	8	8	1	1	0	0	0.005400	0.036100
ENSP00000372016	ENSP00000372113	8	8	0	0	0	0	0.054900	0.038200
ENSP00000372016	ENSP00000372111	8	8	0	0	0	0	0.048500	0.039500
ENSP00000372016	ENSP00000372110	8	8	0	0	0	0	0.048500	0.039500
ENSP00000372016	ENSP00000372109	8	8	0	0	0	0	0.054900	0.038200
ENSP00000372016	ENSP00000372106	8	8	0	0	0	0	0.048500	0.039500
ENSP00000372016	ENSP00000372103	8	8	0	0	0	0	0.048500	0.039500
ENSP00000372016	ENSP00000372077	8	8	0	0	0	0	0.042800	0.053600
ENSP00000372016	ENSP00000372075	8	8	0	0	0	0	0.061100	0.037500
ENSP00000372016	ENSP00000372072	8	8	0	0	0	0	0.061100	0.037500
ENSP00000372016	ENSP00000372071	8	8	0	0	0	0	0.043100	0.039300
ENSP00000372016	ENSP00000372069	8	8	0	0	0	0	0.043100	0.039300
ENSP00000372016	ENSP00000372066	8	8	0	0	0	0	0.049200	0.038200
ENSP00000372016	ENSP00000372061	8	8	0	0	0	0	0.054900	0.038200
ENSP00000372016	ENSP00000372058	8	8	0	0	0	0	0.054900	0.038200
ENSP00000372016	ENSP00000372057	8	8	0	0	0	0	0.043100	0.025800
ENSP00000372016	ENSP00000372054	8	8	0	0	0	0	0.043100	0.039300
ENSP00000372016	ENSP00000372048	8	8	0	0	0	0	0.043100	0.039300
ENSP00000372016	ENSP00000372045	8	8	0	0	0	0	0.043100	0.039300
ENSP00000372016	ENSP00000372041	8	8	0	0	0	0	0.043100	0.039300
ENSP00000372016	ENSP00000372037	8	8	0	0	0	0	0.043100	0.039300
ENSP00000372016	ENSP00000372031	8	8	0	1	0	0	0.049200	0.051700
ENSP00000372015	ENSP00000372113	8	8	0	0	0	0	0.010900	0.000000
ENSP00000372015	ENSP00000372111	8	8	0	0	0	0	0.005400	0.000000
ENSP00000372015	ENSP00000372110	8	8	0	0	0	0	0.005400	0.000000
ENSP00000372015	ENSP00000372109	8	8	0	0	0	0	0.010900	0.000000
ENSP00000372015	ENSP00000372106	8	8	0	0	0	0	0.005400	0.000000
ENSP00000372015	ENSP00000372103	8	8	0	0	0	0	0.005400	0.000000
ENSP00000372015	ENSP00000372077	8	8	0	0	0	0	0.000000	0.011900
ENSP00000372015	ENSP00000372075	8	8	0	0	0	0	0.016400	0.024100
ENSP00000372015	ENSP00000372072	8	8	0	0	0	0	0.016400	0.024100
ENSP00000372015	ENSP00000372071	8	8	0	0	0	0	0.000000	0.000000
ENSP00000372015	ENSP00000372069	8	8	0	0	0	0	0.000000	0.000000
ENSP00000372015	ENSP00000372066	8	8	0	0	0	0	0.005400	0.000000
ENSP00000372015	ENSP00000372061	8	8	0	0	0	0	0.010900	0.000000
ENSP00000372015	ENSP00000372058	8	8	0	0	0	0	0.010900	0.000000
ENSP00000372015	ENSP00000372057	8	8	0	0	0	0	0.000000	0.011800
ENSP00000372015	ENSP00000372054	8	8	0	0	0	0	0.000000	0.000000
ENSP00000372015	ENSP00000372048	8	8	0	0	0	0	0.000000	0.000000
ENSP00000372015	ENSP00000372045	8	8	0	0	0	0	0.000000	0.000000
ENSP00000372015	ENSP00000372041	8	8	0	0	0	0	0.000000	0.000000
ENSP00000372015	ENSP00000372037	8	8	0	0	0	0	0.000000	0.000000
ENSP00000372015	ENSP00000372031	8	8	0	0	0	0	0.005400	0.036100
ENSP00000372015	ENSP00000372016	8	8	1	1	0	0	0.043100	0.039300
ENSP00000372014	ENSP00000372113	8	8	0	0	0	0	0.010900	0.000000
ENSP00000372014	ENSP00000372111	8	8	0	0	0	0	0.005400	0.000000
ENSP00000372014	ENSP00000372110	8	8	0	0	0	0	0.005400	0.000000
ENSP00000372014	ENSP00000372109	8	8	0	0	0	0	0.010900	0.000000
ENSP00000372014	ENSP00000372106	8	8	0	0	0	0	0.005400	0.000000
ENSP00000372014	ENSP00000372103	8	8	0	0	0	0	0.005400	0.000000
ENSP00000372014	ENSP00000372077	8	8	0	0	0	0	0.000000	0.011900
ENSP00000372014	ENSP00000372075	8	8	0	0	0	0	0.016400	0.024100
ENSP00000372014	ENSP00000372072	8	8	0	0	0	0	0.016400	0.024100
ENSP00000372014	ENSP00000372071	8	8	0	0	0	0	0.000000	0.000000
ENSP00000372014	ENSP00000372069	8	8	0	0	0	0	0.000000	0.000000
ENSP00000372014	ENSP00000372066	8	8	0	0	0	0	0.005400	0.000000
ENSP00000372014	ENSP00000372061	8	8	0	0	0	0	0.010900	0.000000
ENSP00000372014	ENSP00000372058	8	8	0	0	0	0	0.010900	0.000000
ENSP00000372014	ENSP00000372057	8	8	0	0	0	0	0.000000	0.011800
ENSP00000372014	ENSP00000372054	8	8	0	0	0	0	0.000000	0.000000
ENSP00000372014	ENSP00000372048	8	8	0	0	0	0	0.000000	0.000000
ENSP00000372014	ENSP00000372045	8	8	0	0	0	0	0.000000	0.000000
ENSP00000372014	ENSP00000372041	8	8	0	0	0	0	0.000000	0.000000
ENSP00000372014	ENSP00000372037	8	8	0	0	0	0	0.000000	0.000000
ENSP00000372014	ENSP00000372031	8	8	0	0	0	0	0.005400	0.036100
ENSP00000372014	ENSP00000372016	8	8	1	1	0	0	0.043100	0.039300
ENSP00000372014	ENSP00000372015	8	8	1	1	0	0	0.000000	0.000000
ENSP00000372012	ENSP00000372113	8	8	0	0	0	0	0.016400	0.000000
ENSP00000372012	ENSP00000372111	8	8	0	0	0	0	0.010900	0.000000
ENSP00000372012	ENSP00000372110	8	8	0	0	0	0	0.010900	0.000000
ENSP00000372012	ENSP00000372109	8	8	0	0	0	0	0.016400	0.000000
ENSP00000372012	ENSP00000372106	8	8	0	0	0	0	0.010900	0.000000
ENSP00000372012	ENSP00000372103	8	8	0	0	0	0	0.010900	0.000000
ENSP00000372012	ENSP00000372077	8	8	0	0	0	0	0.005400	0.011900
ENSP00000372012	ENSP00000372075	8	8	0	0	0	0	0.022000	0.024000
ENSP00000372012	ENSP00000372072	8	8	0	0	0	0	0.022000	0.024000
ENSP00000372012	ENSP00000372071	8	8	0	0	0	0	0.005400	0.000000
ENSP00000372012	ENSP00000372069	8	8	0	0	0	0	0.005400	0.000000
ENSP00000372012	ENSP00000372066	8	8	0	0	0	0	0.000000	0.000000
ENSP00000372012	ENSP00000372061	8	8	0	0	0	0	0.016400	0.000000
ENSP00000372012	ENSP00000372058	8	8	0	0	0	0	0.016400	0.000000
ENSP00000372012	ENSP00000372057	8	8	0	0	0	0	0.005400	0.011800
ENSP00000372012	ENSP00000372054	8	8	0	0	0	0	0.005400	0.000000
ENSP00000372012	ENSP00000372048	8	8	0	0	0	0	0.005400	0.000000
ENSP00000372012	ENSP00000372045	8	8	0	0	0	0	0.005400	0.000000
ENSP00000372012	ENSP00000372041	8	8	0	0	0	0	0.005400	0.000000
ENSP00000372012	ENSP00000372037	8	8	0	0	0	0	0.005400	0.000000
ENSP00000372012	ENSP00000372031	8	8	0	0	0	0	0.010900	0.036000
ENSP00000372012	ENSP00000372016	8	8	0	1	0	0	0.049200	0.038200
ENSP00000372012	ENSP00000372015	8	8	1	1	0	0	0.005400	0.000000
ENSP00000372012	ENSP00000372014	8	8	1	1	0	0	0.005400	0.000000
ENSP00000321107	ENSP00000337466	20	20	0	1	0	0	0.604300	0.937100
ENSP00000314810	ENSP00000315098	14	14	1	1	0	0	0.191900	0.248600
ENSP00000312299	ENSP00000368039	3	4	0	0	0	0	0.030900	0.038800
ENSP00000278056	ENSP00000368039	10	4	0	0	0	0	0.007000	0.003900
ENSP00000278056	ENSP00000312299	10	3	0	0	0	0	0.026500	0.037100
ENSP00000311245	ENSP00000362589	10	X	0	0	1	1	0.023500	0.071500
ENSP00000370133	ENSP00000370135	5	5	1	1	0	0	0.003500	0.000000
ENSP00000370110	ENSP00000370135	5	5	0	1	0	0	0.000000	0.000000
ENSP00000370110	ENSP00000370133	5	5	0	1	0	0	0.003500	0.000000
ENSP00000370107	ENSP00000370135	5	5	0	1	0	0	0.067900	0.115800
ENSP00000370107	ENSP00000370133	5	5	0	1	0	0	0.071400	0.116600
ENSP00000370107	ENSP00000370110	5	5	1	1	0	0	0.067900	0.115800
ENSP00000370097	ENSP00000370135	5	5	0	0	0	0	0.071400	0.116600
ENSP00000370097	ENSP00000370133	5	5	0	0	0	0	0.068100	0.114800
ENSP00000370097	ENSP00000370110	5	5	0	1	0	0	0.071400	0.116600
ENSP00000370097	ENSP00000370107	5	5	0	1	0	0	0.003600	0.000000
ENSP00000370071	ENSP00000370135	5	5	0	0	0	0	0.070900	0.129300
ENSP00000370071	ENSP00000370133	5	5	0	0	0	0	0.074400	0.130300
ENSP00000370071	ENSP00000370110	5	5	0	0	0	0	0.070900	0.129300
ENSP00000370071	ENSP00000370107	5	5	0	0	0	0	0.003600	0.007600
ENSP00000370071	ENSP00000370097	5	5	0	1	0	0	0.007200	0.007600
ENSP00000370070	ENSP00000370135	5	5	0	0	0	0	0.003500	0.007700
ENSP00000370070	ENSP00000370133	5	5	0	0	0	0	0.007000	0.007600
ENSP00000370070	ENSP00000370110	5	5	0	0	0	0	0.003500	0.007700
ENSP00000370070	ENSP00000370107	5	5	0	0	0	0	0.070900	0.129300
ENSP00000370070	ENSP00000370097	5	5	0	1	0	0	0.074400	0.130300
ENSP00000370070	ENSP00000370071	5	5	1	1	0	0	0.067500	0.117400
ENSP00000352296	ENSP00000370135	5	5	0	0	0	0	0.075200	0.116100
ENSP00000352296	ENSP00000370133	5	5	0	0	0	0	0.078700	0.116600
ENSP00000352296	ENSP00000370110	5	5	0	0	0	0	0.075200	0.116100
ENSP00000352296	ENSP00000370107	5	5	0	0	0	0	0.007200	0.000000
ENSP00000352296	ENSP00000370097	5	5	0	0	0	0	0.010900	0.000000
ENSP00000352296	ENSP00000370071	5	5	0	0	0	0	0.010900	0.007600
ENSP00000352296	ENSP00000370070	5	5	0	0	0	0	0.078200	0.130100
ENSP00000348869	ENSP00000370135	5	5	0	1	0	0	0.003800	0.019800
ENSP00000348869	ENSP00000370133	5	5	0	1	0	0	0.007600	0.019800
ENSP00000348869	ENSP00000370110	5	5	0	1	0	0	0.003800	0.019800
ENSP00000348869	ENSP00000370107	5	5	0	1	0	0	0.003800	0.019800
ENSP00000348869	ENSP00000370097	5	5	0	1	0	0	0.007600	0.019800
ENSP00000348869	ENSP00000370071	5	5	0	1	0	0	0.000000	0.008700
ENSP00000348869	ENSP00000370070	5	5	0	1	0	0	0.000000	0.008700
ENSP00000348869	ENSP00000352296	5	5	0	0	0	0	0.011500	0.019900
ENSP00000347254	ENSP00000370135	6	5	0	0	0	0	0.003500	0.000000
ENSP00000347254	ENSP00000370133	6	5	0	0	0	0	0.007000	0.000000
ENSP00000347254	ENSP00000370110	6	5	0	0	0	0	0.003500	0.000000
ENSP00000347254	ENSP00000370107	6	5	0	0	0	0	0.071300	0.117000
ENSP00000347254	ENSP00000370097	6	5	0	0	0	0	0.074800	0.117500
ENSP00000347254	ENSP00000370071	6	5	0	0	0	0	0.074300	0.130900
ENSP00000347254	ENSP00000370070	6	5	0	0	0	0	0.007000	0.007600
ENSP00000347254	ENSP00000352296	6	5	0	0	0	0	0.078600	0.117100
ENSP00000347254	ENSP00000348869	6	5	0	0	0	0	0.007600	0.019800
ENSP00000332105	ENSP00000370135	6	5	0	0	0	0	0.093300	0.105700
ENSP00000332105	ENSP00000370133	6	5	0	0	0	0	0.096900	0.106100
ENSP00000332105	ENSP00000370110	6	5	0	0	0	0	0.093300	0.105700
ENSP00000332105	ENSP00000370107	6	5	0	0	0	0	0.070500	0.104100
ENSP00000332105	ENSP00000370097	6	5	0	0	0	0	0.073700	0.105700
ENSP00000332105	ENSP00000370071	6	5	0	0	0	0	0.073300	0.118300
ENSP00000332105	ENSP00000370070	6	5	0	0	0	0	0.098300	0.112300
ENSP00000332105	ENSP00000352296	6	5	0	0	0	0	0.077300	0.106200
ENSP00000332105	ENSP00000347254	6	6	0	0	0	0	0.096800	0.106300
ENSP00000330843	ENSP00000370135	5	5	0	0	0	0	0.003500	0.007700
ENSP00000330843	ENSP00000370133	5	5	0	1	0	0	0.007000	0.007600
ENSP00000330843	ENSP00000370110	5	5	0	1	0	0	0.003500	0.007700
ENSP00000330843	ENSP00000370107	5	5	0	1	0	0	0.070900	0.129300
ENSP00000330843	ENSP00000370097	5	5	1	1	0	0	0.074400	0.130300
ENSP00000330843	ENSP00000370071	5	5	0	1	0	0	0.067500	0.117400
ENSP00000330843	ENSP00000370070	5	5	0	1	0	0	0.000000	0.000000
ENSP00000330843	ENSP00000352296	5	5	0	0	0	0	0.078200	0.130100
ENSP00000330843	ENSP00000348869	5	5	1	1	0	0	0.000000	0.008700
ENSP00000330843	ENSP00000347254	5	6	0	0	0	0	0.007000	0.007600
ENSP00000330843	ENSP00000332105	5	6	0	0	0	0	0.098300	0.112300
ENSP00000372018	ENSP00000372102	8	8	0	0	0	0	0.000000	0.000000
ENSP00000371637	ENSP00000372102	8	8	0	0	0	0	0.044200	0.018200
ENSP00000371637	ENSP00000372018	8	8	0	0	0	0	0.044200	0.018200
ENSP00000371630	ENSP00000372102	8	8	0	0	0	0	0.030800	0.000000
ENSP00000371630	ENSP00000372018	8	8	0	0	0	0	0.030800	0.000000
ENSP00000371630	ENSP00000371637	8	8	0	1	0	0	0.012100	0.019200
ENSP00000322440	ENSP00000334582	7	7	0	0	1	1	0.026800	0.056800
ENSP00000323519	ENSP00000373652	19	12	0	0	1	1	0.000000	0.006100
ENSP00000276150	ENSP00000361718	X	X	0	1	0	0	0.280100	1.441400
ENSP00000342251	ENSP00000353245	17	17	0	0	1	1	1.078700	4.194700
ENSP00000362629	ENSP00000362632	X	X	1	1	0	0	0.000000	0.000000
ENSP00000283507	ENSP00000355791	6	6	0	1	0	0	0.019100	0.011900
ENSP00000283507	ENSP00000300258	6	21	0	0	0	0	0.121000	0.138800
ENSP00000324562	ENSP00000360060	10	10	1	1	0	0	0.121900	0.541400
ENSP00000368111	ENSP00000368112	15	15	1	1	0	0	0.097900	0.104400
ENSP00000368110	ENSP00000368112	15	15	0	1	0	0	0.024700	0.000000
ENSP00000368110	ENSP00000368111	15	15	1	1	0	0	0.090800	0.108500
ENSP00000368108	ENSP00000368112	15	15	0	1	0	0	3.787900	2.587300
ENSP00000368108	ENSP00000368111	15	15	0	1	0	0	2.256400	1.875600
ENSP00000368108	ENSP00000368110	15	15	1	1	0	0	3.167500	3.673200
ENSP00000368107	ENSP00000368112	15	15	0	1	0	0	0.024700	0.000000
ENSP00000368107	ENSP00000368111	15	15	0	1	0	0	0.090800	0.108500
ENSP00000368107	ENSP00000368110	15	15	1	1	0	0	0.000000	0.000000
ENSP00000368107	ENSP00000368108	15	15	1	1	0	0	3.167500	3.673200
ENSP00000368106	ENSP00000368112	15	15	0	1	0	0	2.335700	3.100800
ENSP00000368106	ENSP00000368111	15	15	0	1	0	0	2.166500	3.121700
ENSP00000368106	ENSP00000368110	15	15	0	1	0	0	2.902800	3.071500
ENSP00000368106	ENSP00000368108	15	15	1	1	0	0	0.005900	0.055700
ENSP00000368106	ENSP00000368107	15	15	1	1	0	0	2.902800	3.071500
ENSP00000368105	ENSP00000368112	15	15	0	1	0	0	0.097900	0.104400
ENSP00000368105	ENSP00000368111	15	15	0	1	0	0	0.000000	0.000000
ENSP00000368105	ENSP00000368110	15	15	0	1	0	0	0.090800	0.108500
ENSP00000368105	ENSP00000368108	15	15	0	1	0	0	2.256400	1.875600
ENSP00000368105	ENSP00000368107	15	15	1	1	0	0	0.090800	0.108500
ENSP00000368105	ENSP00000368106	15	15	1	1	0	0	2.166500	3.121700
ENSP00000343630	ENSP00000368112	15	15	1	1	0	0	3.142800	2.509600
ENSP00000343630	ENSP00000368111	15	15	1	1	0	0	1.963300	2.329000
ENSP00000343630	ENSP00000368110	15	15	1	1	0	0	2.741500	3.005800
ENSP00000343630	ENSP00000368108	15	15	1	1	0	0	0.006100	0.033200
ENSP00000343630	ENSP00000368107	15	15	0	1	0	0	2.741500	3.005800
ENSP00000343630	ENSP00000368106	15	15	0	1	0	0	0.012800	0.046700
ENSP00000343630	ENSP00000368105	15	15	0	1	0	0	1.963300	2.329000
ENSP00000329275	ENSP00000342426	15	15	0	0	0	0	0.106900	0.182700
ENSP00000368794	ENSP00000371942	1	9	0	0	0	0	0.000000	0.000000
ENSP00000351361	ENSP00000371942	2	9	0	0	0	0	0.040200	0.042500
ENSP00000351361	ENSP00000368794	2	1	0	0	0	0	0.040200	0.042500
ENSP00000350897	ENSP00000371942	19	9	0	0	0	0	0.016600	0.044800
ENSP00000350897	ENSP00000368794	19	1	0	0	0	0	0.016600	0.044800
ENSP00000350897	ENSP00000351361	19	2	0	0	0	0	0.022900	0.000000
ENSP00000347985	ENSP00000371942	12	9	0	0	0	0	0.060800	0.052800
ENSP00000347985	ENSP00000368794	12	1	0	0	0	0	0.060800	0.052800
ENSP00000347985	ENSP00000351361	12	2	0	0	0	0	0.033100	0.015200
ENSP00000347985	ENSP00000350897	12	19	0	0	0	0	0.042700	0.012300
ENSP00000337142	ENSP00000361751	X	X	0	1	0	0	0.357600	0.672000
ENSP00000318753	ENSP00000320532	20	20	0	1	0	0	0.604800	0.560300
ENSP00000297808	ENSP00000319439	7	9	0	0	1	1	0.000000	0.000000
ENSP00000368348	ENSP00000369545	17	12	0	0	0	0	0.391200	0.470900
ENSP00000368330	ENSP00000368348	17	17	0	1	0	0	0.202900	0.235700
ENSP00000368243	ENSP00000368348	17	17	0	0	0	0	0.149200	0.197000
ENSP00000368243	ENSP00000368330	17	17	0	1	0	0	0.155000	0.250300
ENSP00000326354	ENSP00000365488	20	20	1	1	0	0	0.666200	0.406200
ENSP00000246515	ENSP00000352163	8	8	1	1	0	0	0.575000	2.962100
ENSP00000255198	ENSP00000321370	5	3	0	0	0	0	0.405200	3.682400
ENSP00000298966	ENSP00000339204	11	17	0	0	1	1	0.040900	0.761100
ENSP00000325554	ENSP00000360082	13	20	0	0	1	1	0.037400	0.047600
ENSP00000264487	ENSP00000370227	4	4	1	1	0	0	0.000000	0.005000
ENSP00000346892	ENSP00000370126	5	5	0	0	0	0	0.000000	0.000000
ENSP00000278855	ENSP00000305289	11	X	0	0	0	0	0.700200	1.522300
ENSP00000271401	ENSP00000271402	1	1	1	1	0	0	0.008000	0.033300
ENSP00000216612	ENSP00000355058	14	X	0	0	0	0	0.559200	3.274000
ENSP00000238638	ENSP00000359395	14	6	0	0	0	0	0.290800	0.686600
ENSP00000358455	ENSP00000358517	X	X	0	1	0	0	0.000000	0.000000
ENSP00000358453	ENSP00000358517	X	X	0	1	0	0	0.000000	0.000000
ENSP00000358453	ENSP00000358455	X	X	1	1	0	0	0.000000	0.000000
ENSP00000328305	ENSP00000359811	X	X	0	0	0	0	0.255600	1.143100
ENSP00000323427	ENSP00000348682	16	16	0	0	0	0	0.003900	0.006900
ENSP00000195656	ENSP00000370921	6	16	0	0	1	1	0.125500	0.229100
ENSP00000359529	ENSP00000359534	X	X	1	1	0	0	0.127100	0.158700
ENSP00000359524	ENSP00000364661	X	X	0	0	0	0	0.076100	0.040300
ENSP00000339905	ENSP00000359534	X	X	1	1	0	0	0.487500	0.522400
ENSP00000339905	ENSP00000359529	X	X	0	1	0	0	0.599200	0.481600
ENSP00000332838	ENSP00000342570	6	6	1	1	0	0	0.176000	0.154400
ENSP00000229454	ENSP00000342570	6	6	1	1	0	0	0.612400	0.763100
ENSP00000016913	ENSP00000300226	11	11	0	1	0	0	0.685900	2.591600
ENSP00000294546	ENSP00000296238	1	3	0	0	0	0	0.230800	2.632700
ENSP00000372649	ENSP00000372650	3	3	1	1	0	0	0.072900	0.104200
ENSP00000328768	ENSP00000372650	3	3	1	1	0	0	0.047600	0.065600
ENSP00000328768	ENSP00000372649	3	3	1	1	0	0	0.074000	0.095400
ENSP00000261070	ENSP00000368049	3	13	0	0	1	1	0.022400	0.019100
ENSP00000304544	ENSP00000370782	8	4	0	0	1	1	0.077500	0.116200
ENSP00000348463	ENSP00000366710	10	10	1	1	0	0	0.041500	0.060600
ENSP00000334415	ENSP00000370797	1	7	0	0	0	0	0.078600	0.184200
ENSP00000366171	ENSP00000366186	20	20	1	1	0	0	0.309400	0.812900
ENSP00000310985	ENSP00000366186	20	20	0	1	0	0	0.453800	0.550300
ENSP00000217417	ENSP00000366186	20	20	1	1	0	0	0.268100	0.515700
ENSP00000217417	ENSP00000366171	20	20	1	1	0	0	0.187600	0.607000
ENSP00000217417	ENSP00000310985	20	20	1	1	0	0	0.500300	0.903900
ENSP00000255557	ENSP00000333394	17	X	0	0	0	0	0.575100	1.474400
ENSP00000329663	ENSP00000337144	2	2	1	1	0	0	0.004400	0.015600
ENSP00000351528	ENSP00000370815	7	7	1	1	0	0	0.136200	0.121600
ENSP00000314331	ENSP00000349683	X	X	0	1	0	0	0.000000	0.278400
ENSP00000340463	ENSP00000357688	1	1	1	1	0	0	0.544600	2.947500
ENSP00000356693	ENSP00000368388	6	15	0	0	1	1	0.152000	0.485600
ENSP00000344144	ENSP00000370420	X	X	0	1	0	0	0.010000	0.000000
ENSP00000306277	ENSP00000370422	X	X	0	1	0	0	0.087000	0.085300
ENSP00000306277	ENSP00000370420	X	X	0	1	0	0	0.004800	0.007100
ENSP00000306277	ENSP00000344144	X	X	0	1	0	0	0.006500	0.000000
ENSP00000250825	ENSP00000370422	Y	X	0	0	0	0	0.084700	0.085100
ENSP00000250823	ENSP00000370422	Y	X	0	0	0	0	0.084700	0.085100
ENSP00000250823	ENSP00000250825	Y	Y	1	1	0	0	0.000000	0.000000
ENSP00000319026	ENSP00000362707	4	20	0	0	1	1	0.037500	0.048900
ENSP00000328030	ENSP00000361759	X	X	0	0	0	0	0.455900	1.300200
ENSP00000255533	ENSP00000361759	X	X	0	1	0	0	0.044200	0.103000
ENSP00000255533	ENSP00000328030	X	X	0	1	0	0	0.482400	0.772600
ENSP00000338403	ENSP00000341650	5	5	0	0	0	0	0.029200	0.000000
ENSP00000271699	ENSP00000294715	1	2	0	0	0	0	0.000000	0.053100
ENSP00000306752	ENSP00000331127	16	16	0	0	0	0	0.000000	0.000000
ENSP00000342277	ENSP00000356658	9	1	0	0	0	0	0.252400	4.175500
ENSP00000307868	ENSP00000342889	13	8	0	0	1	1	0.134800	0.343500
ENSP00000364091	ENSP00000365300	X	X	0	0	0	0	0.478700	0.800500
ENSP00000364089	ENSP00000365300	X	X	0	0	0	0	0.404700	0.906600
ENSP00000364089	ENSP00000364091	X	X	1	1	0	0	0.397200	0.424900
ENSP00000343663	ENSP00000365300	X	X	0	0	0	0	0.492800	0.635500
ENSP00000343663	ENSP00000364091	X	X	0	1	0	0	0.080300	0.080500
ENSP00000343663	ENSP00000364089	X	X	0	1	0	0	0.420700	0.445100
ENSP00000279716	ENSP00000339499	10	19	0	0	0	0	0.344600	0.839400
ENSP00000239890	ENSP00000298380	13	13	1	1	0	0	0.053600	0.188400
ENSP00000297186	ENSP00000338556	7	7	0	0	0	0	0.001400	0.002000
ENSP00000352241	ENSP00000359432	X	X	0	1	0	0	0.006100	0.007000
ENSP00000351883	ENSP00000365443	19	19	1	1	0	0	0.134000	0.165000
ENSP00000254165	ENSP00000365443	19	19	1	1	0	0	0.088700	0.104300
ENSP00000254165	ENSP00000351883	19	19	1	1	0	0	0.119700	0.123100
ENSP00000332198	ENSP00000354548	15	12	0	0	0	0	0.097600	0.146100
ENSP00000238156	ENSP00000371386	12	17	0	0	0	0	0.744700	3.800100
ENSP00000303070	ENSP00000351395	11	11	0	1	0	0	0.330600	0.255900
ENSP00000244926	ENSP00000351395	11	11	1	1	0	0	0.418700	0.198000
ENSP00000244926	ENSP00000303070	11	11	1	1	0	0	0.358500	0.197500
ENSP00000244930	ENSP00000367268	11	11	1	1	0	0	0.388500	0.766500
ENSP00000294979	ENSP00000360362	2	X	0	0	1	1	0.217400	0.543000
ENSP00000255513	ENSP00000303777	X	X	0	0	0	0	0.360000	0.457000
ENSP00000299992	ENSP00000371102	15	15	0	1	0	0	0.003700	0.008200
ENSP00000333433	ENSP00000362787	17	9	0	0	1	1	0.047500	0.011800
ENSP00000298130	ENSP00000352097	14	3	0	0	1	1	0.497200	2.882600
ENSP00000366922	ENSP00000366926	19	19	0	1	0	0	0.478100	1.757900
ENSP00000344860	ENSP00000366926	19	19	1	1	0	0	0.396600	0.948400
ENSP00000344860	ENSP00000366922	19	19	1	1	0	0	0.330400	0.563200
ENSP00000344327	ENSP00000366926	19	19	0	1	0	0	0.531400	3.066400
ENSP00000344327	ENSP00000366922	19	19	1	1	0	0	0.532200	1.940900
ENSP00000344327	ENSP00000344860	19	19	0	1	0	0	0.445400	2.205400
ENSP00000293406	ENSP00000318216	17	8	0	0	1	1	0.000000	0.000000
ENSP00000274787	ENSP00000307951	5	15	0	0	0	0	0.113200	0.193300
ENSP00000359548	ENSP00000359561	X	X	0	1	0	0	0.105600	0.000100
ENSP00000354698	ENSP00000359561	X	X	1	1	0	0	0.000000	0.000000
ENSP00000354698	ENSP00000359548	X	X	0	1	0	0	0.105600	0.000100
ENSP00000351884	ENSP00000359561	X	X	0	1	0	0	0.086800	0.029000
ENSP00000351884	ENSP00000359548	X	X	0	1	0	0	0.020000	0.038000
ENSP00000351884	ENSP00000354698	X	X	0	1	0	0	0.086800	0.029000
ENSP00000348438	ENSP00000359561	X	X	0	1	0	0	0.126600	0.045700
ENSP00000348438	ENSP00000359548	X	X	1	1	0	0	0.029300	0.040100
ENSP00000348438	ENSP00000354698	X	X	0	1	0	0	0.126600	0.045700
ENSP00000348438	ENSP00000351884	X	X	0	1	0	0	0.050400	0.079700
ENSP00000347422	ENSP00000359561	X	X	0	1	0	0	0.105600	0.000100
ENSP00000347422	ENSP00000359548	X	X	1	1	0	0	0.000000	0.000000
ENSP00000347422	ENSP00000354698	X	X	0	1	0	0	0.105600	0.000100
ENSP00000347422	ENSP00000351884	X	X	1	1	0	0	0.020000	0.038000
ENSP00000347422	ENSP00000348438	X	X	0	1	0	0	0.029300	0.040100
ENSP00000348199	ENSP00000353299	2	6	0	0	0	0	0.759000	4.433700
ENSP00000346780	ENSP00000353299	2	6	0	0	0	0	0.747300	4.468500
ENSP00000346780	ENSP00000348199	2	2	0	0	0	0	0.041300	0.075200
ENSP00000346299	ENSP00000353299	3	6	0	0	0	0	0.763900	4.434700
ENSP00000346299	ENSP00000348199	3	2	0	0	0	0	0.063700	0.059800
ENSP00000346299	ENSP00000346780	3	2	0	0	0	0	0.041600	0.056900
ENSP00000266604	ENSP00000351888	12	2	0	0	1	1	0.022500	0.017400
ENSP00000314946	ENSP00000318032	2	17	0	0	0	0	0.237300	2.884000
ENSP00000215770	ENSP00000215773	22	22	1	1	0	0	0.118200	0.107700
ENSP00000356095	ENSP00000358395	1	1	0	0	0	0	0.006300	0.000000
ENSP00000351651	ENSP00000353618	17	14	0	0	0	0	0.055500	0.098700
ENSP00000351403	ENSP00000353618	3	14	0	0	0	0	0.064200	0.116500
ENSP00000351403	ENSP00000351651	3	17	0	0	0	0	0.079000	0.110900
ENSP00000349151	ENSP00000353618	20	14	0	0	0	0	0.062600	0.076200
ENSP00000349151	ENSP00000351651	20	17	0	0	0	0	0.055400	0.100400
ENSP00000349151	ENSP00000351403	20	3	0	0	0	0	0.084900	0.127100
ENSP00000348768	ENSP00000353618	X	14	0	0	0	0	0.034900	0.067400
ENSP00000348768	ENSP00000351651	X	17	0	0	0	0	0.047200	0.051300
ENSP00000348768	ENSP00000351403	X	3	0	0	0	0	0.055400	0.070200
ENSP00000348768	ENSP00000349151	X	20	0	0	0	0	0.060100	0.059900
ENSP00000281871	ENSP00000311500	2	2	0	0	0	0	0.020600	0.047100
ENSP00000263512	ENSP00000368353	X	8	0	0	1	1	0.671400	4.428500
ENSP00000333639	ENSP00000347165	19	19	1	1	0	0	0.018500	0.020400
ENSP00000329991	ENSP00000347165	19	19	1	1	0	0	0.157200	0.569000
ENSP00000329991	ENSP00000333639	19	19	1	1	0	0	0.162300	0.515400
ENSP00000341969	ENSP00000365153	X	X	1	1	0	0	0.000000	0.000000
ENSP00000299736	ENSP00000339848	17	X	0	0	1	1	0.268700	3.424300
ENSP00000302276	ENSP00000328773	17	17	1	1	1	1	0.473500	3.757600
ENSP00000216101	ENSP00000268864	22	17	0	0	0	0	0.342300	3.371100
ENSP00000354331	ENSP00000369394	10	19	0	0	0	0	0.073800	0.103200
ENSP00000272348	ENSP00000369394	2	19	0	0	1	1	0.023300	0.021300
ENSP00000272348	ENSP00000354331	2	10	0	0	1	0	0.044700	0.096200
ENSP00000162863	ENSP00000257632	7	7	0	1	0	0	0.666400	0.857200
ENSP00000302837	ENSP00000330690	1	17	0	0	1	1	0.064100	0.042000
ENSP00000271124	ENSP00000330690	1	17	0	0	0	0	0.169100	0.167900
ENSP00000271124	ENSP00000302837	1	1	0	0	1	0	0.145500	0.156000
ENSP00000285082	ENSP00000330308	3	20	0	0	1	1	0.047100	0.157300
ENSP00000227618	ENSP00000370390	11	X	0	0	0	0	0.105800	0.159700
ENSP00000253484	ENSP00000305964	X	4	0	0	0	0	0.173500	0.697500
ENSP00000304621	ENSP00000311768	1	8	0	0	1	1	0.019800	0.000000
ENSP00000215794	ENSP00000292729	22	22	0	0	0	0	0.038400	0.081300
ENSP00000370800	ENSP00000370801	19	19	1	1	0	0	0.011300	0.023000
ENSP00000351254	ENSP00000370801	19	19	1	1	0	0	0.007000	0.022300
ENSP00000351254	ENSP00000370800	19	19	0	1	0	0	0.000000	0.000000
ENSP00000333183	ENSP00000370801	19	19	1	1	0	0	0.002300	0.005300
ENSP00000333183	ENSP00000370800	19	19	1	1	0	0	0.009200	0.027200
ENSP00000333183	ENSP00000351254	19	19	0	1	0	0	0.004700	0.027800
ENSP00000331435	ENSP00000370801	19	19	1	1	0	0	0.004600	0.005300
ENSP00000331435	ENSP00000370800	19	19	1	1	0	0	0.006900	0.027100
ENSP00000331435	ENSP00000351254	19	19	1	1	0	0	0.007000	0.022300
ENSP00000331435	ENSP00000333183	19	19	0	1	0	0	0.006900	0.010700
ENSP00000296424	ENSP00000307517	4	6	0	0	1	1	0.021800	0.032400
ENSP00000323212	ENSP00000355315	6	X	0	0	1	1	0.000000	0.000000
ENSP00000296277	ENSP00000355315	3	X	0	0	0	0	0.039100	0.098700
ENSP00000296277	ENSP00000323212	3	6	0	0	0	0	0.039100	0.098700
ENSP00000239944	ENSP00000368473	3	13	0	0	0	0	0.182900	2.784900
ENSP00000296121	ENSP00000307425	3	14	0	0	1	1	0.009400	0.007900
ENSP00000223862	ENSP00000340114	9	9	1	1	0	0	0.104200	0.108000
ENSP00000302768	ENSP00000308196	5	17	0	0	1	1	0.006800	0.017600
ENSP00000333155	ENSP00000341557	13	X	0	0	0	0	0.297700	1.384700
ENSP00000248879	ENSP00000331681	22	22	0	0	0	0	0.011300	0.106500
ENSP00000287652	ENSP00000346849	3	X	0	0	0	0	0.321000	0.532600
ENSP00000309003	ENSP00000333239	3	4	0	0	0	0	0.033000	0.109100
ENSP00000285383	ENSP00000333239	7	4	0	0	0	0	0.027200	0.059100
ENSP00000285383	ENSP00000309003	7	3	0	0	0	0	0.035100	0.069800
ENSP00000331275	ENSP00000350525	17	11	0	0	0	0	0.006100	0.024100
ENSP00000291982	ENSP00000350525	7	11	0	0	0	0	0.062700	0.244200
ENSP00000291982	ENSP00000331275	7	17	0	0	0	0	0.069000	0.209400
ENSP00000313226	ENSP00000368758	19	5	0	0	0	0	0.515500	3.090200
ENSP00000355166	ENSP00000367315	12	11	0	0	0	0	0.494900	3.663800
ENSP00000223129	ENSP00000364328	7	2	0	0	1	1	0.063400	0.094300
ENSP00000364570	ENSP00000372623	2	22	0	0	0	0	0.075700	0.135500
ENSP00000348179	ENSP00000364570	3	2	0	0	0	0	1.428600	3.507200
ENSP00000346907	ENSP00000372623	3	22	0	0	0	0	0.926900	3.947200
ENSP00000346907	ENSP00000362129	3	X	0	0	0	0	0.632200	4.191400
ENSP00000346329	ENSP00000362129	19	X	0	0	0	0	0.607200	4.403100
ENSP00000346329	ENSP00000346907	19	3	0	0	1	1	0.513900	2.518200
ENSP00000326652	ENSP00000367976	7	7	1	1	0	0	0.423800	1.489000
ENSP00000331397	ENSP00000371397	1	3	0	0	0	0	0.370200	3.663100
ENSP00000329926	ENSP00000331217	10	10	1	1	0	0	0.432600	3.918200
ENSP00000277860	ENSP00000342374	10	19	0	0	1	1	0.038700	0.258700
ENSP00000221515	ENSP00000295755	19	3	0	0	0	0	0.490900	2.077300
ENSP00000347089	ENSP00000353201	17	17	1	1	0	0	0.206600	1.515400
ENSP00000318565	ENSP00000353201	17	17	1	1	0	0	0.198800	2.472400
ENSP00000318565	ENSP00000347089	17	17	1	1	0	0	0.008700	0.068500
ENSP00000328661	ENSP00000365957	1	6	0	0	1	1	0.045700	0.084700
ENSP00000245552	ENSP00000373674	17	17	0	0	0	0	0.280100	3.457300
ENSP00000333902	ENSP00000339736	20	20	1	1	0	0	0.669900	2.031100
ENSP00000345869	ENSP00000373726	1	5	0	0	0	0	0.553800	2.724600
ENSP00000248572	ENSP00000300406	7	17	0	0	0	0	0.259800	1.729300
ENSP00000248564	ENSP00000300406	7	17	0	0	0	0	0.308600	99.000000
ENSP00000248564	ENSP00000248572	7	7	1	1	0	0	0.115200	2.890300
ENSP00000353878	ENSP00000363927	6	11	0	0	1	0	0.090500	0.276900
ENSP00000353294	ENSP00000363927	20	11	0	0	0	0	0.086100	0.323900
ENSP00000353294	ENSP00000353878	20	6	0	0	1	1	0.015800	0.027800
ENSP00000363350	ENSP00000363459	10	10	0	0	0	0	0.000000	0.002900
ENSP00000265097	ENSP00000306791	5	5	0	0	0	0	0.000000	0.007100
ENSP00000319194	ENSP00000344936	8	5	0	0	1	1	0.051700	0.068500
ENSP00000323757	ENSP00000339800	10	10	0	1	0	0	0.005200	0.013500
ENSP00000370103	ENSP00000370130	5	5	0	1	0	0	0.017100	0.016000
ENSP00000354031	ENSP00000370130	5	5	0	1	0	0	0.004000	0.001600
ENSP00000354031	ENSP00000370103	5	5	1	1	0	0	0.019400	0.014300
ENSP00000351425	ENSP00000370130	5	5	0	1	0	0	0.024900	0.021500
ENSP00000351425	ENSP00000370103	5	5	1	1	0	0	0.024300	0.032200
ENSP00000351425	ENSP00000354031	5	5	0	1	0	0	0.020000	0.020300
ENSP00000333359	ENSP00000339671	22	22	0	0	0	0	0.033900	0.033000
ENSP00000332213	ENSP00000339671	22	22	0	0	0	0	0.056400	0.041000
ENSP00000332213	ENSP00000333359	22	22	0	0	0	0	0.018500	0.013000
ENSP00000330013	ENSP00000339671	22	22	0	0	0	0	0.027900	0.028700
ENSP00000330013	ENSP00000333359	22	22	0	0	0	0	0.011500	0.014900
ENSP00000330013	ENSP00000332213	22	22	0	0	0	0	0.008100	0.009700
ENSP00000329314	ENSP00000339671	22	22	0	0	0	0	0.028000	0.034100
ENSP00000329314	ENSP00000333359	22	22	0	0	0	0	0.009300	0.019500
ENSP00000329314	ENSP00000332213	22	22	0	0	0	0	0.012200	0.016700
ENSP00000329314	ENSP00000330013	22	22	0	0	0	0	0.007000	0.004800
ENSP00000327343	ENSP00000370130	5	5	0	1	0	0	0.010700	0.012600
ENSP00000327343	ENSP00000370103	5	5	0	0	0	0	0.009200	0.014600
ENSP00000327343	ENSP00000354031	5	5	0	0	0	0	0.013000	0.010800
ENSP00000327343	ENSP00000351425	5	5	0	1	0	0	0.021700	0.023400
ENSP00000248992	ENSP00000339671	22	22	0	0	0	0	0.032800	0.029200
ENSP00000248992	ENSP00000333359	22	22	0	1	1	1	0.012500	0.010300
ENSP00000248992	ENSP00000332213	22	22	0	0	0	0	0.015900	0.010300
ENSP00000248992	ENSP00000330013	22	22	0	0	0	0	0.009800	0.011300
ENSP00000248992	ENSP00000329314	22	22	0	0	0	0	0.009900	0.016400
ENSP00000237889	ENSP00000313549	2	14	0	0	1	1	0.128800	0.177000
ENSP00000271586	ENSP00000349336	1	9	0	0	0	0	0.482200	3.292600
ENSP00000314829	ENSP00000355614	11	1	0	0	0	0	0.500800	3.395700
ENSP00000259211	ENSP00000259213	2	2	1	1	0	0	0.801100	3.480000
ENSP00000259205	ENSP00000259213	2	2	1	1	0	0	0.905800	3.477000
ENSP00000259205	ENSP00000259211	2	2	1	1	0	0	0.390200	1.208400
ENSP00000296736	ENSP00000355162	5	4	0	0	0	0	0.725100	4.315100
ENSP00000267752	ENSP00000297564	15	8	0	0	1	1	0.261700	0.296600
ENSP00000360930	ENSP00000360931	1	1	1	1	1	1	0.848000	3.073300
ENSP00000280115	ENSP00000334463	2	2	1	1	0	0	0.658400	3.549000
ENSP00000303779	ENSP00000339897	16	17	0	0	0	0	0.914700	2.696900
ENSP00000283474	ENSP00000331298	16	17	0	0	0	0	0.207300	3.259200
ENSP00000358132	ENSP00000359980	10	X	0	0	1	1	0.005400	0.000000
ENSP00000318974	ENSP00000331700	X	5	0	0	0	0	0.125800	0.605200
ENSP00000253435	ENSP00000367251	19	19	1	1	0	0	0.926200	1.901800
ENSP00000287143	ENSP00000312134	11	11	1	1	0	0	0.393100	1.209000
ENSP00000314806	ENSP00000344023	11	X	0	0	1	1	0.286000	0.913900
ENSP00000216456	ENSP00000305101	14	4	0	0	1	1	0.051800	0.069800
ENSP00000297436	ENSP00000372118	8	8	0	1	0	0	0.439200	0.745100
ENSP00000297435	ENSP00000372118	8	8	0	1	0	0	0.484000	0.907000
ENSP00000297435	ENSP00000297436	8	8	1	1	0	0	0.480300	0.485800
ENSP00000319231	ENSP00000356278	11	1	0	0	0	0	0.372300	99.000000
ENSP00000257626	ENSP00000334169	7	7	1	1	0	0	1.532200	3.775100
ENSP00000246097	ENSP00000297459	20	8	0	0	0	0	0.652400	3.924700
ENSP00000361765	ENSP00000361859	X	X	0	0	0	0	0.077300	0.112900
ENSP00000332359	ENSP00000361859	X	X	1	1	0	0	0.375600	1.355900
ENSP00000332359	ENSP00000361765	X	X	0	0	0	0	0.329400	1.067400
ENSP00000243286	ENSP00000361859	X	X	0	0	0	0	0.040100	0.058700
ENSP00000243286	ENSP00000361765	X	X	0	1	0	0	0.052400	0.111500
ENSP00000243286	ENSP00000332359	X	X	0	0	0	0	0.360700	1.098400
ENSP00000361361	ENSP00000361362	10	10	1	1	0	0	0.024000	0.000000
ENSP00000348107	ENSP00000361362	2	10	0	0	0	0	0.041600	0.073200
ENSP00000348107	ENSP00000361361	2	10	0	0	0	0	0.028000	0.078500
ENSP00000318236	ENSP00000361362	10	10	0	0	0	0	0.039200	0.070300
ENSP00000318236	ENSP00000361361	10	10	0	0	0	0	0.028200	0.078300
ENSP00000318236	ENSP00000348107	10	2	0	0	1	1	0.006500	0.000000
ENSP00000338300	ENSP00000356063	1	1	1	1	0	0	0.543100	3.626500
ENSP00000217430	ENSP00000361750	20	20	1	1	0	0	0.417100	1.683800
ENSP00000321320	ENSP00000366623	8	8	0	1	0	0	0.001100	0.000000
ENSP00000346984	ENSP00000353706	1	5	0	0	0	0	0.410700	2.999800
ENSP00000298292	ENSP00000371609	14	14	1	1	1	1	1.616600	4.159100
ENSP00000284674	ENSP00000371927	10	4	0	0	0	0	0.351000	3.943400
ENSP00000267838	ENSP00000295310	15	1	0	0	0	0	0.586800	3.662400
ENSP00000354675	ENSP00000361827	X	X	0	1	0	0	0.718400	2.250900
ENSP00000309433	ENSP00000309804	11	2	0	0	1	1	0.032400	0.110400
ENSP00000334044	ENSP00000358666	1	X	0	0	1	1	0.540000	3.492800
ENSP00000257522	ENSP00000346040	9	5	0	0	1	1	0.006900	0.000000
ENSP00000329137	ENSP00000373371	1	2	0	0	0	0	0.545000	1.833500
ENSP00000279249	ENSP00000368321	11	2	0	0	0	0	0.405800	3.639100
ENSP00000297908	ENSP00000312608	9	X	0	0	1	1	0.044600	0.040500
ENSP00000259397	ENSP00000349711	9	9	1	1	0	0	0.045100	0.087900
ENSP00000246794	ENSP00000257836	19	11	0	0	0	0	0.822300	3.843600
ENSP00000302741	ENSP00000338922	2	2	0	0	0	0	0.007400	0.020700
ENSP00000249289	ENSP00000334022	7	12	0	0	1	1	0.052900	0.095100
ENSP00000260743	ENSP00000345787	10	6	0	0	0	0	0.776300	4.059400
ENSP00000345029	ENSP00000367913	X	X	0	0	0	0	0.218700	0.269500
ENSP00000340401	ENSP00000344398	4	X	0	0	0	0	0.604200	0.692100
ENSP00000340256	ENSP00000345029	X	X	0	1	0	0	0.184700	0.122200
ENSP00000314544	ENSP00000325681	7	7	0	0	0	0	0.000000	0.004800
ENSP00000341565	ENSP00000355264	11	11	1	1	0	0	0.637600	1.652800
ENSP00000262428	ENSP00000368889	16	17	0	0	1	1	0.124700	0.273700
ENSP00000355312	ENSP00000372446	1	13	0	0	0	0	0.095300	0.116800
ENSP00000276345	ENSP00000372446	X	13	0	0	0	0	0.096000	0.228700
ENSP00000276345	ENSP00000355312	X	1	0	0	0	0	0.113200	0.177800
ENSP00000355141	ENSP00000373534	1	1	1	1	0	0	0.000000	0.000000
ENSP00000184266	ENSP00000244249	3	4	0	0	0	0	0.062800	0.040400
ENSP00000169565	ENSP00000222212	17	19	0	0	0	0	0.381500	3.776000
ENSP00000243440	ENSP00000286639	1	14	0	0	0	0	0.468000	3.181100
ENSP00000363691	ENSP00000365077	X	13	0	0	0	0	0.474200	4.181800
ENSP00000335376	ENSP00000361529	1	X	0	0	1	1	0.160500	0.260700
ENSP00000358166	ENSP00000369454	10	13	0	0	0	0	0.344300	0.797400
ENSP00000216034	ENSP00000369454	22	13	0	0	0	0	0.293300	1.026100
ENSP00000216034	ENSP00000358166	22	10	0	0	1	1	0.100900	0.220600
ENSP00000295653	ENSP00000303012	1	3	0	0	1	1	0.007500	0.000000
ENSP00000354643	ENSP00000373529	1	1	1	1	0	0	0.000000	0.000000
ENSP00000319520	ENSP00000328223	17	17	0	0	0	0	0.040300	0.023800
ENSP00000318487	ENSP00000328223	18	17	0	0	1	1	0.043900	0.024900
ENSP00000318487	ENSP00000319520	18	17	0	0	0	0	0.046000	0.038400
ENSP00000303818	ENSP00000328223	3	17	0	0	0	0	0.930600	2.016800
ENSP00000303818	ENSP00000319520	3	17	0	0	0	0	0.899400	1.682500
ENSP00000303818	ENSP00000318487	3	18	0	0	0	0	0.916200	1.887300
ENSP00000297307	ENSP00000328223	8	17	0	0	0	0	0.037800	0.026500
ENSP00000297307	ENSP00000319520	8	17	0	0	0	0	0.039500	0.022900
ENSP00000297307	ENSP00000318487	8	18	0	0	0	0	0.038000	0.039700
ENSP00000297307	ENSP00000303818	8	3	0	0	0	0	0.889500	1.870000
ENSP00000258456	ENSP00000358273	2	6	0	0	0	0	0.370600	4.187600
ENSP00000328609	ENSP00000346263	8	X	0	0	1	1	0.012100	0.062900
ENSP00000266483	ENSP00000310120	12	12	1	1	0	0	0.021800	0.027900
ENSP00000246083	ENSP00000299416	20	10	0	0	1	1	0.032600	0.023400
ENSP00000350230	ENSP00000368735	16	6	0	0	0	0	0.481000	1.015600
ENSP00000347809	ENSP00000352847	7	X	0	0	0	0	0.459100	4.401700
ENSP00000297905	ENSP00000339722	7	7	0	0	0	0	0.005500	0.026700
ENSP00000289473	ENSP00000339722	7	7	0	0	0	0	0.003400	0.020200
ENSP00000289473	ENSP00000297905	7	7	0	1	0	0	0.003100	0.035100
ENSP00000332453	ENSP00000371104	1	16	0	0	1	1	0.012000	0.033300
ENSP00000340299	ENSP00000372219	16	5	0	0	0	0	0.651200	3.917000
ENSP00000358533	ENSP00000358534	10	10	1	1	0	0	1.507600	2.703200
ENSP00000321445	ENSP00000356855	8	6	0	0	0	0	0.368000	3.334500
ENSP00000278071	ENSP00000355121	10	2	0	0	1	1	0.762400	4.375900
ENSP00000329276	ENSP00000356177	19	1	0	0	1	1	0.010400	0.024600
ENSP00000327930	ENSP00000356177	9	1	0	0	0	0	0.015500	0.038400
ENSP00000327930	ENSP00000329276	9	19	0	0	0	0	0.027400	0.034600
ENSP00000354676	ENSP00000363222	4	1	0	0	1	0	0.051800	0.152000
ENSP00000340629	ENSP00000363222	6	1	0	0	0	0	0.093900	0.187400
ENSP00000340629	ENSP00000354676	6	4	0	0	1	1	0.037500	0.097100
ENSP00000326806	ENSP00000361454	3	X	0	0	1	1	0.218700	1.237100
ENSP00000219204	ENSP00000369289	16	12	0	0	1	1	0.126600	0.411500
ENSP00000343880	ENSP00000354884	11	12	0	0	1	1	0.687400	4.038500
ENSP00000277031	ENSP00000304973	9	10	0	0	1	1	0.013200	0.019300
ENSP00000342471	ENSP00000363898	9	9	1	1	0	0	0.067200	0.191400
ENSP00000215906	ENSP00000311447	22	16	0	0	0	0	0.509200	4.155900
ENSP00000260184	ENSP00000284630	4	4	1	1	0	0	0.233600	0.513400
ENSP00000295771	ENSP00000335306	3	3	1	1	0	0	0.553600	1.351000
ENSP00000315263	ENSP00000345158	12	11	0	0	1	1	0.026400	0.119100
ENSP00000242916	ENSP00000284811	10	8	0	0	1	1	0.068000	0.173700
ENSP00000222301	ENSP00000284811	19	8	0	0	0	0	0.194400	0.432000
ENSP00000222301	ENSP00000242916	19	10	0	0	0	0	0.253500	0.565100
ENSP00000237858	ENSP00000310075	5	5	0	0	0	0	0.041800	0.076700
ENSP00000307722	ENSP00000333560	5	4	0	0	0	0	0.312300	3.524500
ENSP00000300177	ENSP00000318650	15	1	0	0	0	0	0.285300	3.226300
ENSP00000251152	ENSP00000333522	12	5	0	0	1	1	0.103900	0.157300
ENSP00000294361	ENSP00000319240	1	12	0	0	0	0	0.006200	1.195000
ENSP00000246228	ENSP00000349123	20	6	0	0	1	1	0.031300	0.048400
ENSP00000265073	ENSP00000315632	5	8	0	0	1	1	0.023700	0.094000
ENSP00000319673	ENSP00000341588	1	1	0	0	0	0	0.000000	0.002400
ENSP00000311141	ENSP00000369665	5	X	0	0	1	1	0.030200	0.067400
ENSP00000324701	ENSP00000327286	4	13	0	0	0	0	0.026300	4.012900
ENSP00000243981	ENSP00000341303	20	20	1	1	0	0	0.123900	0.107800
ENSP00000310275	ENSP00000316411	11	2	0	0	1	1	0.010000	0.035600
ENSP00000246090	ENSP00000316411	20	2	0	0	0	0	0.398700	99.000000
ENSP00000246090	ENSP00000310275	20	11	0	0	0	0	0.455300	2.904900
ENSP00000372461	ENSP00000372493	21	13	0	0	0	0	0.112200	0.160100
ENSP00000244766	ENSP00000342411	6	16	0	0	0	0	0.740100	3.515200
ENSP00000308149	ENSP00000352976	7	17	0	0	0	0	0.671800	4.181900
ENSP00000308717	ENSP00000368921	11	6	0	0	1	1	0.060000	0.089100
ENSP00000286456	ENSP00000314309	X	2	0	0	1	1	0.060700	0.849900
ENSP00000264255	ENSP00000351020	2	4	0	0	1	1	0.036500	0.014200
ENSP00000355785	ENSP00000355796	1	1	1	1	0	0	0.020500	0.083000
ENSP00000296504	ENSP00000297109	4	5	0	0	0	0	0.171300	3.545700
ENSP00000309565	ENSP00000346561	1	1	0	0	1	1	0.017100	0.010600
ENSP00000356652	ENSP00000364065	1	2	0	0	1	1	0.007600	0.025500
ENSP00000302578	ENSP00000353054	8	2	0	0	0	0	0.856900	3.899600
ENSP00000337432	ENSP00000344192	6	6	1	1	0	0	0.488200	3.460000
ENSP00000216144	ENSP00000332498	22	7	0	0	0	0	0.216000	3.517200
ENSP00000346603	ENSP00000349803	19	3	0	0	0	0	0.561700	2.831600
ENSP00000293845	ENSP00000333915	17	12	0	0	0	0	0.669500	3.778500
ENSP00000281030	ENSP00000338706	11	X	0	0	0	0	0.489300	3.177200
ENSP00000297533	ENSP00000313214	7	17	0	0	0	0	0.494300	2.896600
ENSP00000301691	ENSP00000304930	17	7	0	0	0	0	0.582800	3.580500
ENSP00000275590	ENSP00000370155	7	7	0	0	0	0	0.000000	0.000000
ENSP00000267273	ENSP00000298105	13	13	0	1	0	0	0.414100	2.131800
ENSP00000232508	ENSP00000358882	3	1	0	0	0	0	0.460000	1.566900
ENSP00000258774	ENSP00000344216	7	6	0	0	1	1	0.402100	1.507300
ENSP00000310040	ENSP00000343276	11	2	0	0	1	1	0.011100	0.029900
ENSP00000228825	ENSP00000305015	12	20	0	0	1	1	0.030700	0.054400
ENSP00000355014	ENSP00000355284	X	5	0	0	0	0	0.367800	1.427300
ENSP00000217270	ENSP00000303775	20	2	0	0	0	0	0.070600	4.169100
ENSP00000283357	ENSP00000288228	5	15	0	0	0	0	0.856200	1.396200
ENSP00000331720	ENSP00000343086	16	X	0	0	1	1	0.150000	1.170000
ENSP00000223274	ENSP00000308606	7	7	1	1	0	0	0.212300	3.553600
ENSP00000303149	ENSP00000364615	3	X	0	0	0	0	0.298200	4.005800
ENSP00000297146	ENSP00000364615	7	X	0	0	1	1	0.252700	3.282800
ENSP00000297146	ENSP00000303149	7	3	0	0	0	0	0.344000	4.202900
ENSP00000336972	ENSP00000356984	19	1	0	0	0	0	0.514400	4.069100
ENSP00000265728	ENSP00000323663	7	17	0	0	0	0	1.014900	4.488400
ENSP00000046087	ENSP00000344839	7	17	0	0	0	0	0.672200	2.357100
ENSP00000310565	ENSP00000332151	18	6	0	0	0	0	0.607200	4.788600
ENSP00000346940	ENSP00000365622	22	2	0	0	0	0	0.005900	0.011600
ENSP00000276173	ENSP00000358702	X	6	0	0	0	0	0.801800	2.182600
ENSP00000319207	ENSP00000327216	X	5	0	0	1	1	0.046300	0.074400
ENSP00000343675	ENSP00000350136	21	12	0	0	1	1	0.035500	0.058700
ENSP00000324766	ENSP00000350136	1	12	0	0	0	0	0.198400	4.152100
ENSP00000324766	ENSP00000343675	1	21	0	0	0	0	0.215700	4.165900
ENSP00000308117	ENSP00000315029	11	20	0	0	0	0	0.786100	4.369100
ENSP00000260443	ENSP00000269477	15	18	0	0	1	1	0.086900	0.098300
ENSP00000307958	ENSP00000329904	3	3	1	1	0	0	0.414800	1.173400
ENSP00000298110	ENSP00000356809	X	1	0	0	1	1	1.036500	4.254400
ENSP00000334562	ENSP00000346685	6	5	0	0	0	0	0.297800	0.872400
ENSP00000332601	ENSP00000346685	5	5	1	1	0	0	0.037400	0.093600
ENSP00000332601	ENSP00000334562	5	6	0	0	0	0	0.260400	0.761000
ENSP00000327939	ENSP00000346685	5	5	0	1	0	0	0.058200	0.122100
ENSP00000327939	ENSP00000334562	5	6	0	0	0	0	0.273400	0.748300
ENSP00000327939	ENSP00000332601	5	5	1	1	0	0	0.034800	0.045800
ENSP00000319136	ENSP00000346685	5	5	1	1	0	0	0.072600	0.208300
ENSP00000319136	ENSP00000334562	5	6	0	0	0	0	0.322900	0.936800
ENSP00000319136	ENSP00000332601	5	5	1	1	0	0	0.055000	0.135100
ENSP00000319136	ENSP00000327939	5	5	0	1	0	0	0.060400	0.110400
ENSP00000296130	ENSP00000299642	3	16	0	0	0	0	0.491800	99.000000
ENSP00000339071	ENSP00000357473	3	6	0	0	1	1	0.062700	0.270400
ENSP00000341031	ENSP00000349032	3	1	0	0	0	0	0.533700	3.876200
ENSP00000273286	ENSP00000299194	3	12	0	0	0	0	0.647800	4.125800
ENSP00000372055	ENSP00000372073	8	8	0	1	0	0	0.012200	0.012600
ENSP00000372050	ENSP00000372073	8	8	0	0	0	0	0.014200	0.012800
ENSP00000372050	ENSP00000372055	8	8	1	1	0	0	0.003000	0.000000
ENSP00000372046	ENSP00000372073	8	8	0	0	0	0	0.012200	0.012600
ENSP00000372046	ENSP00000372055	8	8	0	1	0	0	0.000000	0.000000
ENSP00000372046	ENSP00000372050	8	8	1	1	0	0	0.003000	0.000000
ENSP00000372044	ENSP00000372073	8	8	0	0	0	0	0.015500	0.012300
ENSP00000372044	ENSP00000372055	8	8	0	1	0	0	0.005000	0.000000
ENSP00000372044	ENSP00000372050	8	8	0	1	0	0	0.008000	0.000000
ENSP00000372044	ENSP00000372046	8	8	1	1	0	0	0.005000	0.000000
ENSP00000372038	ENSP00000372073	8	8	0	0	0	0	0.013400	0.012300
ENSP00000372038	ENSP00000372055	8	8	0	1	0	0	0.003000	0.000000
ENSP00000372038	ENSP00000372050	8	8	0	1	0	0	0.006000	0.000000
ENSP00000372038	ENSP00000372046	8	8	0	1	0	0	0.003000	0.000000
ENSP00000372038	ENSP00000372044	8	8	1	1	0	0	0.004100	0.000000
ENSP00000372034	ENSP00000372073	8	8	0	0	0	0	0.006700	0.005800
ENSP00000372034	ENSP00000372055	8	8	0	1	0	0	0.010000	0.013100
ENSP00000372034	ENSP00000372050	8	8	0	1	0	0	0.011100	0.012800
ENSP00000372034	ENSP00000372046	8	8	0	1	0	0	0.010000	0.013100
ENSP00000372034	ENSP00000372044	8	8	0	1	0	0	0.011100	0.012800
ENSP00000372034	ENSP00000372038	8	8	1	1	0	0	0.011100	0.012800
ENSP00000371625	ENSP00000371635	8	8	0	1	0	0	0.003900	0.004400
ENSP00000353318	ENSP00000372073	8	8	0	0	0	0	0.029600	0.023400
ENSP00000353318	ENSP00000372055	8	8	0	0	0	0	0.027100	0.024700
ENSP00000353318	ENSP00000372050	8	8	0	0	0	0	0.030200	0.024900
ENSP00000353318	ENSP00000372046	8	8	0	0	0	0	0.027100	0.024700
ENSP00000353318	ENSP00000372044	8	8	0	0	0	0	0.030400	0.024500
ENSP00000353318	ENSP00000372038	8	8	0	0	0	0	0.028200	0.024600
ENSP00000353318	ENSP00000372034	8	8	0	0	0	0	0.029500	0.023700
ENSP00000342083	ENSP00000372073	8	8	0	1	0	0	0.015500	0.012300
ENSP00000342083	ENSP00000372055	8	8	1	1	0	0	0.005000	0.000000
ENSP00000342083	ENSP00000372050	8	8	0	1	0	0	0.008000	0.000000
ENSP00000342083	ENSP00000372046	8	8	0	1	0	0	0.005000	0.000000
ENSP00000342083	ENSP00000372044	8	8	0	1	0	0	0.000000	0.000000
ENSP00000342083	ENSP00000372038	8	8	0	1	0	0	0.004100	0.000000
ENSP00000342083	ENSP00000372034	8	8	0	0	0	0	0.011100	0.012800
ENSP00000342083	ENSP00000353318	8	8	0	0	0	0	0.030400	0.024500
ENSP00000341223	ENSP00000372073	19	8	0	0	0	0	0.623300	0.755400
ENSP00000341223	ENSP00000372055	19	8	0	0	0	0	0.604000	0.801200
ENSP00000341223	ENSP00000372050	19	8	0	0	0	0	0.616300	0.798400
ENSP00000341223	ENSP00000372046	19	8	0	0	0	0	0.604000	0.801200
ENSP00000341223	ENSP00000372044	19	8	0	0	0	0	0.623500	0.783400
ENSP00000341223	ENSP00000372038	19	8	0	0	0	0	0.614400	0.790900
ENSP00000341223	ENSP00000372034	19	8	0	0	0	0	0.609400	0.771300
ENSP00000341223	ENSP00000353318	19	8	0	0	0	0	0.620600	0.759100
ENSP00000341223	ENSP00000342083	19	8	0	0	0	0	0.623500	0.783400
ENSP00000307798	ENSP00000372073	12	8	0	0	0	0	0.037900	0.056300
ENSP00000307798	ENSP00000372055	12	8	0	0	0	0	0.035900	0.058800
ENSP00000307798	ENSP00000372050	12	8	0	0	0	0	0.039100	0.058800
ENSP00000307798	ENSP00000372046	12	8	0	0	0	0	0.035900	0.058800
ENSP00000307798	ENSP00000372044	12	8	0	0	0	0	0.039200	0.058100
ENSP00000307798	ENSP00000372038	12	8	0	0	0	0	0.037100	0.058200
ENSP00000307798	ENSP00000372034	12	8	0	0	0	0	0.037800	0.056600
ENSP00000307798	ENSP00000353318	12	8	0	0	0	0	0.047500	0.058900
ENSP00000307798	ENSP00000342083	12	8	0	0	0	0	0.039200	0.058100
ENSP00000307798	ENSP00000341223	12	19	0	0	0	0	0.630300	0.720400
ENSP00000264192	ENSP00000293662	2	12	0	0	0	0	0.612700	4.144400
ENSP00000256257	ENSP00000351166	8	20	0	0	0	0	0.324700	3.509400
ENSP00000300147	ENSP00000333227	22	7	0	0	0	0	0.341400	4.240500
ENSP00000312773	ENSP00000354177	17	3	0	0	0	0	0.211400	3.761000
ENSP00000194097	ENSP00000321876	5	5	0	0	0	0	0.005000	0.003500
ENSP00000219207	ENSP00000307741	16	3	0	0	0	0	0.512600	5.302700
ENSP00000254193	ENSP00000272567	15	2	0	0	1	1	0.011600	0.020700
ENSP00000287022	ENSP00000335476	8	X	0	0	1	1	0.045700	0.076000
ENSP00000261692	ENSP00000301488	12	11	0	0	0	0	0.247700	3.245900
ENSP00000350444	ENSP00000350991	16	16	0	1	0	0	0.000000	0.000000
ENSP00000348305	ENSP00000352757	16	16	0	1	0	0	0.000000	0.000000
ENSP00000347577	ENSP00000370908	16	16	0	0	1	1	1.543000	3.458000
ENSP00000347577	ENSP00000352757	16	16	0	0	0	0	0.533500	0.851100
ENSP00000347577	ENSP00000348305	16	16	0	0	0	0	0.533500	0.851100
ENSP00000347438	ENSP00000352757	16	16	0	0	0	0	0.004300	0.000000
ENSP00000347438	ENSP00000348305	16	16	0	0	0	0	0.004300	0.000000
ENSP00000347438	ENSP00000347577	16	16	0	0	0	0	0.527800	0.857100
ENSP00000346774	ENSP00000352757	16	16	0	0	0	0	0.006400	0.000000
ENSP00000346774	ENSP00000348305	16	16	0	0	0	0	0.006400	0.000000
ENSP00000346774	ENSP00000347577	16	16	0	0	0	0	0.525800	0.863200
ENSP00000346774	ENSP00000347438	16	16	0	0	0	0	0.006400	0.000000
ENSP00000346048	ENSP00000346572	16	16	0	0	0	0	0.061800	0.068700
ENSP00000342154	ENSP00000346572	16	16	0	0	0	0	0.037300	0.034200
ENSP00000342154	ENSP00000346048	16	16	0	0	0	0	0.334800	0.355800
ENSP00000339196	ENSP00000346572	16	16	0	0	0	0	0.052100	0.053200
ENSP00000339196	ENSP00000346048	16	16	0	1	0	0	0.008500	0.014300
ENSP00000339196	ENSP00000342154	16	16	0	0	0	0	0.328100	0.348000
ENSP00000330634	ENSP00000331669	16	16	0	0	0	0	0.005200	0.014700
ENSP00000283050	ENSP00000352757	18	16	0	0	0	0	0.063000	0.015400
ENSP00000283050	ENSP00000348305	18	16	0	0	0	0	0.063000	0.015400
ENSP00000283050	ENSP00000347577	18	16	0	0	0	0	0.520200	1.215900
ENSP00000283050	ENSP00000347438	18	16	0	0	0	0	0.057800	0.015600
ENSP00000283050	ENSP00000346774	18	16	0	0	0	0	0.059500	0.016000
ENSP00000165086	ENSP00000331669	16	16	1	1	0	0	0.001400	0.000000
ENSP00000165086	ENSP00000330634	16	16	0	0	0	0	0.006500	0.014700
ENSP00000347259	ENSP00000357715	1	1	1	1	0	0	0.739500	2.969800
ENSP00000329008	ENSP00000357715	1	1	1	1	0	0	0.575100	1.113600
ENSP00000329008	ENSP00000347259	1	1	1	1	0	0	0.297800	0.276300
ENSP00000271860	ENSP00000357715	1	1	1	1	0	0	0.539900	1.371300
ENSP00000271860	ENSP00000347259	1	1	1	1	0	0	0.309300	0.307700
ENSP00000271860	ENSP00000329008	1	1	0	1	0	0	0.030900	0.075400
ENSP00000322956	ENSP00000354583	5	4	0	0	0	0	0.411800	4.131400
ENSP00000346342	ENSP00000371520	22	22	0	0	0	0	0.042700	0.045100
ENSP00000345151	ENSP00000371520	19	22	0	0	0	0	0.352100	0.828900
ENSP00000345151	ENSP00000346342	19	22	0	0	0	0	0.353200	0.821100
ENSP00000344026	ENSP00000371520	19	22	0	0	0	0	0.301800	0.788400
ENSP00000344026	ENSP00000346342	19	22	0	0	0	0	0.299700	0.801000
ENSP00000344026	ENSP00000345151	19	19	1	1	0	0	0.004400	0.011200
ENSP00000332560	ENSP00000371520	6	22	0	0	0	0	0.725600	2.077700
ENSP00000332560	ENSP00000346342	6	22	0	0	0	0	0.707700	2.606100
ENSP00000332560	ENSP00000345151	6	19	0	0	0	0	0.762800	1.203200
ENSP00000332560	ENSP00000344026	6	19	0	0	0	0	0.765900	1.187900
ENSP00000248983	ENSP00000371520	22	22	0	1	0	0	0.077600	0.073600
ENSP00000248983	ENSP00000346342	22	22	0	0	0	0	0.095700	0.109500
ENSP00000248983	ENSP00000345151	22	19	0	0	0	0	0.336200	0.816200
ENSP00000248983	ENSP00000344026	22	19	0	0	0	0	0.318900	0.713400
ENSP00000222553	ENSP00000279434	7	10	0	0	1	1	0.002600	0.030100
ENSP00000304242	ENSP00000306449	1	7	0	0	0	0	0.434400	4.312400
ENSP00000319250	ENSP00000358875	3	1	0	0	1	1	0.709000	2.285200
ENSP00000305151	ENSP00000306324	5	10	0	0	0	0	1.611200	2.768000
ENSP00000242728	ENSP00000256495	12	3	0	0	0	0	0.488000	4.221900
ENSP00000304422	ENSP00000331242	16	22	0	0	0	0	0.610700	4.268000
ENSP00000333356	ENSP00000339161	1	1	0	0	0	0	0.002100	0.000000
ENSP00000306909	ENSP00000370117	5	5	0	0	0	0	0.000000	0.004400
ENSP00000344732	ENSP00000351218	7	7	1	1	0	0	0.005600	0.025800
ENSP00000315849	ENSP00000351218	7	7	0	1	0	0	0.008300	0.037500
ENSP00000315849	ENSP00000344732	7	7	0	1	0	0	0.008300	0.046800
ENSP00000242224	ENSP00000351218	7	7	0	0	0	0	0.167200	0.400200
ENSP00000242224	ENSP00000344732	7	7	0	0	0	0	0.167500	0.397200
ENSP00000242224	ENSP00000315849	7	7	0	0	0	0	0.126900	0.384200
ENSP00000332995	ENSP00000342720	12	2	0	0	1	1	0.026700	0.018500
ENSP00000317691	ENSP00000368239	15	9	0	0	1	1	0.500500	3.632500
ENSP00000266735	ENSP00000296581	12	4	0	0	0	0	0.416800	2.971400
ENSP00000317322	ENSP00000368691	21	2	0	0	0	0	0.067900	0.086100
ENSP00000273340	ENSP00000330390	3	6	0	0	0	0	0.084600	0.172900
ENSP00000037869	ENSP00000330390	2	6	0	0	1	0	0.055100	0.153800
ENSP00000037869	ENSP00000273340	2	3	0	0	1	1	0.049100	0.136400
ENSP00000283128	ENSP00000354003	4	4	1	1	0	0	0.126000	0.035300
ENSP00000320520	ENSP00000325041	22	17	0	0	0	0	1.307900	2.485700
ENSP00000363876	ENSP00000367367	X	X	0	0	0	0	0.087300	0.116400
ENSP00000319228	ENSP00000323777	15	12	0	0	1	1	0.018200	0.005100
ENSP00000229307	ENSP00000323777	12	12	1	1	0	0	0.014100	0.005200
ENSP00000229307	ENSP00000319228	12	15	0	0	0	0	0.004600	0.007700
ENSP00000268154	ENSP00000313158	15	5	0	0	0	0	0.365600	4.097300
ENSP00000222597	ENSP00000323348	7	X	0	0	1	1	0.298500	0.309000
ENSP00000338004	ENSP00000362255	22	6	0	0	0	0	0.553600	1.898700
ENSP00000263776	ENSP00000368109	11	11	1	1	0	0	0.400300	1.341800
ENSP00000331915	ENSP00000374377	17	12	0	0	0	0	0.483200	3.179600
ENSP00000371442	ENSP00000374483	16	3	0	0	0	0	0.399400	2.994200
ENSP00000292144	ENSP00000300692	11	11	1	1	0	0	0.480900	0.827300
ENSP00000352872	ENSP00000369996	14	X	0	0	1	1	0.155900	0.543900
ENSP00000170114	ENSP00000344215	20	8	0	0	0	0	0.722200	3.832500
ENSP00000326538	ENSP00000341051	16	16	0	0	0	0	0.004700	0.003800
ENSP00000288040	ENSP00000341051	16	16	0	0	0	0	0.005600	0.015200
ENSP00000288040	ENSP00000326538	16	16	0	1	0	0	0.002800	0.011300
ENSP00000295568	ENSP00000302586	3	7	0	0	0	0	0.684900	4.419700
ENSP00000305651	ENSP00000354901	4	4	1	1	0	0	0.470100	1.264500
ENSP00000270830	ENSP00000369482	1	9	0	0	0	0	0.822900	4.442100
ENSP00000358172	ENSP00000358180	1	1	0	1	0	0	0.000000	0.010000
ENSP00000335082	ENSP00000358180	8	1	0	0	0	0	1.407000	2.446700
ENSP00000335082	ENSP00000358172	8	1	0	0	0	0	1.410300	2.406400
ENSP00000286334	ENSP00000364074	9	X	0	0	1	1	0.008100	3.947700
ENSP00000328901	ENSP00000373591	5	5	0	1	0	0	0.003300	0.000000
ENSP00000274400	ENSP00000373591	5	5	0	1	0	0	0.002200	0.003700
ENSP00000274400	ENSP00000328901	5	5	0	0	0	0	0.003200	0.004200
ENSP00000350386	ENSP00000355511	X	1	0	0	1	1	0.167700	0.890500
ENSP00000014761	ENSP00000286777	6	21	0	0	0	0	0.714900	1.844300
ENSP00000257704	ENSP00000280527	7	2	0	0	0	0	0.977700	4.680100
ENSP00000063037	ENSP00000309745	1	6	0	0	0	0	0.300000	1.584200
ENSP00000354009	ENSP00000357420	10	1	0	0	0	0	0.006200	0.013700
ENSP00000344538	ENSP00000357420	5	1	0	0	0	0	0.000000	0.013700
ENSP00000344538	ENSP00000354009	5	10	0	0	0	0	0.006200	0.000000
ENSP00000317298	ENSP00000357420	X	1	0	0	1	1	0.021400	0.114300
ENSP00000317298	ENSP00000354009	X	10	0	0	0	0	0.026900	0.140200
ENSP00000317298	ENSP00000344538	X	5	0	0	0	0	0.021400	0.139900
ENSP00000243756	ENSP00000357420	9	1	0	0	0	0	0.113200	99.000000
ENSP00000243756	ENSP00000354009	9	10	0	0	0	0	0.121000	2.866300
ENSP00000243756	ENSP00000344538	9	5	0	0	0	0	0.113200	99.000000
ENSP00000243756	ENSP00000317298	9	X	0	0	0	0	0.147500	3.006800
ENSP00000262306	ENSP00000333957	16	11	0	0	1	1	0.028600	0.266400
ENSP00000305492	ENSP00000363127	5	6	0	0	1	1	0.069600	0.089600
ENSP00000259212	ENSP00000341794	2	2	1	1	0	0	0.470800	3.009100
ENSP00000259206	ENSP00000341794	2	2	1	1	0	0	0.566000	1.920900
ENSP00000259206	ENSP00000259212	2	2	1	1	0	0	0.413200	2.256700
ENSP00000216799	ENSP00000253457	14	16	0	0	0	0	0.482100	3.620100
ENSP00000269373	ENSP00000300784	17	17	1	1	0	0	0.222300	3.891100
ENSP00000235835	ENSP00000373538	1	1	0	1	0	0	0.045800	0.211400
ENSP00000062030	ENSP00000373538	1	1	1	1	0	0	0.037600	0.084800
ENSP00000062030	ENSP00000235835	1	1	1	1	0	0	0.062400	0.256500
ENSP00000343314	ENSP00000355410	19	X	0	0	0	0	0.588600	3.002400
ENSP00000260282	ENSP00000355410	11	X	0	0	0	0	0.129300	0.316600
ENSP00000260282	ENSP00000343314	11	19	0	0	0	0	0.447700	2.979800
ENSP00000245414	ENSP00000307258	5	4	0	0	0	0	0.595500	4.028600
ENSP00000302994	ENSP00000314080	22	17	0	0	0	0	0.415100	4.244600
ENSP00000347433	ENSP00000355067	18	20	0	0	0	0	0.398900	4.210800
ENSP00000219542	ENSP00000315731	16	17	0	0	0	0	0.400000	3.835200
ENSP00000356841	ENSP00000361168	6	20	0	0	0	0	0.629400	2.368400
ENSP00000261369	ENSP00000323435	5	15	0	0	0	0	0.477300	4.424900
ENSP00000327268	ENSP00000343430	18	19	0	0	1	1	0.034800	0.032200
ENSP00000257020	ENSP00000318836	X	5	0	0	1	1	0.163800	0.226400
ENSP00000247385	ENSP00000280354	X	11	0	0	0	0	0.475300	2.908900
ENSP00000260867	ENSP00000363211	10	10	0	1	0	0	0.000000	0.000000
ENSP00000304151	ENSP00000366629	8	8	0	1	0	0	0.000700	0.000000
ENSP00000340545	ENSP00000345242	2	2	0	0	0	0	0.021300	0.020400
ENSP00000313079	ENSP00000326445	13	4	0	0	0	0	0.408600	3.652100
ENSP00000064778	ENSP00000374565	11	2	0	0	0	0	0.233200	0.862400
ENSP00000296145	ENSP00000329126	3	X	0	0	1	1	0.015500	0.005900
ENSP00000281882	ENSP00000329126	2	X	0	0	0	0	0.905100	3.581700
ENSP00000281882	ENSP00000296145	2	3	0	0	0	0	0.890500	3.582900
ENSP00000259216	ENSP00000329126	2	X	0	0	0	0	0.904300	3.582500
ENSP00000259216	ENSP00000296145	2	3	0	0	0	0	0.886600	3.584600
ENSP00000259216	ENSP00000281882	2	2	0	1	0	0	0.001900	0.007000
ENSP00000257549	ENSP00000341117	12	12	1	1	0	0	0.292800	1.938900
ENSP00000226798	ENSP00000278882	4	20	0	0	0	0	0.093000	0.166300
ENSP00000320957	ENSP00000373199	6	3	0	0	0	0	0.846200	3.330600
ENSP00000253968	ENSP00000281437	9	11	0	0	0	0	0.439600	3.671700
ENSP00000262490	ENSP00000331474	20	14	0	0	0	0	0.387800	4.355400
ENSP00000320848	ENSP00000353868	12	20	0	0	0	0	0.329400	1.641500
ENSP00000312753	ENSP00000354461	22	12	0	0	0	0	0.523400	3.799500
ENSP00000282146	ENSP00000327611	14	2	0	0	0	0	0.220800	99.000000
ENSP00000260061	ENSP00000328625	11	3	0	0	0	0	0.677100	4.488500
ENSP00000311847	ENSP00000349271	16	22	0	0	0	0	0.256800	3.431300
ENSP00000245419	ENSP00000365755	X	13	0	0	0	0	0.149300	0.811300
ENSP00000343769	ENSP00000356734	9	1	0	0	0	0	0.282400	3.702400
ENSP00000280734	ENSP00000321038	11	19	0	0	0	0	0.575800	1.891700
ENSP00000232125	ENSP00000357545	3	6	0	0	0	0	1.029800	3.550800
ENSP00000316787	ENSP00000368675	1	4	0	0	1	1	0.081100	0.132000
ENSP00000263921	ENSP00000362598	4	X	0	0	0	0	0.124400	3.576300
ENSP00000223214	ENSP00000295113	7	2	0	0	0	0	0.343700	3.923300
ENSP00000216214	ENSP00000353321	22	11	0	0	0	0	0.456800	4.126900
ENSP00000327796	ENSP00000351147	4	14	0	0	0	0	0.129400	0.302000
ENSP00000316496	ENSP00000351147	8	14	0	0	0	0	0.146200	0.310900
ENSP00000316496	ENSP00000327796	8	4	0	0	0	0	0.152900	0.262300
ENSP00000253513	ENSP00000373712	8	8	1	1	0	0	0.506000	1.727400
ENSP00000228850	ENSP00000352436	12	X	0	0	0	0	0.804900	3.798100
ENSP00000294958	ENSP00000327468	1	3	0	0	0	0	0.491200	2.463800
ENSP00000274217	ENSP00000284274	5	5	1	1	0	0	0.541900	2.378600
ENSP00000347915	ENSP00000349550	2	2	1	1	1	1	0.025300	0.082700
ENSP00000270178	ENSP00000328884	21	1	0	0	0	0	0.189600	2.696700
ENSP00000355390	ENSP00000369479	X	8	0	0	1	1	1.103000	3.626400
ENSP00000221200	ENSP00000341723	8	9	0	0	0	0	0.030000	0.067300
ENSP00000306523	ENSP00000312631	14	20	0	0	0	0	0.502700	4.466200
ENSP00000273308	ENSP00000373909	12	7	0	0	0	0	2.142100	2.818500
ENSP00000303844	ENSP00000345633	3	X	0	0	1	1	0.288700	1.381500
ENSP00000269347	ENSP00000305648	17	X	0	0	0	0	0.050800	0.509900
ENSP00000248139	ENSP00000305648	16	X	0	0	0	0	0.135600	3.681100
ENSP00000248139	ENSP00000269347	16	17	0	0	0	0	0.100900	3.532400
ENSP00000218249	ENSP00000305648	X	X	0	1	1	1	0.007700	0.070600
ENSP00000218249	ENSP00000269347	X	17	0	0	0	0	0.048700	0.429700
ENSP00000218249	ENSP00000248139	X	16	0	0	0	0	0.135500	3.622800
ENSP00000372495	ENSP00000372797	13	18	0	0	0	0	0.047000	0.037200
ENSP00000368879	ENSP00000372797	4	18	0	0	0	0	0.098600	0.105600
ENSP00000368879	ENSP00000372495	4	13	0	0	0	0	0.100400	0.086300
ENSP00000276603	ENSP00000372797	8	18	0	0	0	0	0.029400	0.040000
ENSP00000276603	ENSP00000372495	8	13	0	0	1	1	0.040800	0.031600
ENSP00000276603	ENSP00000368879	8	4	0	0	0	0	0.068000	0.145000
ENSP00000300057	ENSP00000342392	15	15	1	1	1	1	0.343300	1.148500
ENSP00000369790	ENSP00000370142	7	7	0	0	0	0	0.000000	0.005100
ENSP00000369776	ENSP00000370142	7	7	0	0	0	0	0.000000	0.005200
ENSP00000369776	ENSP00000369790	7	7	0	1	0	0	0.000000	0.010300
ENSP00000369770	ENSP00000370142	7	7	0	0	0	0	0.000000	0.000000
ENSP00000369770	ENSP00000369790	7	7	0	1	0	0	0.000000	0.005100
ENSP00000369770	ENSP00000369776	7	7	1	1	0	0	0.000000	0.005200
ENSP00000352845	ENSP00000370142	7	7	1	1	0	0	0.000000	0.000000
ENSP00000352845	ENSP00000369790	7	7	0	0	0	0	0.000000	0.005100
ENSP00000352845	ENSP00000369776	7	7	0	0	0	0	0.000000	0.005200
ENSP00000352845	ENSP00000369770	7	7	0	0	0	0	0.000000	0.000000
ENSP00000348186	ENSP00000370142	7	7	0	1	0	0	0.105200	0.107300
ENSP00000348186	ENSP00000369790	7	7	0	0	0	0	0.105200	0.116100
ENSP00000348186	ENSP00000369776	7	7	0	0	0	0	0.105200	0.107300
ENSP00000348186	ENSP00000369770	7	7	0	0	0	0	0.105200	0.107300
ENSP00000348186	ENSP00000368665	7	7	0	0	0	0	0.032100	0.021100
ENSP00000348186	ENSP00000352845	7	7	0	1	0	0	0.105200	0.107300
ENSP00000345691	ENSP00000370142	7	7	0	0	0	0	0.000000	0.000000
ENSP00000345691	ENSP00000369790	7	7	0	0	0	0	0.000000	0.005100
ENSP00000345691	ENSP00000369776	7	7	0	0	0	0	0.000000	0.005200
ENSP00000345691	ENSP00000369770	7	7	0	0	0	0	0.000000	0.000000
ENSP00000345691	ENSP00000352845	7	7	0	0	0	0	0.000000	0.000000
ENSP00000345691	ENSP00000348186	7	7	0	0	0	0	0.105200	0.107300
ENSP00000342628	ENSP00000368665	7	7	0	1	0	0	0.001700	0.000000
ENSP00000342628	ENSP00000348186	7	7	0	0	0	0	0.032100	0.021100
ENSP00000330766	ENSP00000369782	7	7	0	1	0	0	0.003500	0.011800
ENSP00000329565	ENSP00000370142	7	7	0	0	0	0	0.175300	0.218900
ENSP00000329565	ENSP00000369790	7	7	0	0	0	0	0.175300	0.228000
ENSP00000329565	ENSP00000369776	7	7	0	0	0	0	0.177900	0.199100
ENSP00000329565	ENSP00000369770	7	7	0	0	0	0	0.175300	0.218900
ENSP00000329565	ENSP00000352845	7	7	0	0	0	0	0.175300	0.218900
ENSP00000329565	ENSP00000345691	7	7	0	1	0	0	0.175300	0.218900
ENSP00000329522	ENSP00000370142	17	7	0	0	0	0	0.167700	0.285400
ENSP00000329522	ENSP00000369790	17	7	0	0	0	0	0.168000	0.283900
ENSP00000329522	ENSP00000369776	17	7	0	0	0	0	0.167500	0.294700
ENSP00000329522	ENSP00000369770	17	7	0	0	0	0	0.167700	0.285400
ENSP00000329522	ENSP00000352845	17	7	0	0	0	0	0.167700	0.285400
ENSP00000329522	ENSP00000345691	17	7	0	0	0	0	0.167700	0.285400
ENSP00000329522	ENSP00000329565	17	7	0	0	0	0	0.226700	0.514000
ENSP00000329435	ENSP00000368665	7	7	0	1	0	0	0.000000	0.005900
ENSP00000329435	ENSP00000348186	7	7	0	0	0	0	0.032100	0.028200
ENSP00000329435	ENSP00000342628	7	7	0	0	0	0	0.001700	0.005900
ENSP00000329190	ENSP00000370142	7	7	0	0	0	0	0.175400	0.218600
ENSP00000329190	ENSP00000369790	7	7	0	0	0	0	0.175300	0.227600
ENSP00000329190	ENSP00000369776	7	7	0	0	0	0	0.178100	0.198200
ENSP00000329190	ENSP00000369770	7	7	0	0	0	0	0.175400	0.218600
ENSP00000329190	ENSP00000352845	7	7	0	0	0	0	0.175400	0.218600
ENSP00000329190	ENSP00000345691	7	7	1	1	0	0	0.175400	0.218600
ENSP00000329190	ENSP00000329565	7	7	0	1	0	0	0.002800	0.004800
ENSP00000329190	ENSP00000329522	7	17	0	0	0	0	0.229400	0.510100
ENSP00000317993	ENSP00000368665	7	7	0	0	0	0	0.031400	0.026300
ENSP00000317993	ENSP00000348186	7	7	0	1	0	0	0.021400	0.006800
ENSP00000317993	ENSP00000342628	7	7	0	0	0	0	0.032900	0.026800
ENSP00000317993	ENSP00000329435	7	7	0	0	0	0	0.031400	0.032900
ENSP00000305286	ENSP00000370142	7	7	0	0	0	0	0.194900	0.221300
ENSP00000305286	ENSP00000369790	7	7	0	0	0	0	0.195600	0.227000
ENSP00000305286	ENSP00000369776	7	7	0	1	0	0	0.195000	0.213400
ENSP00000305286	ENSP00000369770	7	7	0	1	0	0	0.194900	0.221300
ENSP00000305286	ENSP00000352845	7	7	0	0	0	0	0.194900	0.221300
ENSP00000305286	ENSP00000345691	7	7	0	0	0	0	0.194900	0.221300
ENSP00000305286	ENSP00000329565	7	7	0	0	0	0	0.022900	0.000000
ENSP00000305286	ENSP00000329522	7	17	0	0	0	0	0.244100	0.487100
ENSP00000305286	ENSP00000329190	7	7	0	0	0	0	0.022800	0.005600
ENSP00000258704	ENSP00000370142	7	7	0	0	0	0	0.170600	0.283100
ENSP00000258704	ENSP00000369790	7	7	0	0	0	0	0.171000	0.290200
ENSP00000258704	ENSP00000369776	7	7	0	0	0	0	0.171300	0.269500
ENSP00000258704	ENSP00000369770	7	7	0	0	0	0	0.170600	0.283100
ENSP00000258704	ENSP00000352845	7	7	0	0	0	0	0.170600	0.283100
ENSP00000258704	ENSP00000345691	7	7	0	0	0	0	0.170600	0.283100
ENSP00000258704	ENSP00000329565	7	7	0	0	0	0	0.026300	0.020600
ENSP00000258704	ENSP00000329522	7	17	0	0	0	0	0.253000	0.465800
ENSP00000258704	ENSP00000329190	7	7	0	0	0	0	0.026100	0.015800
ENSP00000258704	ENSP00000305286	7	7	0	0	0	0	0.020400	0.024000
ENSP00000257665	ENSP00000289514	7	6	0	0	0	0	0.493200	0.778200
ENSP00000257622	ENSP00000289514	7	6	0	0	0	0	0.485000	0.745600
ENSP00000257622	ENSP00000257665	7	7	0	0	0	0	0.011200	0.016800
ENSP00000321544	ENSP00000326721	8	1	0	0	0	0	0.575100	4.262200
ENSP00000252783	ENSP00000326721	22	1	0	0	0	0	0.536800	4.163800
ENSP00000252783	ENSP00000321544	22	8	0	0	0	0	0.487200	4.164600
ENSP00000307858	ENSP00000372635	17	3	0	0	1	1	1.197900	4.984000
ENSP00000215555	ENSP00000309141	19	5	0	0	0	0	0.256200	3.848700
ENSP00000323096	ENSP00000358878	3	1	0	0	1	1	0.617600	4.313900
ENSP00000266581	ENSP00000358878	12	1	0	0	0	0	0.570100	2.404400
ENSP00000266581	ENSP00000323096	12	3	0	0	0	0	0.784400	4.463200
ENSP00000344277	ENSP00000372160	16	18	0	0	0	0	0.267400	3.982900
ENSP00000262593	ENSP00000372160	20	18	0	0	0	0	0.216000	4.072000
ENSP00000262593	ENSP00000344277	20	16	0	0	0	0	0.268500	3.949700
ENSP00000329638	ENSP00000335486	7	17	0	0	0	0	0.936500	5.076700
ENSP00000274516	ENSP00000355754	5	1	0	0	1	1	0.056400	0.177600
ENSP00000257536	ENSP00000265992	5	10	0	0	0	0	0.720600	4.194600
ENSP00000217893	ENSP00000337534	5	X	0	0	0	0	0.098500	0.882400
ENSP00000363469	ENSP00000374435	1	11	0	0	1	1	0.016000	0.006300
ENSP00000335505	ENSP00000374240	X	3	0	0	0	0	0.169900	3.805400
ENSP00000273628	ENSP00000345103	3	10	0	0	0	0	0.354700	3.580600
ENSP00000318484	ENSP00000326495	16	16	0	0	0	0	1.871000	1.462200
ENSP00000219758	ENSP00000326495	16	16	1	1	0	0	1.890100	1.841400
ENSP00000219758	ENSP00000318484	16	16	0	0	0	0	0.013600	0.000000
ENSP00000229314	ENSP00000356160	12	1	0	0	0	0	0.300200	2.383600
ENSP00000268797	ENSP00000274688	16	6	0	0	0	0	0.211200	3.947500
ENSP00000254088	ENSP00000300056	1	15	0	0	0	0	0.574300	4.023800
ENSP00000285420	ENSP00000339389	8	X	0	0	1	1	0.338700	3.973300
ENSP00000086933	ENSP00000238558	22	14	0	0	0	0	0.500700	3.525500
ENSP00000344506	ENSP00000345895	6	22	0	0	1	1	0.010200	0.014200
ENSP00000351398	ENSP00000351657	3	19	0	0	0	0	0.591300	0.253700
ENSP00000310263	ENSP00000370451	8	8	1	1	0	0	0.337100	0.429500
ENSP00000310263	ENSP00000349324	8	8	1	1	0	0	0.447600	0.597000
ENSP00000221132	ENSP00000370451	8	8	0	1	0	0	0.318600	0.509100
ENSP00000221132	ENSP00000310263	8	8	1	1	0	0	0.360300	0.442300
ENSP00000219169	ENSP00000354440	16	1	0	0	1	1	0.056300	0.179000
ENSP00000366978	ENSP00000366981	17	17	1	1	0	0	0.106800	0.445500
ENSP00000366976	ENSP00000366981	17	17	1	1	1	0	0.032200	0.160100
ENSP00000366976	ENSP00000366978	17	17	1	1	0	0	0.101800	0.345000
ENSP00000344420	ENSP00000366981	17	17	0	1	0	0	0.040600	0.242400
ENSP00000344420	ENSP00000366978	17	17	1	1	0	0	0.111800	0.239300
ENSP00000344420	ENSP00000366976	17	17	1	1	1	1	0.029100	0.151800
ENSP00000275040	ENSP00000280258	6	11	0	0	0	0	0.421700	4.169100
ENSP00000223054	ENSP00000359813	7	X	0	0	0	0	0.606400	3.941500
ENSP00000358211	ENSP00000369116	10	20	0	0	0	0	0.260500	4.505500
ENSP00000273048	ENSP00000309432	2	17	0	0	0	0	0.794100	1.993900
ENSP00000264234	ENSP00000368298	3	19	0	0	0	0	0.673200	2.037000
ENSP00000315203	ENSP00000356833	2	1	0	0	0	0	0.613100	1.480800
ENSP00000274382	ENSP00000281794	5	1	0	0	0	0	0.351000	3.996300
ENSP00000371775	ENSP00000371783	4	4	1	1	0	0	0.662200	5.135500
ENSP00000344563	ENSP00000347916	12	12	1	1	0	0	0.571700	3.749800
ENSP00000326407	ENSP00000347916	12	12	0	1	0	0	0.839500	2.521500
ENSP00000326407	ENSP00000344563	12	12	1	1	0	0	0.668600	1.551000
ENSP00000251776	ENSP00000274134	3	5	0	0	0	0	0.576800	3.760400
ENSP00000184183	ENSP00000274134	3	5	0	0	0	0	0.569500	3.767400
ENSP00000184183	ENSP00000251776	3	3	0	0	0	0	0.022300	0.046200
ENSP00000304855	ENSP00000331787	12	12	0	0	0	0	0.233600	1.648000
ENSP00000258888	ENSP00000354991	15	18	0	0	0	0	1.356300	2.843000
ENSP00000286333	ENSP00000340445	9	15	0	0	0	0	0.717600	4.201300
ENSP00000249598	ENSP00000295379	10	2	0	0	0	0	0.503100	4.195100
ENSP00000244221	ENSP00000265192	2	5	0	0	0	0	0.281900	1.436100
ENSP00000298807	ENSP00000306374	10	5	0	0	0	0	0.223900	3.714200
ENSP00000315764	ENSP00000322591	8	8	0	0	0	0	0.000000	0.000000
ENSP00000332604	ENSP00000370258	16	16	0	0	0	0	0.000000	0.000000
ENSP00000268459	ENSP00000296849	16	5	0	0	0	0	0.436800	4.085700
ENSP00000221538	ENSP00000357572	19	6	0	0	0	0	0.390700	4.600000
ENSP00000364023	ENSP00000374359	X	3	0	0	0	0	0.227700	0.905000
ENSP00000353082	ENSP00000374359	X	3	0	0	0	0	0.237700	0.926100
ENSP00000353082	ENSP00000364023	X	X	1	1	0	0	0.016000	0.046500
ENSP00000257910	ENSP00000262067	12	7	0	0	0	0	0.339400	1.701900
ENSP00000006275	ENSP00000330289	19	14	0	0	0	0	0.311100	3.559800
ENSP00000272839	ENSP00000300209	2	12	0	0	0	0	0.555800	3.762800
ENSP00000298307	ENSP00000352282	14	14	1	1	0	0	0.459600	4.082700
ENSP00000322280	ENSP00000339704	3	4	0	0	0	0	0.691600	2.306700
ENSP00000311712	ENSP00000350976	3	3	0	1	0	0	0.089400	0.656200
ENSP00000296142	ENSP00000350976	3	3	0	0	0	0	0.738700	3.544500
ENSP00000296142	ENSP00000311712	3	3	0	0	0	0	0.743800	3.477000
ENSP00000259030	ENSP00000350976	3	3	1	1	0	0	0.752200	3.679700
ENSP00000259030	ENSP00000311712	3	3	0	1	0	0	0.795500	3.597400
ENSP00000259030	ENSP00000296142	3	3	0	0	0	0	0.543500	1.729500
ENSP00000335390	ENSP00000374098	4	16	0	0	1	1	0.036800	0.040400
ENSP00000244420	ENSP00000260054	6	11	0	0	0	0	0.399700	3.915000
ENSP00000323362	ENSP00000323879	16	7	0	0	0	0	0.464500	3.796500
ENSP00000219535	ENSP00000280330	16	5	0	0	0	0	0.632800	3.869500
ENSP00000283632	ENSP00000320623	2	5	0	0	0	0	0.201100	4.223000
ENSP00000329892	ENSP00000364997	20	6	0	0	1	1	0.315300	4.200300
ENSP00000325794	ENSP00000342755	16	12	0	0	0	0	0.919700	3.778400
ENSP00000267434	ENSP00000367998	14	20	0	0	0	0	0.533600	3.965000
ENSP00000300851	ENSP00000353998	16	7	0	0	0	0	0.464100	3.535200
ENSP00000340784	ENSP00000345539	6	X	0	0	1	1	0.358600	3.139800
ENSP00000308772	ENSP00000320076	16	17	0	0	0	0	0.492000	4.187100
ENSP00000229595	ENSP00000263382	6	19	0	0	0	0	0.211400	3.656100
ENSP00000252785	ENSP00000255390	22	17	0	0	0	0	0.568700	3.962500
ENSP00000302114	ENSP00000311520	5	1	0	0	1	0	0.019700	0.078700
ENSP00000238849	ENSP00000311520	2	1	0	0	0	0	0.029300	0.085400
ENSP00000238849	ENSP00000302114	2	5	0	0	1	1	0.012400	0.024300
ENSP00000262890	ENSP00000304006	19	11	0	0	0	0	0.272800	3.900900
ENSP00000225426	ENSP00000309113	17	2	0	0	1	1	0.071500	0.091600
ENSP00000299671	ENSP00000302212	16	4	0	0	1	1	0.089700	0.131500
ENSP00000326247	ENSP00000369292	7	7	1	1	0	0	0.268500	1.218600
ENSP00000347712	ENSP00000369755	15	15	1	1	0	0	0.097000	0.334300
ENSP00000328677	ENSP00000369755	19	15	0	0	0	0	0.597100	3.998200
ENSP00000328677	ENSP00000347712	19	15	0	0	0	0	0.525800	3.959100
ENSP00000216446	ENSP00000234313	14	2	0	0	0	0	0.563200	4.043400
ENSP00000084798	ENSP00000340363	19	17	0	0	0	0	0.360100	4.062600
ENSP00000339681	ENSP00000361342	1	9	0	0	0	0	0.169000	3.569900
ENSP00000261883	ENSP00000291495	15	19	0	0	0	0	0.410300	4.960900
ENSP00000346750	ENSP00000369778	4	19	0	0	0	0	0.694200	0.354900
ENSP00000323881	ENSP00000351391	18	19	0	0	0	0	1.259000	1.231700
ENSP00000334818	ENSP00000347720	9	17	0	0	0	0	0.093900	0.266200
ENSP00000328483	ENSP00000347720	6	17	0	0	0	0	0.078000	0.159500
ENSP00000328483	ENSP00000334818	6	9	0	0	0	0	0.140900	0.276100
ENSP00000307325	ENSP00000347720	12	17	0	0	0	0	0.102400	0.232100
ENSP00000307325	ENSP00000334818	12	9	0	0	0	0	0.141000	0.338300
ENSP00000307325	ENSP00000328483	12	6	0	0	0	0	0.068700	0.068800
ENSP00000292475	ENSP00000347720	7	17	0	0	0	0	0.071900	0.226000
ENSP00000292475	ENSP00000334818	7	9	0	0	0	0	0.189200	0.450300
ENSP00000292475	ENSP00000328483	7	6	0	0	1	1	0.025600	0.033200
ENSP00000292475	ENSP00000307325	7	12	0	0	0	0	0.052200	0.100500
ENSP00000243103	ENSP00000303578	12	2	0	0	0	0	0.450400	3.797400
ENSP00000218072	ENSP00000263031	X	X	0	0	0	0	0.465300	4.367500
ENSP00000258214	ENSP00000353377	16	18	0	0	0	0	0.530600	4.390400
ENSP00000262776	ENSP00000364515	17	17	0	0	0	0	0.837100	4.084600
ENSP00000226102	ENSP00000356953	17	1	0	0	1	1	0.007300	0.007800
ENSP00000216039	ENSP00000293431	22	19	0	0	0	0	0.366800	3.578300
ENSP00000272647	ENSP00000361130	2	X	0	0	0	0	0.275900	4.114000
ENSP00000319369	ENSP00000354935	1	X	0	0	1	1	0.205000	0.459300
ENSP00000289369	ENSP00000342529	X	22	0	0	0	0	0.662200	3.970400
ENSP00000316400	ENSP00000357356	1	1	1	1	0	0	0.115500	0.183400
ENSP00000334287	ENSP00000335566	21	21	1	1	0	0	0.148700	0.368300
ENSP00000274639	ENSP00000358725	6	X	0	0	0	0	0.110300	99.000000
ENSP00000344749	ENSP00000345470	3	12	0	0	0	0	0.778900	4.449400
ENSP00000231283	ENSP00000241250	5	1	0	0	0	0	0.449000	3.699500
ENSP00000326244	ENSP00000373463	11	6	0	0	0	0	0.261700	3.953400
ENSP00000247589	ENSP00000360067	1	20	0	0	0	0	0.742500	3.596200
ENSP00000217998	ENSP00000345716	X	6	0	0	1	1	0.234000	1.199100
ENSP00000314156	ENSP00000333169	7	1	0	0	0	0	0.671600	3.458700
ENSP00000284761	ENSP00000344149	6	1	0	0	0	0	0.424400	1.940400
ENSP00000296144	ENSP00000359155	3	1	0	0	0	0	0.692700	4.089600
ENSP00000264703	ENSP00000291421	2	1	0	0	0	0	0.354800	3.606800
ENSP00000339815	ENSP00000349929	18	9	0	0	1	1	0.064700	0.126600
ENSP00000254908	ENSP00000299299	5	10	0	0	0	0	0.275100	3.437800
ENSP00000309972	ENSP00000354204	1	14	0	0	0	0	0.492900	3.533700
ENSP00000240802	ENSP00000363784	1	6	0	0	0	0	0.276100	4.108000
ENSP00000263311	ENSP00000303434	11	4	0	0	0	0	0.471900	4.920900
ENSP00000299373	ENSP00000322373	19	8	0	0	0	0	0.388800	3.866600
ENSP00000319170	ENSP00000343033	3	18	0	0	1	1	0.043600	0.082000
ENSP00000305133	ENSP00000341327	2	14	0	0	0	0	0.386600	4.227300
ENSP00000296802	ENSP00000367696	5	12	0	0	1	1	0.046000	0.068600
ENSP00000301831	ENSP00000307581	3	3	1	1	0	0	1.470000	4.249100
ENSP00000269209	ENSP00000370056	18	2	0	0	0	0	0.459900	4.783800
ENSP00000332511	ENSP00000358561	11	1	0	0	0	0	0.671700	4.245000
ENSP00000295619	ENSP00000358787	3	1	0	0	0	0	0.430600	3.282800
ENSP00000253392	ENSP00000345859	X	13	0	0	0	0	0.756300	4.068700
ENSP00000326763	ENSP00000367157	3	17	0	0	0	0	0.771800	1.904000
ENSP00000291592	ENSP00000367157	21	17	0	0	0	0	0.514200	3.766100
ENSP00000291592	ENSP00000326763	21	3	0	0	0	0	0.444200	3.882700
ENSP00000227638	ENSP00000284288	11	11	0	0	0	0	0.603900	1.728300
ENSP00000354559	ENSP00000360213	18	20	0	0	0	0	0.268000	3.755500
ENSP00000352645	ENSP00000373848	7	7	0	1	0	0	0.087200	0.099000
ENSP00000263780	ENSP00000310440	3	19	0	0	0	0	0.651100	3.741800
ENSP00000357588	ENSP00000357594	6	6	1	1	0	0	0.604200	2.052400
ENSP00000342143	ENSP00000347742	1	11	0	0	0	0	0.799800	1.759800
ENSP00000300404	ENSP00000341562	17	12	0	0	0	0	0.555200	4.425000
ENSP00000167106	ENSP00000344587	14	1	0	0	0	0	0.345900	3.976200
ENSP00000335320	ENSP00000358246	11	1	0	0	0	0	0.713000	5.242900
ENSP00000295574	ENSP00000334752	1	19	0	0	0	0	0.638400	3.327500
ENSP00000354348	ENSP00000368828	1	4	0	0	0	0	0.988600	1.518600
ENSP00000330035	ENSP00000371515	16	19	0	0	1	1	1.092600	0.836100
ENSP00000287286	ENSP00000367361	X	13	0	0	1	1	0.052000	0.070500
ENSP00000294662	ENSP00000310922	1	4	0	0	0	0	0.050500	0.080800
ENSP00000262033	ENSP00000310922	12	4	0	0	1	1	0.040600	0.042000
ENSP00000262033	ENSP00000294662	12	1	0	0	1	0	0.009700	0.065200
ENSP00000287675	ENSP00000300491	3	9	0	0	0	0	0.698300	4.006200
ENSP00000249480	ENSP00000309323	2	10	0	0	0	0	0.036300	0.069500
ENSP00000246201	ENSP00000309323	20	10	0	0	1	0	0.035400	0.054900
ENSP00000246201	ENSP00000249480	20	2	0	0	1	1	0.008000	0.018700
ENSP00000251047	ENSP00000310431	18	15	0	0	0	0	0.791500	4.474600
ENSP00000288063	ENSP00000366680	16	8	0	0	1	1	0.714000	3.846900
ENSP00000203664	ENSP00000367021	14	11	0	0	0	0	0.572600	3.602100
ENSP00000317686	ENSP00000355023	4	X	0	0	0	0	0.472600	2.489100
ENSP00000262238	ENSP00000355023	14	X	0	0	1	1	0.255300	0.795100
ENSP00000262238	ENSP00000317686	14	4	0	0	1	0	0.402000	2.188800
ENSP00000339802	ENSP00000358317	5	1	0	0	0	0	0.623300	4.473200
ENSP00000339319	ENSP00000358317	15	1	0	0	0	0	0.514300	4.488500
ENSP00000339319	ENSP00000339802	15	5	0	0	1	1	0.507300	4.486100
ENSP00000354140	ENSP00000354841	3	3	1	1	0	0	0.521200	2.808100
ENSP00000294428	ENSP00000373580	1	19	0	0	0	0	0.609100	3.340400
ENSP00000283309	ENSP00000343899	6	14	0	0	0	0	0.446200	4.358700
ENSP00000320017	ENSP00000362987	8	10	0	0	0	0	0.153500	99.000000
ENSP00000252322	ENSP00000333438	12	11	0	0	0	0	1.522400	3.771400
ENSP00000362699	ENSP00000371482	1	2	0	0	0	0	0.398700	3.019900
ENSP00000280193	ENSP00000297904	4	X	0	0	0	0	0.596700	4.120000
ENSP00000254579	ENSP00000346313	11	11	1	1	0	0	2.153500	2.894200
ENSP00000227880	ENSP00000365935	11	12	0	0	0	0	0.388400	2.371800
ENSP00000237281	ENSP00000337510	6	3	0	0	0	0	0.681800	4.642300
ENSP00000263735	ENSP00000327831	2	1	0	0	1	1	0.433600	4.062500
ENSP00000284717	ENSP00000298575	1	9	0	0	0	0	0.460800	4.372300
ENSP00000246139	ENSP00000356623	X	6	0	0	0	0	0.774800	3.588800
ENSP00000246139	ENSP00000314137	X	1	0	0	1	1	0.847200	2.882300
ENSP00000294161	ENSP00000311760	11	19	0	0	0	0	1.487700	3.786100
ENSP00000297438	ENSP00000343376	8	16	0	0	0	0	0.453300	4.446900
ENSP00000356738	ENSP00000361558	1	9	0	0	0	0	0.378600	3.665900
ENSP00000283268	ENSP00000332777	3	7	0	0	0	0	0.306800	4.095400
ENSP00000292010	ENSP00000371307	9	9	0	0	1	1	0.372800	3.716600
ENSP00000295267	ENSP00000372358	1	15	0	0	0	0	0.281500	4.763600
ENSP00000256496	ENSP00000356250	3	1	0	0	0	0	0.043300	3.693700
ENSP00000266679	ENSP00000345412	12	11	0	0	0	0	0.391000	4.391400
ENSP00000158771	ENSP00000315303	17	22	0	0	0	0	0.217800	3.859800
ENSP00000174653	ENSP00000361831	8	10	0	0	0	0	0.085900	3.236400
ENSP00000311360	ENSP00000338570	11	12	0	0	0	0	0.683000	4.266200
ENSP00000366094	ENSP00000366107	X	X	1	1	0	0	0.069600	0.083700
ENSP00000366083	ENSP00000366107	X	X	1	1	0	0	0.090800	0.092300
ENSP00000366083	ENSP00000366094	X	X	1	1	0	0	0.101500	0.072100
ENSP00000364686	ENSP00000366107	X	X	0	0	0	0	0.040800	0.053700
ENSP00000364686	ENSP00000366094	X	X	0	0	0	0	0.076900	0.102200
ENSP00000364686	ENSP00000366083	X	X	0	0	0	0	0.096300	0.107100
ENSP00000364674	ENSP00000366107	X	X	0	0	0	0	0.195500	0.173400
ENSP00000364674	ENSP00000366094	X	X	0	0	0	0	0.167600	0.183500
ENSP00000364674	ENSP00000366083	X	X	0	0	0	0	0.229400	0.201900
ENSP00000364674	ENSP00000364686	X	X	1	1	0	0	0.219400	0.173100
ENSP00000354424	ENSP00000366107	X	X	0	1	0	0	0.090800	0.092300
ENSP00000354424	ENSP00000366094	X	X	1	1	0	0	0.101500	0.072100
ENSP00000354424	ENSP00000366083	X	X	1	1	0	0	0.000000	0.000000
ENSP00000354424	ENSP00000364686	X	X	0	0	0	0	0.096300	0.107100
ENSP00000354424	ENSP00000364674	X	X	0	0	0	0	0.222600	0.197000
ENSP00000348801	ENSP00000366107	X	X	0	0	0	0	0.109100	0.094400
ENSP00000348801	ENSP00000366094	X	X	0	0	0	0	0.123300	0.066100
ENSP00000348801	ENSP00000366083	X	X	0	0	0	0	0.113600	0.107200
ENSP00000348801	ENSP00000364686	X	X	1	1	0	0	0.114200	0.072900
ENSP00000348801	ENSP00000364674	X	X	1	1	0	0	0.217700	0.280600
ENSP00000348801	ENSP00000354424	X	X	0	0	0	0	0.113600	0.107200
ENSP00000318479	ENSP00000352043	X	X	1	1	0	0	1.779500	1.357100
ENSP00000312415	ENSP00000366107	X	X	0	1	0	0	0.082600	0.045700
ENSP00000312415	ENSP00000366094	X	X	0	1	0	0	0.077100	0.057600
ENSP00000312415	ENSP00000366083	X	X	0	1	0	0	0.121600	0.085600
ENSP00000312415	ENSP00000364686	X	X	0	0	0	0	0.089700	0.067100
ENSP00000312415	ENSP00000364674	X	X	0	0	0	0	0.191300	0.188600
ENSP00000312415	ENSP00000354424	X	X	0	1	0	0	0.121600	0.085600
ENSP00000312415	ENSP00000348801	X	X	0	0	0	0	0.131800	0.072300
ENSP00000302301	ENSP00000366107	X	X	0	1	0	0	0.128200	0.073300
ENSP00000302301	ENSP00000366094	X	X	0	1	0	0	0.119500	0.054100
ENSP00000302301	ENSP00000366083	X	X	0	1	0	0	0.134400	0.089800
ENSP00000302301	ENSP00000364686	X	X	0	0	0	0	0.121000	0.065100
ENSP00000302301	ENSP00000364674	X	X	0	0	0	0	0.232600	0.187100
ENSP00000302301	ENSP00000354424	X	X	0	1	0	0	0.134400	0.089800
ENSP00000302301	ENSP00000348801	X	X	0	0	0	0	0.083300	0.044000
ENSP00000302301	ENSP00000312415	X	X	1	1	0	0	0.137900	0.067800
ENSP00000290559	ENSP00000366107	X	X	0	0	0	0	0.129500	0.075200
ENSP00000290559	ENSP00000366094	X	X	0	0	0	0	0.146600	0.108100
ENSP00000290559	ENSP00000366083	X	X	0	0	0	0	0.137400	0.116100
ENSP00000290559	ENSP00000364686	X	X	1	1	0	0	0.124700	0.105400
ENSP00000290559	ENSP00000354424	X	X	0	0	0	0	0.137400	0.116100
ENSP00000290559	ENSP00000348801	X	X	1	1	0	0	0.148100	0.141000
ENSP00000290501	ENSP00000366107	X	X	1	1	0	0	0.117800	0.111700
ENSP00000290501	ENSP00000366094	X	X	0	1	0	0	0.123500	0.085600
ENSP00000290501	ENSP00000366083	X	X	0	1	0	0	0.122600	0.093100
ENSP00000290501	ENSP00000364686	X	X	0	0	0	0	0.122100	0.100100
ENSP00000290501	ENSP00000364674	X	X	0	0	0	0	0.261400	0.193900
ENSP00000290501	ENSP00000354424	X	X	0	1	0	0	0.122600	0.093100
ENSP00000290501	ENSP00000348801	X	X	0	0	0	0	0.045800	0.040000
ENSP00000290501	ENSP00000312415	X	X	1	1	0	0	0.132100	0.082500
ENSP00000290501	ENSP00000302301	X	X	0	1	0	0	0.097400	0.070900
ENSP00000290501	ENSP00000290559	X	X	0	0	0	0	0.173800	0.091000
ENSP00000276049	ENSP00000366107	X	X	0	0	0	0	0.195500	0.173400
ENSP00000276049	ENSP00000366094	X	X	0	0	0	0	0.167600	0.183500
ENSP00000276049	ENSP00000366083	X	X	0	0	0	0	0.229400	0.201900
ENSP00000276049	ENSP00000364686	X	X	1	1	0	0	0.219400	0.173100
ENSP00000276049	ENSP00000364674	X	X	1	1	0	0	0.000000	0.000000
ENSP00000276049	ENSP00000354424	X	X	0	0	0	0	0.229400	0.201900
ENSP00000276049	ENSP00000348801	X	X	0	1	0	0	0.217700	0.280600
ENSP00000276049	ENSP00000312415	X	X	0	0	0	0	0.202500	0.166700
ENSP00000276049	ENSP00000302301	X	X	0	0	0	0	0.240600	0.187200
ENSP00000276049	ENSP00000290501	X	X	0	0	0	0	0.275500	0.181600
ENSP00000347649	ENSP00000373271	17	3	0	0	0	0	0.324100	3.920300
ENSP00000312304	ENSP00000372470	6	18	0	0	1	1	0.198300	0.311100
ENSP00000003616	ENSP00000258609	X	13	0	0	0	0	0.691200	4.037200
ENSP00000285689	ENSP00000311657	5	15	0	0	0	0	0.851700	4.132800
ENSP00000371480	ENSP00000372321	7	21	0	0	0	0	1.476700	2.871600
ENSP00000272885	ENSP00000346039	2	17	0	0	1	1	0.114000	0.098100
ENSP00000226021	ENSP00000252729	17	19	0	0	0	0	0.511900	3.585200
ENSP00000258530	ENSP00000288266	12	3	0	0	0	0	0.383100	4.646900
ENSP00000254320	ENSP00000360553	19	1	0	0	0	0	0.405900	4.297200
ENSP00000324810	ENSP00000354772	19	9	0	0	0	0	0.673700	3.957700
ENSP00000219320	ENSP00000299709	16	16	0	0	0	0	0.505700	2.658800
ENSP00000315382	ENSP00000357936	1	6	0	0	1	1	0.310800	1.971900
ENSP00000255329	ENSP00000357936	13	6	0	0	0	0	0.307700	4.065900
ENSP00000255329	ENSP00000315382	13	1	0	0	1	0	0.329600	2.052300
ENSP00000326630	ENSP00000346051	16	8	0	0	0	0	0.745800	4.866100
ENSP00000367224	ENSP00000373613	5	4	0	0	0	0	0.303900	3.893800
ENSP00000296785	ENSP00000305071	5	19	0	0	0	0	0.410400	4.022400
ENSP00000322538	ENSP00000372612	X	18	0	0	0	0	0.758800	4.057500
ENSP00000242275	ENSP00000372612	9	18	0	0	0	0	0.020600	0.034300
ENSP00000242275	ENSP00000322538	9	X	0	0	0	0	0.747600	4.063400
ENSP00000222125	ENSP00000282501	19	5	0	0	0	0	0.352900	3.658200
ENSP00000285896	ENSP00000354452	5	8	0	0	0	0	0.157200	3.986700
ENSP00000297598	ENSP00000309548	8	16	0	0	0	0	0.461700	4.500200
ENSP00000312264	ENSP00000319393	12	3	0	0	1	1	0.009600	0.077000
ENSP00000253410	ENSP00000319393	17	3	0	0	0	0	0.423400	3.238900
ENSP00000253410	ENSP00000312264	17	12	0	0	0	0	0.444800	3.243400
ENSP00000247225	ENSP00000315137	14	2	0	0	0	0	0.603200	2.030800
ENSP00000228264	ENSP00000339557	12	12	0	0	0	0	0.053900	0.108500
[truncated: 86,424 more rows]
