# Supplementary material for: Quantifying the major mechanisms of recent gene duplications in the human and mouse genomes: a novel strategy to estimate gene duplication rates
Source: Genome Biol. 2007 Aug 2;8(8):R158. doi: 10.1186/gb-2007-8-8-r158 (PMC2374989; doi:10.1186/gb-2007-8-8-r158)
Supplement: Additional data file 2 — Provided is the mouse ALL gene set. [file gb-2007-8-8-r158-S2.txt]

EnsembPid1	EnsemblPid2	Chr1	Chr2	TAG_S	TAG_NS	Retro_LOW	Retro_UP	Ka	Ks
ENSMUSP00000095720	ENSMUSP00000095729	4	4	0	1	0	0	0.000000	0.000000
ENSMUSP00000085942	ENSMUSP00000098592	2	6	0	0	0	0	0.000000	0.000000
ENSMUSP00000094914	ENSMUSP00000098519	17	5	0	0	0	0	0.000000	0.000000
ENSMUSP00000093710	ENSMUSP00000098519	6	5	0	0	0	0	0.000000	0.000000
ENSMUSP00000093710	ENSMUSP00000094914	6	17	0	0	0	0	0.000000	0.000000
ENSMUSP00000097002	ENSMUSP00000097003	13	13	1	1	0	0	0.000000	0.010100
ENSMUSP00000072208	ENSMUSP00000074079	X	6	0	0	0	0	0.000000	0.020400
ENSMUSP00000098368	ENSMUSP00000098378	14	14	0	1	0	0	0.000000	0.000000
ENSMUSP00000098194	ENSMUSP00000098195	11	11	1	1	0	0	0.058400	0.152400
ENSMUSP00000096360	ENSMUSP00000097333	8	10	0	0	0	0	0.014900	0.030700
ENSMUSP00000095514	ENSMUSP00000095515	4	4	1	1	0	0	0.162200	0.210900
ENSMUSP00000093865	ENSMUSP00000098462	14	14	0	0	0	0	0.000000	0.008900
ENSMUSP00000088134	ENSMUSP00000098462	14	14	0	1	0	0	0.003600	0.019900
ENSMUSP00000088134	ENSMUSP00000093865	14	14	0	1	0	0	0.003700	0.008900
ENSMUSP00000099191	ENSMUSP00000099192	X	X	0	1	0	0	0.006000	0.033800
ENSMUSP00000099189	ENSMUSP00000099192	X	X	0	1	0	0	0.011700	0.018000
ENSMUSP00000099189	ENSMUSP00000099191	X	X	0	1	0	0	0.006000	0.050800
ENSMUSP00000099188	ENSMUSP00000099192	X	X	0	1	0	0	0.011700	0.018000
ENSMUSP00000099188	ENSMUSP00000099191	X	X	0	1	0	0	0.006000	0.050800
ENSMUSP00000099188	ENSMUSP00000099189	X	X	1	1	0	0	0.000000	0.000000
ENSMUSP00000099187	ENSMUSP00000099192	X	X	0	1	0	0	0.011700	0.018000
ENSMUSP00000099187	ENSMUSP00000099191	X	X	0	1	0	0	0.006000	0.050800
ENSMUSP00000099187	ENSMUSP00000099189	X	X	0	1	0	0	0.000000	0.000000
ENSMUSP00000099187	ENSMUSP00000099188	X	X	0	1	0	0	0.000000	0.000000
ENSMUSP00000099185	ENSMUSP00000099192	X	X	0	0	0	0	0.011700	0.018000
ENSMUSP00000099185	ENSMUSP00000099191	X	X	0	1	0	0	0.006000	0.050800
ENSMUSP00000099185	ENSMUSP00000099189	X	X	0	1	0	0	0.000000	0.000000
ENSMUSP00000099185	ENSMUSP00000099188	X	X	0	1	0	0	0.000000	0.000000
ENSMUSP00000099185	ENSMUSP00000099187	X	X	1	1	0	0	0.000000	0.000000
ENSMUSP00000099184	ENSMUSP00000099192	X	X	0	0	0	0	0.011700	0.018000
ENSMUSP00000099184	ENSMUSP00000099191	X	X	0	0	0	0	0.006000	0.050800
ENSMUSP00000099184	ENSMUSP00000099189	X	X	0	1	0	0	0.000000	0.000000
ENSMUSP00000099184	ENSMUSP00000099188	X	X	0	1	0	0	0.000000	0.000000
ENSMUSP00000099184	ENSMUSP00000099187	X	X	0	1	0	0	0.000000	0.000000
ENSMUSP00000099184	ENSMUSP00000099185	X	X	1	1	0	0	0.000000	0.000000
ENSMUSP00000099183	ENSMUSP00000099192	X	X	0	0	0	0	0.011700	0.018000
ENSMUSP00000099183	ENSMUSP00000099191	X	X	0	0	0	0	0.006000	0.050800
ENSMUSP00000099183	ENSMUSP00000099189	X	X	0	0	0	0	0.000000	0.000000
ENSMUSP00000099183	ENSMUSP00000099188	X	X	0	1	0	0	0.000000	0.000000
ENSMUSP00000099183	ENSMUSP00000099187	X	X	0	1	0	0	0.000000	0.000000
ENSMUSP00000099183	ENSMUSP00000099185	X	X	0	1	0	0	0.000000	0.000000
ENSMUSP00000099183	ENSMUSP00000099184	X	X	0	1	0	0	0.000000	0.000000
ENSMUSP00000099181	ENSMUSP00000099192	X	X	0	0	0	0	0.011700	0.018000
ENSMUSP00000099181	ENSMUSP00000099191	X	X	0	0	0	0	0.006000	0.050800
ENSMUSP00000099181	ENSMUSP00000099189	X	X	0	0	0	0	0.000000	0.000000
ENSMUSP00000099181	ENSMUSP00000099188	X	X	0	0	0	0	0.000000	0.000000
ENSMUSP00000099181	ENSMUSP00000099187	X	X	0	1	0	0	0.000000	0.000000
ENSMUSP00000099181	ENSMUSP00000099185	X	X	0	1	0	0	0.000000	0.000000
ENSMUSP00000099181	ENSMUSP00000099184	X	X	0	1	0	0	0.000000	0.000000
ENSMUSP00000099181	ENSMUSP00000099183	X	X	0	1	0	0	0.000000	0.000000
ENSMUSP00000099179	ENSMUSP00000099192	X	X	0	0	0	0	0.011700	0.018000
ENSMUSP00000099179	ENSMUSP00000099191	X	X	0	0	0	0	0.006000	0.050800
ENSMUSP00000099179	ENSMUSP00000099189	X	X	0	0	0	0	0.000000	0.000000
ENSMUSP00000099179	ENSMUSP00000099188	X	X	0	0	0	0	0.000000	0.000000
ENSMUSP00000099179	ENSMUSP00000099187	X	X	0	0	0	0	0.000000	0.000000
ENSMUSP00000099179	ENSMUSP00000099185	X	X	0	1	0	0	0.000000	0.000000
ENSMUSP00000099179	ENSMUSP00000099184	X	X	0	1	0	0	0.000000	0.000000
ENSMUSP00000099179	ENSMUSP00000099183	X	X	0	1	0	0	0.000000	0.000000
ENSMUSP00000099179	ENSMUSP00000099181	X	X	1	1	0	0	0.000000	0.000000
ENSMUSP00000099176	ENSMUSP00000099192	X	X	0	0	0	0	0.011700	0.018000
ENSMUSP00000099176	ENSMUSP00000099191	X	X	0	0	0	0	0.006000	0.050800
ENSMUSP00000099176	ENSMUSP00000099189	X	X	0	0	0	0	0.000000	0.000000
ENSMUSP00000099176	ENSMUSP00000099188	X	X	0	0	0	0	0.000000	0.000000
ENSMUSP00000099176	ENSMUSP00000099187	X	X	0	0	0	0	0.000000	0.000000
ENSMUSP00000099176	ENSMUSP00000099185	X	X	0	0	0	0	0.000000	0.000000
ENSMUSP00000099176	ENSMUSP00000099184	X	X	0	1	0	0	0.000000	0.000000
ENSMUSP00000099176	ENSMUSP00000099183	X	X	0	1	0	0	0.000000	0.000000
ENSMUSP00000099176	ENSMUSP00000099181	X	X	0	1	0	0	0.000000	0.000000
ENSMUSP00000099176	ENSMUSP00000099179	X	X	1	1	0	0	0.000000	0.000000
ENSMUSP00000099171	ENSMUSP00000099192	X	X	0	0	0	0	0.011700	0.018000
ENSMUSP00000099171	ENSMUSP00000099191	X	X	0	0	0	0	0.006000	0.050800
ENSMUSP00000099171	ENSMUSP00000099189	X	X	0	0	0	0	0.000000	0.000000
ENSMUSP00000099171	ENSMUSP00000099188	X	X	0	0	0	0	0.000000	0.000000
ENSMUSP00000099171	ENSMUSP00000099187	X	X	0	0	0	0	0.000000	0.000000
ENSMUSP00000099171	ENSMUSP00000099185	X	X	0	0	0	0	0.000000	0.000000
ENSMUSP00000099171	ENSMUSP00000099184	X	X	0	0	0	0	0.000000	0.000000
ENSMUSP00000099171	ENSMUSP00000099183	X	X	0	0	0	0	0.000000	0.000000
ENSMUSP00000099171	ENSMUSP00000099181	X	X	0	1	0	0	0.000000	0.000000
ENSMUSP00000099171	ENSMUSP00000099179	X	X	0	1	0	0	0.000000	0.000000
ENSMUSP00000099171	ENSMUSP00000099176	X	X	0	1	0	0	0.000000	0.000000
ENSMUSP00000099169	ENSMUSP00000099192	X	X	0	0	0	0	0.011700	0.018000
ENSMUSP00000099169	ENSMUSP00000099191	X	X	0	0	0	0	0.006000	0.050800
ENSMUSP00000099169	ENSMUSP00000099189	X	X	0	0	0	0	0.000000	0.000000
ENSMUSP00000099169	ENSMUSP00000099188	X	X	0	0	0	0	0.000000	0.000000
ENSMUSP00000099169	ENSMUSP00000099187	X	X	0	0	0	0	0.000000	0.000000
ENSMUSP00000099169	ENSMUSP00000099185	X	X	0	0	0	0	0.000000	0.000000
ENSMUSP00000099169	ENSMUSP00000099184	X	X	0	0	0	0	0.000000	0.000000
ENSMUSP00000099169	ENSMUSP00000099183	X	X	0	0	0	0	0.000000	0.000000
ENSMUSP00000099169	ENSMUSP00000099181	X	X	0	1	0	0	0.000000	0.000000
ENSMUSP00000099169	ENSMUSP00000099179	X	X	0	1	0	0	0.000000	0.000000
ENSMUSP00000099169	ENSMUSP00000099176	X	X	0	1	0	0	0.000000	0.000000
ENSMUSP00000099169	ENSMUSP00000099171	X	X	1	1	0	0	0.000000	0.000000
ENSMUSP00000095724	ENSMUSP00000095731	4	4	0	1	0	0	0.003200	0.026700
ENSMUSP00000095722	ENSMUSP00000095731	4	4	0	1	0	0	0.000000	0.000000
ENSMUSP00000095722	ENSMUSP00000095724	4	4	1	1	0	0	0.003200	0.026700
ENSMUSP00000095717	ENSMUSP00000095731	4	4	0	0	0	0	0.003400	0.000000
ENSMUSP00000095717	ENSMUSP00000095724	4	4	0	1	0	0	0.006500	0.026800
ENSMUSP00000095717	ENSMUSP00000095722	4	4	0	1	0	0	0.003400	0.000000
ENSMUSP00000095566	ENSMUSP00000098500	4	5	0	0	0	0	0.059400	0.023300
ENSMUSP00000095272	ENSMUSP00000095273	1	1	0	1	0	0	0.016000	0.008600
ENSMUSP00000091217	ENSMUSP00000095273	1	1	1	1	0	0	0.016000	0.008600
ENSMUSP00000091217	ENSMUSP00000095272	1	1	0	1	0	0	0.000000	0.000000
ENSMUSP00000063376	ENSMUSP00000095194	18	18	1	1	0	0	0.239700	0.296000
ENSMUSP00000094953	ENSMUSP00000094954	17	17	1	1	0	0	0.000000	0.027600
ENSMUSP00000094952	ENSMUSP00000094954	17	17	0	1	0	0	0.019400	0.192300
ENSMUSP00000094952	ENSMUSP00000094953	17	17	0	1	0	0	0.019400	0.162100
ENSMUSP00000094942	ENSMUSP00000094943	17	17	0	1	0	0	0.015800	0.021500
ENSMUSP00000092983	ENSMUSP00000093021	8	8	0	1	0	0	0.023400	0.054000
ENSMUSP00000099182	ENSMUSP00000099201	X	X	0	0	0	0	0.000000	0.034900
ENSMUSP00000098929	ENSMUSP00000099201	12	X	0	0	0	0	0.008800	0.037900
ENSMUSP00000098929	ENSMUSP00000099182	12	X	0	0	0	0	0.008800	0.037900
ENSMUSP00000098845	ENSMUSP00000099201	12	X	0	0	0	0	0.000000	0.017200
ENSMUSP00000098845	ENSMUSP00000099182	12	X	0	0	0	0	0.000000	0.017200
ENSMUSP00000098845	ENSMUSP00000098929	12	12	0	0	0	0	0.009200	0.017300
ENSMUSP00000097611	ENSMUSP00000099201	16	X	0	0	0	0	0.000000	0.034900
ENSMUSP00000097611	ENSMUSP00000099182	16	X	0	0	0	0	0.000000	0.034900
ENSMUSP00000097611	ENSMUSP00000098929	16	12	0	0	0	0	0.009200	0.017300
ENSMUSP00000097611	ENSMUSP00000098845	16	12	0	0	0	0	0.000000	0.017300
ENSMUSP00000096765	ENSMUSP00000099201	13	X	0	0	0	0	0.000000	0.017200
ENSMUSP00000096765	ENSMUSP00000099182	13	X	0	0	0	0	0.000000	0.017200
ENSMUSP00000096765	ENSMUSP00000098929	13	12	0	0	0	0	0.009200	0.017300
ENSMUSP00000096765	ENSMUSP00000098845	13	12	0	0	0	0	0.000000	0.000000
ENSMUSP00000096765	ENSMUSP00000097611	13	16	0	0	0	0	0.000000	0.017300
ENSMUSP00000096591	ENSMUSP00000099201	9	X	0	0	0	0	0.000000	0.017200
ENSMUSP00000096591	ENSMUSP00000099182	9	X	0	0	0	0	0.000000	0.017200
ENSMUSP00000096591	ENSMUSP00000098929	9	12	0	0	0	0	0.009200	0.017300
ENSMUSP00000096591	ENSMUSP00000098845	9	12	0	0	0	0	0.000000	0.000000
ENSMUSP00000096591	ENSMUSP00000097611	9	16	0	0	0	0	0.000000	0.017300
ENSMUSP00000096591	ENSMUSP00000096765	9	13	0	0	0	0	0.000000	0.000000
ENSMUSP00000096434	ENSMUSP00000099201	7	X	0	0	0	0	0.008800	0.057900
ENSMUSP00000096434	ENSMUSP00000099182	7	X	0	0	0	0	0.008800	0.057900
ENSMUSP00000096434	ENSMUSP00000098929	7	12	0	0	0	0	0.000000	0.017300
ENSMUSP00000096434	ENSMUSP00000098845	7	12	0	0	0	0	0.009200	0.035000
ENSMUSP00000096434	ENSMUSP00000097611	7	16	0	0	0	0	0.009200	0.035100
ENSMUSP00000096434	ENSMUSP00000096765	7	13	0	0	0	0	0.009200	0.035000
ENSMUSP00000096434	ENSMUSP00000096591	7	9	0	0	0	0	0.009200	0.035000
ENSMUSP00000094965	ENSMUSP00000099201	17	X	0	0	0	0	0.000000	0.017200
ENSMUSP00000094965	ENSMUSP00000099182	17	X	0	0	0	0	0.000000	0.017200
ENSMUSP00000094965	ENSMUSP00000098929	17	12	0	0	0	0	0.009200	0.017300
ENSMUSP00000094965	ENSMUSP00000098845	17	12	0	0	0	0	0.000000	0.000000
ENSMUSP00000094965	ENSMUSP00000097611	17	16	0	0	0	0	0.000000	0.017300
ENSMUSP00000094965	ENSMUSP00000096765	17	13	0	0	0	0	0.000000	0.000000
ENSMUSP00000094965	ENSMUSP00000096591	17	9	0	0	0	0	0.000000	0.000000
ENSMUSP00000094965	ENSMUSP00000096434	17	7	0	0	0	0	0.009200	0.035000
ENSMUSP00000094230	ENSMUSP00000099201	15	X	0	0	0	0	0.000000	0.017200
ENSMUSP00000094230	ENSMUSP00000099182	15	X	0	0	0	0	0.000000	0.017200
ENSMUSP00000094230	ENSMUSP00000098929	15	12	0	0	0	0	0.009200	0.017300
ENSMUSP00000094230	ENSMUSP00000098845	15	12	0	0	0	0	0.000000	0.000000
ENSMUSP00000094230	ENSMUSP00000097611	15	16	0	0	0	0	0.000000	0.017300
ENSMUSP00000094230	ENSMUSP00000096765	15	13	0	0	0	0	0.000000	0.000000
ENSMUSP00000094230	ENSMUSP00000096591	15	9	0	0	0	0	0.000000	0.000000
ENSMUSP00000094230	ENSMUSP00000096434	15	7	0	0	0	0	0.009200	0.035000
ENSMUSP00000094230	ENSMUSP00000094965	15	17	0	0	0	0	0.000000	0.000000
ENSMUSP00000094166	ENSMUSP00000099201	15	X	0	0	0	0	0.000000	0.017200
ENSMUSP00000094166	ENSMUSP00000099182	15	X	0	0	0	0	0.000000	0.017200
ENSMUSP00000094166	ENSMUSP00000098929	15	12	0	0	0	0	0.009200	0.017300
ENSMUSP00000094166	ENSMUSP00000098845	15	12	0	0	0	0	0.000000	0.000000
ENSMUSP00000094166	ENSMUSP00000097611	15	16	0	0	0	0	0.000000	0.017300
ENSMUSP00000094166	ENSMUSP00000096765	15	13	0	0	0	0	0.000000	0.000000
ENSMUSP00000094166	ENSMUSP00000096591	15	9	0	0	0	0	0.000000	0.000000
ENSMUSP00000094166	ENSMUSP00000096434	15	7	0	0	0	0	0.009200	0.035000
ENSMUSP00000094166	ENSMUSP00000094965	15	17	0	0	0	0	0.000000	0.000000
ENSMUSP00000094166	ENSMUSP00000094230	15	15	0	0	0	0	0.000000	0.000000
ENSMUSP00000093213	ENSMUSP00000099201	14	X	0	0	0	0	0.000000	0.017200
ENSMUSP00000093213	ENSMUSP00000099182	14	X	0	0	0	0	0.000000	0.017200
ENSMUSP00000093213	ENSMUSP00000098929	14	12	0	0	0	0	0.009200	0.017300
ENSMUSP00000093213	ENSMUSP00000098845	14	12	0	0	0	0	0.000000	0.000000
ENSMUSP00000093213	ENSMUSP00000097611	14	16	0	0	0	0	0.000000	0.017300
ENSMUSP00000093213	ENSMUSP00000096765	14	13	0	0	0	0	0.000000	0.000000
ENSMUSP00000093213	ENSMUSP00000096591	14	9	0	0	0	0	0.000000	0.000000
ENSMUSP00000093213	ENSMUSP00000096434	14	7	0	0	0	0	0.009200	0.035000
ENSMUSP00000093213	ENSMUSP00000094965	14	17	0	0	0	0	0.000000	0.000000
ENSMUSP00000093213	ENSMUSP00000094230	14	15	0	0	0	0	0.000000	0.000000
ENSMUSP00000093213	ENSMUSP00000094166	14	15	0	0	0	0	0.000000	0.000000
ENSMUSP00000092807	ENSMUSP00000099201	17	X	0	0	0	0	0.008800	0.057800
ENSMUSP00000092807	ENSMUSP00000099182	17	X	0	0	0	0	0.008800	0.057800
ENSMUSP00000092807	ENSMUSP00000098929	17	12	0	0	0	0	0.000000	0.017300
ENSMUSP00000092807	ENSMUSP00000098845	17	12	0	0	0	0	0.009200	0.035000
ENSMUSP00000092807	ENSMUSP00000097611	17	16	0	0	0	0	0.009200	0.035100
ENSMUSP00000092807	ENSMUSP00000096765	17	13	0	0	0	0	0.009200	0.035000
ENSMUSP00000092807	ENSMUSP00000096591	17	9	0	0	0	0	0.009200	0.035000
ENSMUSP00000092807	ENSMUSP00000096434	17	7	0	0	0	0	0.000000	0.034900
ENSMUSP00000092807	ENSMUSP00000094965	17	17	0	0	0	0	0.009200	0.035000
ENSMUSP00000092807	ENSMUSP00000094230	17	15	0	0	0	0	0.009200	0.035000
ENSMUSP00000092807	ENSMUSP00000094166	17	15	0	0	0	0	0.009200	0.035000
ENSMUSP00000092807	ENSMUSP00000093213	17	14	0	0	0	0	0.009200	0.035000
ENSMUSP00000092781	ENSMUSP00000099201	8	X	0	0	0	0	0.000000	0.034900
ENSMUSP00000092781	ENSMUSP00000099182	8	X	0	0	0	0	0.000000	0.034900
ENSMUSP00000092781	ENSMUSP00000098929	8	12	0	0	0	0	0.009200	0.017300
ENSMUSP00000092781	ENSMUSP00000098845	8	12	0	0	0	0	0.000000	0.017300
ENSMUSP00000092781	ENSMUSP00000097611	8	16	0	0	0	0	0.000000	0.000000
ENSMUSP00000092781	ENSMUSP00000096765	8	13	0	0	0	0	0.000000	0.017300
ENSMUSP00000092781	ENSMUSP00000096591	8	9	0	0	0	0	0.000000	0.017300
ENSMUSP00000092781	ENSMUSP00000096434	8	7	0	0	0	0	0.009200	0.035100
ENSMUSP00000092781	ENSMUSP00000094965	8	17	0	0	0	0	0.000000	0.017300
ENSMUSP00000092781	ENSMUSP00000094230	8	15	0	0	0	0	0.000000	0.017300
ENSMUSP00000092781	ENSMUSP00000094166	8	15	0	0	0	0	0.000000	0.017300
ENSMUSP00000092781	ENSMUSP00000093213	8	14	0	0	0	0	0.000000	0.017300
ENSMUSP00000092781	ENSMUSP00000092807	8	17	0	0	0	0	0.009200	0.035100
ENSMUSP00000091531	ENSMUSP00000099201	7	X	0	0	0	0	0.008800	0.057900
ENSMUSP00000091531	ENSMUSP00000099182	7	X	0	0	0	0	0.008800	0.057900
ENSMUSP00000091531	ENSMUSP00000098929	7	12	0	0	0	0	0.000000	0.017200
ENSMUSP00000091531	ENSMUSP00000098845	7	12	0	0	0	0	0.009200	0.034900
ENSMUSP00000091531	ENSMUSP00000097611	7	16	0	0	0	0	0.009200	0.035000
ENSMUSP00000091531	ENSMUSP00000096765	7	13	0	0	0	0	0.009200	0.034900
ENSMUSP00000091531	ENSMUSP00000096591	7	9	0	0	0	0	0.009200	0.034900
ENSMUSP00000091531	ENSMUSP00000096434	7	7	0	0	0	0	0.000000	0.034900
ENSMUSP00000091531	ENSMUSP00000094965	7	17	0	0	0	0	0.009200	0.034900
ENSMUSP00000091531	ENSMUSP00000094230	7	15	0	0	0	0	0.009200	0.034900
ENSMUSP00000091531	ENSMUSP00000094166	7	15	0	0	0	0	0.009200	0.034900
ENSMUSP00000091531	ENSMUSP00000093213	7	14	0	0	0	0	0.009200	0.034900
ENSMUSP00000091531	ENSMUSP00000092807	7	17	0	0	0	0	0.000000	0.034900
ENSMUSP00000091531	ENSMUSP00000092781	7	8	0	0	0	0	0.009200	0.035000
ENSMUSP00000091335	ENSMUSP00000099201	9	X	0	0	0	0	0.000000	0.017200
ENSMUSP00000091335	ENSMUSP00000099182	9	X	0	0	0	0	0.000000	0.017200
ENSMUSP00000091335	ENSMUSP00000098929	9	12	0	0	0	0	0.009200	0.017300
ENSMUSP00000091335	ENSMUSP00000098845	9	12	0	0	0	0	0.000000	0.000000
ENSMUSP00000091335	ENSMUSP00000097611	9	16	0	0	0	0	0.000000	0.017300
ENSMUSP00000091335	ENSMUSP00000096765	9	13	0	0	0	0	0.000000	0.000000
ENSMUSP00000091335	ENSMUSP00000096591	9	9	0	0	0	0	0.000000	0.000000
ENSMUSP00000091335	ENSMUSP00000096434	9	7	0	0	0	0	0.009200	0.035000
ENSMUSP00000091335	ENSMUSP00000094965	9	17	0	0	0	0	0.000000	0.000000
ENSMUSP00000091335	ENSMUSP00000094230	9	15	0	0	0	0	0.000000	0.000000
ENSMUSP00000091335	ENSMUSP00000094166	9	15	0	0	0	0	0.000000	0.000000
ENSMUSP00000091335	ENSMUSP00000093213	9	14	0	0	0	0	0.000000	0.000000
ENSMUSP00000091335	ENSMUSP00000092807	9	17	0	0	0	0	0.009200	0.035000
ENSMUSP00000091335	ENSMUSP00000092781	9	8	0	0	0	0	0.000000	0.017300
ENSMUSP00000091335	ENSMUSP00000091531	9	7	0	0	0	0	0.009200	0.034900
ENSMUSP00000091124	ENSMUSP00000099201	8	X	0	0	0	0	0.000000	0.034900
ENSMUSP00000091124	ENSMUSP00000099182	8	X	0	0	0	0	0.000000	0.034900
ENSMUSP00000091124	ENSMUSP00000098929	8	12	0	0	0	0	0.009200	0.017300
ENSMUSP00000091124	ENSMUSP00000098845	8	12	0	0	0	0	0.000000	0.017300
ENSMUSP00000091124	ENSMUSP00000097611	8	16	0	0	0	0	0.000000	0.000000
ENSMUSP00000091124	ENSMUSP00000096765	8	13	0	0	0	0	0.000000	0.017300
ENSMUSP00000091124	ENSMUSP00000096591	8	9	0	0	0	0	0.000000	0.017300
ENSMUSP00000091124	ENSMUSP00000096434	8	7	0	0	0	0	0.009200	0.035100
ENSMUSP00000091124	ENSMUSP00000094965	8	17	0	0	0	0	0.000000	0.017300
ENSMUSP00000091124	ENSMUSP00000094230	8	15	0	0	0	0	0.000000	0.017300
ENSMUSP00000091124	ENSMUSP00000094166	8	15	0	0	0	0	0.000000	0.017300
ENSMUSP00000091124	ENSMUSP00000093213	8	14	0	0	0	0	0.000000	0.017300
ENSMUSP00000091124	ENSMUSP00000092807	8	17	0	0	0	0	0.009200	0.035100
ENSMUSP00000091124	ENSMUSP00000092781	8	8	0	0	0	0	0.000000	0.000000
ENSMUSP00000091124	ENSMUSP00000091531	8	7	0	0	0	0	0.009200	0.035000
ENSMUSP00000091124	ENSMUSP00000091335	8	9	0	0	0	0	0.000000	0.017300
ENSMUSP00000091022	ENSMUSP00000099201	11	X	0	0	0	0	0.008800	0.037900
ENSMUSP00000091022	ENSMUSP00000099182	11	X	0	0	0	0	0.008800	0.037900
ENSMUSP00000091022	ENSMUSP00000098929	11	12	0	0	0	0	0.000000	0.000000
ENSMUSP00000091022	ENSMUSP00000098845	11	12	0	0	0	0	0.009200	0.017300
ENSMUSP00000091022	ENSMUSP00000097611	11	16	0	0	0	0	0.009200	0.017300
ENSMUSP00000091022	ENSMUSP00000096765	11	13	0	0	0	0	0.009200	0.017300
ENSMUSP00000091022	ENSMUSP00000096591	11	9	0	0	0	0	0.009200	0.017300
ENSMUSP00000091022	ENSMUSP00000096434	11	7	0	0	0	0	0.000000	0.017300
ENSMUSP00000091022	ENSMUSP00000094965	11	17	0	0	0	0	0.009200	0.017300
ENSMUSP00000091022	ENSMUSP00000094230	11	15	0	0	0	0	0.009200	0.017300
ENSMUSP00000091022	ENSMUSP00000094166	11	15	0	0	0	0	0.009200	0.017300
ENSMUSP00000091022	ENSMUSP00000093213	11	14	0	0	0	0	0.009200	0.017300
ENSMUSP00000091022	ENSMUSP00000092807	11	17	0	0	0	0	0.000000	0.017300
ENSMUSP00000091022	ENSMUSP00000092781	11	8	0	0	0	0	0.009200	0.017300
ENSMUSP00000091022	ENSMUSP00000091531	11	7	0	0	0	0	0.000000	0.017200
ENSMUSP00000091022	ENSMUSP00000091335	11	9	0	0	0	0	0.009200	0.017300
ENSMUSP00000091022	ENSMUSP00000091124	11	8	0	0	0	0	0.009200	0.017300
ENSMUSP00000090834	ENSMUSP00000099201	11	X	0	0	0	0	0.008800	0.037900
ENSMUSP00000090834	ENSMUSP00000099182	11	X	0	0	0	0	0.008800	0.037900
ENSMUSP00000090834	ENSMUSP00000098929	11	12	0	0	0	0	0.000000	0.000000
ENSMUSP00000090834	ENSMUSP00000098845	11	12	0	0	0	0	0.009200	0.017300
ENSMUSP00000090834	ENSMUSP00000097611	11	16	0	0	0	0	0.009200	0.017300
ENSMUSP00000090834	ENSMUSP00000096765	11	13	0	0	0	0	0.009200	0.017300
ENSMUSP00000090834	ENSMUSP00000096591	11	9	0	0	0	0	0.009200	0.017300
ENSMUSP00000090834	ENSMUSP00000096434	11	7	0	0	0	0	0.000000	0.017300
ENSMUSP00000090834	ENSMUSP00000094965	11	17	0	0	0	0	0.009200	0.017300
ENSMUSP00000090834	ENSMUSP00000094230	11	15	0	0	0	0	0.009200	0.017300
ENSMUSP00000090834	ENSMUSP00000094166	11	15	0	0	0	0	0.009200	0.017300
ENSMUSP00000090834	ENSMUSP00000093213	11	14	0	0	0	0	0.009200	0.017300
ENSMUSP00000090834	ENSMUSP00000092807	11	17	0	0	0	0	0.000000	0.017300
ENSMUSP00000090834	ENSMUSP00000092781	11	8	0	0	0	0	0.009200	0.017300
ENSMUSP00000090834	ENSMUSP00000091531	11	7	0	0	0	0	0.000000	0.017200
ENSMUSP00000090834	ENSMUSP00000091335	11	9	0	0	0	0	0.009200	0.017300
ENSMUSP00000090834	ENSMUSP00000091124	11	8	0	0	0	0	0.009200	0.017300
ENSMUSP00000090834	ENSMUSP00000091022	11	11	0	0	0	0	0.000000	0.000000
ENSMUSP00000090320	ENSMUSP00000099201	10	X	0	0	0	0	0.017100	0.086100
ENSMUSP00000090320	ENSMUSP00000099182	10	X	0	0	0	0	0.017100	0.086000
ENSMUSP00000090320	ENSMUSP00000098929	10	12	0	0	0	0	0.008800	0.058600
ENSMUSP00000090320	ENSMUSP00000098845	10	12	0	0	0	0	0.018500	0.053400
ENSMUSP00000090320	ENSMUSP00000097611	10	16	0	0	0	0	0.018500	0.053400
ENSMUSP00000090320	ENSMUSP00000096765	10	13	0	0	0	0	0.018500	0.053400
ENSMUSP00000090320	ENSMUSP00000096591	10	9	0	0	0	0	0.018500	0.053400
ENSMUSP00000090320	ENSMUSP00000096434	10	7	0	0	0	0	0.008800	0.079900
ENSMUSP00000090320	ENSMUSP00000094965	10	17	0	0	0	0	0.018500	0.053400
ENSMUSP00000090320	ENSMUSP00000094230	10	15	0	0	0	0	0.018500	0.053400
ENSMUSP00000090320	ENSMUSP00000094166	10	15	0	0	0	0	0.018500	0.053400
ENSMUSP00000090320	ENSMUSP00000093213	10	14	0	0	0	0	0.018500	0.053400
ENSMUSP00000090320	ENSMUSP00000092807	10	17	0	0	0	0	0.008800	0.079700
ENSMUSP00000090320	ENSMUSP00000092781	10	8	0	0	0	0	0.018500	0.053400
ENSMUSP00000090320	ENSMUSP00000091531	10	7	0	0	0	0	0.008800	0.079700
ENSMUSP00000090320	ENSMUSP00000091335	10	9	0	0	0	0	0.018500	0.053400
ENSMUSP00000090320	ENSMUSP00000091124	10	8	0	0	0	0	0.018500	0.053400
ENSMUSP00000090320	ENSMUSP00000091022	10	11	0	0	0	0	0.008800	0.058600
ENSMUSP00000090320	ENSMUSP00000090834	10	11	0	0	0	0	0.008800	0.058600
ENSMUSP00000089458	ENSMUSP00000099201	13	X	0	0	0	0	0.009200	0.053600
ENSMUSP00000089458	ENSMUSP00000099182	13	X	0	0	0	0	0.009200	0.053500
ENSMUSP00000089458	ENSMUSP00000098929	13	12	0	0	0	0	0.000000	0.017200
ENSMUSP00000089458	ENSMUSP00000098845	13	12	0	0	0	0	0.008800	0.037900
ENSMUSP00000089458	ENSMUSP00000097611	13	16	0	0	0	0	0.008800	0.038000
ENSMUSP00000089458	ENSMUSP00000096765	13	13	0	0	0	0	0.008800	0.037900
ENSMUSP00000089458	ENSMUSP00000096591	13	9	0	0	0	0	0.008800	0.037900
ENSMUSP00000089458	ENSMUSP00000096434	13	7	0	0	0	0	0.000000	0.034900
ENSMUSP00000089458	ENSMUSP00000094965	13	17	0	0	0	0	0.008800	0.037900
ENSMUSP00000089458	ENSMUSP00000094230	13	15	0	0	0	0	0.008800	0.037900
ENSMUSP00000089458	ENSMUSP00000094166	13	15	0	0	0	0	0.008800	0.037900
ENSMUSP00000089458	ENSMUSP00000093213	13	14	0	0	0	0	0.008800	0.037900
ENSMUSP00000089458	ENSMUSP00000092807	13	17	0	0	0	0	0.000000	0.034900
ENSMUSP00000089458	ENSMUSP00000092781	13	8	0	0	0	0	0.008800	0.038000
ENSMUSP00000089458	ENSMUSP00000091531	13	7	0	0	0	0	0.000000	0.034800
ENSMUSP00000089458	ENSMUSP00000091335	13	9	0	0	0	0	0.008800	0.037900
ENSMUSP00000089458	ENSMUSP00000091124	13	8	0	0	0	0	0.008800	0.038000
ENSMUSP00000089458	ENSMUSP00000091022	13	11	0	0	0	0	0.000000	0.017200
ENSMUSP00000089458	ENSMUSP00000090834	13	11	0	0	0	0	0.000000	0.017200
ENSMUSP00000089458	ENSMUSP00000090320	13	10	0	0	0	0	0.008800	0.058500
ENSMUSP00000089449	ENSMUSP00000099201	13	X	0	0	0	0	0.008800	0.037900
ENSMUSP00000089449	ENSMUSP00000099182	13	X	0	0	0	0	0.008800	0.037900
ENSMUSP00000089449	ENSMUSP00000098929	13	12	0	0	0	0	0.000000	0.000000
ENSMUSP00000089449	ENSMUSP00000098845	13	12	0	0	0	0	0.009200	0.017300
ENSMUSP00000089449	ENSMUSP00000097611	13	16	0	0	0	0	0.009200	0.017300
ENSMUSP00000089449	ENSMUSP00000096765	13	13	0	0	0	0	0.009200	0.017300
ENSMUSP00000089449	ENSMUSP00000096591	13	9	0	0	0	0	0.009200	0.017300
ENSMUSP00000089449	ENSMUSP00000096434	13	7	0	0	0	0	0.000000	0.017300
ENSMUSP00000089449	ENSMUSP00000094965	13	17	0	0	0	0	0.009200	0.017300
ENSMUSP00000089449	ENSMUSP00000094230	13	15	0	0	0	0	0.009200	0.017300
ENSMUSP00000089449	ENSMUSP00000094166	13	15	0	0	0	0	0.009200	0.017300
ENSMUSP00000089449	ENSMUSP00000093213	13	14	0	0	0	0	0.009200	0.017300
ENSMUSP00000089449	ENSMUSP00000092807	13	17	0	0	0	0	0.000000	0.017300
ENSMUSP00000089449	ENSMUSP00000092781	13	8	0	0	0	0	0.009200	0.017300
ENSMUSP00000089449	ENSMUSP00000091531	13	7	0	0	0	0	0.000000	0.017200
ENSMUSP00000089449	ENSMUSP00000091335	13	9	0	0	0	0	0.009200	0.017300
ENSMUSP00000089449	ENSMUSP00000091124	13	8	0	0	0	0	0.009200	0.017300
ENSMUSP00000089449	ENSMUSP00000091022	13	11	0	0	0	0	0.000000	0.000000
ENSMUSP00000089449	ENSMUSP00000090834	13	11	0	0	0	0	0.000000	0.000000
ENSMUSP00000089449	ENSMUSP00000090320	13	10	0	0	0	0	0.008800	0.058600
ENSMUSP00000089449	ENSMUSP00000089458	13	13	0	1	0	0	0.000000	0.017200
ENSMUSP00000089255	ENSMUSP00000099201	13	X	0	0	0	0	0.000000	0.017200
ENSMUSP00000089255	ENSMUSP00000099182	13	X	0	0	0	0	0.000000	0.017200
ENSMUSP00000089255	ENSMUSP00000098929	13	12	0	0	0	0	0.009200	0.017300
ENSMUSP00000089255	ENSMUSP00000098845	13	12	0	0	0	0	0.000000	0.000000
ENSMUSP00000089255	ENSMUSP00000097611	13	16	0	0	0	0	0.000000	0.017300
ENSMUSP00000089255	ENSMUSP00000096765	13	13	0	0	0	0	0.000000	0.000000
ENSMUSP00000089255	ENSMUSP00000096591	13	9	0	0	0	0	0.000000	0.000000
ENSMUSP00000089255	ENSMUSP00000096434	13	7	0	0	0	0	0.009200	0.035000
ENSMUSP00000089255	ENSMUSP00000094965	13	17	0	0	0	0	0.000000	0.000000
ENSMUSP00000089255	ENSMUSP00000094230	13	15	0	0	0	0	0.000000	0.000000
ENSMUSP00000089255	ENSMUSP00000094166	13	15	0	0	0	0	0.000000	0.000000
ENSMUSP00000089255	ENSMUSP00000093213	13	14	0	0	0	0	0.000000	0.000000
ENSMUSP00000089255	ENSMUSP00000092807	13	17	0	0	0	0	0.009200	0.035000
ENSMUSP00000089255	ENSMUSP00000092781	13	8	0	0	0	0	0.000000	0.017300
ENSMUSP00000089255	ENSMUSP00000091531	13	7	0	0	0	0	0.009200	0.034900
ENSMUSP00000089255	ENSMUSP00000091335	13	9	0	0	0	0	0.000000	0.000000
ENSMUSP00000089255	ENSMUSP00000091124	13	8	0	0	0	0	0.000000	0.017300
ENSMUSP00000089255	ENSMUSP00000091022	13	11	0	0	0	0	0.009200	0.017300
ENSMUSP00000089255	ENSMUSP00000090834	13	11	0	0	0	0	0.009200	0.017300
ENSMUSP00000089255	ENSMUSP00000090320	13	10	0	0	0	0	0.018500	0.053400
ENSMUSP00000089255	ENSMUSP00000089458	13	13	0	0	0	0	0.008800	0.037900
ENSMUSP00000089255	ENSMUSP00000089449	13	13	0	0	0	0	0.009200	0.017300
ENSMUSP00000088784	ENSMUSP00000099201	3	X	0	0	0	0	0.008800	0.037900
ENSMUSP00000088784	ENSMUSP00000099182	3	X	0	0	0	0	0.008800	0.037900
ENSMUSP00000088784	ENSMUSP00000098929	3	12	0	0	0	0	0.000000	0.000000
ENSMUSP00000088784	ENSMUSP00000098845	3	12	0	0	0	0	0.009200	0.017300
ENSMUSP00000088784	ENSMUSP00000097611	3	16	0	0	0	0	0.009200	0.017300
ENSMUSP00000088784	ENSMUSP00000096765	3	13	0	0	0	0	0.009200	0.017300
ENSMUSP00000088784	ENSMUSP00000096591	3	9	0	0	0	0	0.009200	0.017300
ENSMUSP00000088784	ENSMUSP00000096434	3	7	0	0	0	0	0.000000	0.017300
ENSMUSP00000088784	ENSMUSP00000094965	3	17	0	0	0	0	0.009200	0.017300
ENSMUSP00000088784	ENSMUSP00000094230	3	15	0	0	0	0	0.009200	0.017300
ENSMUSP00000088784	ENSMUSP00000094166	3	15	0	0	0	0	0.009200	0.017300
ENSMUSP00000088784	ENSMUSP00000093213	3	14	0	0	0	0	0.009200	0.017300
ENSMUSP00000088784	ENSMUSP00000092807	3	17	0	0	0	0	0.000000	0.017300
ENSMUSP00000088784	ENSMUSP00000092781	3	8	0	0	0	0	0.009200	0.017300
ENSMUSP00000088784	ENSMUSP00000091531	3	7	0	0	0	0	0.000000	0.017200
ENSMUSP00000088784	ENSMUSP00000091335	3	9	0	0	0	0	0.009200	0.017300
ENSMUSP00000088784	ENSMUSP00000091124	3	8	0	0	0	0	0.009200	0.017300
ENSMUSP00000088784	ENSMUSP00000091022	3	11	0	0	0	0	0.000000	0.000000
ENSMUSP00000088784	ENSMUSP00000090834	3	11	0	0	0	0	0.000000	0.000000
ENSMUSP00000088784	ENSMUSP00000090320	3	10	0	0	0	0	0.008800	0.058600
ENSMUSP00000088784	ENSMUSP00000089458	3	13	0	0	0	0	0.000000	0.017200
ENSMUSP00000088784	ENSMUSP00000089449	3	13	0	0	0	0	0.000000	0.000000
ENSMUSP00000088784	ENSMUSP00000089255	3	13	0	0	0	0	0.009200	0.017300
ENSMUSP00000088108	ENSMUSP00000099201	14	X	0	0	0	0	0.000000	0.017200
ENSMUSP00000088108	ENSMUSP00000099182	14	X	0	0	0	0	0.000000	0.017200
ENSMUSP00000088108	ENSMUSP00000098929	14	12	0	0	0	0	0.009200	0.017300
ENSMUSP00000088108	ENSMUSP00000098845	14	12	0	0	0	0	0.000000	0.000000
ENSMUSP00000088108	ENSMUSP00000097611	14	16	0	0	0	0	0.000000	0.017300
ENSMUSP00000088108	ENSMUSP00000096765	14	13	0	0	0	0	0.000000	0.000000
ENSMUSP00000088108	ENSMUSP00000096591	14	9	0	0	0	0	0.000000	0.000000
ENSMUSP00000088108	ENSMUSP00000096434	14	7	0	0	0	0	0.009200	0.035000
ENSMUSP00000088108	ENSMUSP00000094965	14	17	0	0	0	0	0.000000	0.000000
ENSMUSP00000088108	ENSMUSP00000094230	14	15	0	0	0	0	0.000000	0.000000
ENSMUSP00000088108	ENSMUSP00000094166	14	15	0	0	0	0	0.000000	0.000000
ENSMUSP00000088108	ENSMUSP00000093213	14	14	0	0	0	0	0.000000	0.000000
ENSMUSP00000088108	ENSMUSP00000092807	14	17	0	0	0	0	0.009200	0.035000
ENSMUSP00000088108	ENSMUSP00000092781	14	8	0	0	0	0	0.000000	0.017300
ENSMUSP00000088108	ENSMUSP00000091531	14	7	0	0	0	0	0.009200	0.034900
ENSMUSP00000088108	ENSMUSP00000091335	14	9	0	0	0	0	0.000000	0.000000
ENSMUSP00000088108	ENSMUSP00000091124	14	8	0	0	0	0	0.000000	0.017300
ENSMUSP00000088108	ENSMUSP00000091022	14	11	0	0	0	0	0.009200	0.017300
ENSMUSP00000088108	ENSMUSP00000090834	14	11	0	0	0	0	0.009200	0.017300
ENSMUSP00000088108	ENSMUSP00000090320	14	10	0	0	0	0	0.018500	0.053400
ENSMUSP00000088108	ENSMUSP00000089458	14	13	0	0	0	0	0.008800	0.037900
ENSMUSP00000088108	ENSMUSP00000089449	14	13	0	0	0	0	0.009200	0.017300
ENSMUSP00000088108	ENSMUSP00000089255	14	13	0	0	0	0	0.000000	0.000000
ENSMUSP00000088108	ENSMUSP00000088784	14	3	0	0	0	0	0.009200	0.017300
ENSMUSP00000087286	ENSMUSP00000099201	14	X	0	0	0	0	0.008800	0.037900
ENSMUSP00000087286	ENSMUSP00000099182	14	X	0	0	0	0	0.008800	0.037900
ENSMUSP00000087286	ENSMUSP00000098929	14	12	0	0	0	0	0.000000	0.000000
ENSMUSP00000087286	ENSMUSP00000098845	14	12	0	0	0	0	0.009200	0.017300
ENSMUSP00000087286	ENSMUSP00000097611	14	16	0	0	0	0	0.009200	0.017300
ENSMUSP00000087286	ENSMUSP00000096765	14	13	0	0	0	0	0.009200	0.017300
ENSMUSP00000087286	ENSMUSP00000096591	14	9	0	0	0	0	0.009200	0.017300
ENSMUSP00000087286	ENSMUSP00000096434	14	7	0	0	0	0	0.000000	0.017300
ENSMUSP00000087286	ENSMUSP00000094965	14	17	0	0	0	0	0.009200	0.017300
ENSMUSP00000087286	ENSMUSP00000094230	14	15	0	0	0	0	0.009200	0.017300
ENSMUSP00000087286	ENSMUSP00000094166	14	15	0	0	0	0	0.009200	0.017300
ENSMUSP00000087286	ENSMUSP00000093213	14	14	0	0	0	0	0.009200	0.017300
ENSMUSP00000087286	ENSMUSP00000092807	14	17	0	0	0	0	0.000000	0.017300
ENSMUSP00000087286	ENSMUSP00000092781	14	8	0	0	0	0	0.009200	0.017300
ENSMUSP00000087286	ENSMUSP00000091531	14	7	0	0	0	0	0.000000	0.017200
ENSMUSP00000087286	ENSMUSP00000091335	14	9	0	0	0	0	0.009200	0.017300
ENSMUSP00000087286	ENSMUSP00000091124	14	8	0	0	0	0	0.009200	0.017300
ENSMUSP00000087286	ENSMUSP00000091022	14	11	0	0	0	0	0.000000	0.000000
ENSMUSP00000087286	ENSMUSP00000090834	14	11	0	0	0	0	0.000000	0.000000
ENSMUSP00000087286	ENSMUSP00000090320	14	10	0	0	0	0	0.008800	0.058600
ENSMUSP00000087286	ENSMUSP00000089458	14	13	0	0	0	0	0.000000	0.017200
ENSMUSP00000087286	ENSMUSP00000089449	14	13	0	0	0	0	0.000000	0.000000
ENSMUSP00000087286	ENSMUSP00000089255	14	13	0	0	0	0	0.009200	0.017300
ENSMUSP00000087286	ENSMUSP00000088784	14	3	0	0	0	0	0.000000	0.000000
ENSMUSP00000087286	ENSMUSP00000088108	14	14	0	0	0	0	0.009200	0.017300
ENSMUSP00000086738	ENSMUSP00000099201	2	X	0	0	0	0	0.000000	0.034900
ENSMUSP00000086738	ENSMUSP00000099182	2	X	0	0	0	0	0.000000	0.034900
ENSMUSP00000086738	ENSMUSP00000098929	2	12	0	0	0	0	0.009200	0.017300
ENSMUSP00000086738	ENSMUSP00000098845	2	12	0	0	0	0	0.000000	0.017300
ENSMUSP00000086738	ENSMUSP00000097611	2	16	0	0	0	0	0.000000	0.000000
ENSMUSP00000086738	ENSMUSP00000096765	2	13	0	0	0	0	0.000000	0.017300
ENSMUSP00000086738	ENSMUSP00000096591	2	9	0	0	0	0	0.000000	0.017300
ENSMUSP00000086738	ENSMUSP00000096434	2	7	0	0	0	0	0.009200	0.035100
ENSMUSP00000086738	ENSMUSP00000094965	2	17	0	0	0	0	0.000000	0.017300
ENSMUSP00000086738	ENSMUSP00000094230	2	15	0	0	0	0	0.000000	0.017300
ENSMUSP00000086738	ENSMUSP00000094166	2	15	0	0	0	0	0.000000	0.017300
ENSMUSP00000086738	ENSMUSP00000093213	2	14	0	0	0	0	0.000000	0.017300
ENSMUSP00000086738	ENSMUSP00000092807	2	17	0	0	0	0	0.009200	0.035100
ENSMUSP00000086738	ENSMUSP00000092781	2	8	0	0	0	0	0.000000	0.000000
ENSMUSP00000086738	ENSMUSP00000091531	2	7	0	0	0	0	0.009200	0.035000
ENSMUSP00000086738	ENSMUSP00000091335	2	9	0	0	0	0	0.000000	0.017300
ENSMUSP00000086738	ENSMUSP00000091124	2	8	0	0	0	0	0.000000	0.000000
ENSMUSP00000086738	ENSMUSP00000091022	2	11	0	0	0	0	0.009200	0.017300
ENSMUSP00000086738	ENSMUSP00000090834	2	11	0	0	0	0	0.009200	0.017300
ENSMUSP00000086738	ENSMUSP00000090320	2	10	0	0	0	0	0.018500	0.053400
ENSMUSP00000086738	ENSMUSP00000089458	2	13	0	0	0	0	0.008800	0.038000
ENSMUSP00000086738	ENSMUSP00000089449	2	13	0	0	0	0	0.009200	0.017300
ENSMUSP00000086738	ENSMUSP00000089255	2	13	0	0	0	0	0.000000	0.017300
ENSMUSP00000086738	ENSMUSP00000088784	2	3	0	0	0	0	0.009200	0.017300
ENSMUSP00000086738	ENSMUSP00000088108	2	14	0	0	0	0	0.000000	0.017300
ENSMUSP00000086738	ENSMUSP00000087286	2	14	0	0	0	0	0.009200	0.017300
ENSMUSP00000086704	ENSMUSP00000099201	16	X	0	0	0	0	0.008800	0.037900
ENSMUSP00000086704	ENSMUSP00000099182	16	X	0	0	0	0	0.008800	0.037900
ENSMUSP00000086704	ENSMUSP00000098929	16	12	0	0	0	0	0.000000	0.000000
ENSMUSP00000086704	ENSMUSP00000098845	16	12	0	0	0	0	0.009200	0.017300
ENSMUSP00000086704	ENSMUSP00000097611	16	16	0	0	0	0	0.009200	0.017300
ENSMUSP00000086704	ENSMUSP00000096765	16	13	0	0	0	0	0.009200	0.017300
ENSMUSP00000086704	ENSMUSP00000096591	16	9	0	0	0	0	0.009200	0.017300
ENSMUSP00000086704	ENSMUSP00000096434	16	7	0	0	0	0	0.000000	0.017300
ENSMUSP00000086704	ENSMUSP00000094965	16	17	0	0	0	0	0.009200	0.017300
ENSMUSP00000086704	ENSMUSP00000094230	16	15	0	0	0	0	0.009200	0.017300
ENSMUSP00000086704	ENSMUSP00000094166	16	15	0	0	0	0	0.009200	0.017300
ENSMUSP00000086704	ENSMUSP00000093213	16	14	0	0	0	0	0.009200	0.017300
ENSMUSP00000086704	ENSMUSP00000092807	16	17	0	0	0	0	0.000000	0.017300
ENSMUSP00000086704	ENSMUSP00000092781	16	8	0	0	0	0	0.009200	0.017300
ENSMUSP00000086704	ENSMUSP00000091531	16	7	0	0	0	0	0.000000	0.017200
ENSMUSP00000086704	ENSMUSP00000091335	16	9	0	0	0	0	0.009200	0.017300
ENSMUSP00000086704	ENSMUSP00000091124	16	8	0	0	0	0	0.009200	0.017300
ENSMUSP00000086704	ENSMUSP00000091022	16	11	0	0	0	0	0.000000	0.000000
ENSMUSP00000086704	ENSMUSP00000090834	16	11	0	0	0	0	0.000000	0.000000
ENSMUSP00000086704	ENSMUSP00000090320	16	10	0	0	0	0	0.008800	0.058600
ENSMUSP00000086704	ENSMUSP00000089458	16	13	0	0	0	0	0.000000	0.017200
ENSMUSP00000086704	ENSMUSP00000089449	16	13	0	0	0	0	0.000000	0.000000
ENSMUSP00000086704	ENSMUSP00000089255	16	13	0	0	0	0	0.009200	0.017300
ENSMUSP00000086704	ENSMUSP00000088784	16	3	0	0	0	0	0.000000	0.000000
ENSMUSP00000086704	ENSMUSP00000088108	16	14	0	0	0	0	0.009200	0.017300
ENSMUSP00000086704	ENSMUSP00000087286	16	14	0	0	0	0	0.000000	0.000000
ENSMUSP00000086704	ENSMUSP00000086738	16	2	0	0	0	0	0.009200	0.017300
ENSMUSP00000086561	ENSMUSP00000099201	X	X	0	0	0	0	0.000000	0.017200
ENSMUSP00000086561	ENSMUSP00000099182	X	X	0	1	0	0	0.000000	0.017200
ENSMUSP00000086561	ENSMUSP00000098929	X	12	0	0	0	0	0.009200	0.017300
ENSMUSP00000086561	ENSMUSP00000098845	X	12	0	0	0	0	0.000000	0.000000
ENSMUSP00000086561	ENSMUSP00000097611	X	16	0	0	0	0	0.000000	0.017300
ENSMUSP00000086561	ENSMUSP00000096765	X	13	0	0	0	0	0.000000	0.000000
ENSMUSP00000086561	ENSMUSP00000096591	X	9	0	0	0	0	0.000000	0.000000
ENSMUSP00000086561	ENSMUSP00000096434	X	7	0	0	0	0	0.009200	0.035000
ENSMUSP00000086561	ENSMUSP00000094965	X	17	0	0	0	0	0.000000	0.000000
ENSMUSP00000086561	ENSMUSP00000094230	X	15	0	0	0	0	0.000000	0.000000
ENSMUSP00000086561	ENSMUSP00000094166	X	15	0	0	0	0	0.000000	0.000000
ENSMUSP00000086561	ENSMUSP00000093213	X	14	0	0	0	0	0.000000	0.000000
ENSMUSP00000086561	ENSMUSP00000092807	X	17	0	0	0	0	0.009200	0.035000
ENSMUSP00000086561	ENSMUSP00000092781	X	8	0	0	0	0	0.000000	0.017300
ENSMUSP00000086561	ENSMUSP00000091531	X	7	0	0	0	0	0.009200	0.034900
ENSMUSP00000086561	ENSMUSP00000091335	X	9	0	0	0	0	0.000000	0.000000
ENSMUSP00000086561	ENSMUSP00000091124	X	8	0	0	0	0	0.000000	0.017300
ENSMUSP00000086561	ENSMUSP00000091022	X	11	0	0	0	0	0.009200	0.017300
ENSMUSP00000086561	ENSMUSP00000090834	X	11	0	0	0	0	0.009200	0.017300
ENSMUSP00000086561	ENSMUSP00000090320	X	10	0	0	0	0	0.018500	0.053400
ENSMUSP00000086561	ENSMUSP00000089458	X	13	0	0	0	0	0.008800	0.037900
ENSMUSP00000086561	ENSMUSP00000089449	X	13	0	0	0	0	0.009200	0.017300
ENSMUSP00000086561	ENSMUSP00000089255	X	13	0	0	0	0	0.000000	0.000000
ENSMUSP00000086561	ENSMUSP00000088784	X	3	0	0	0	0	0.009200	0.017300
ENSMUSP00000086561	ENSMUSP00000088108	X	14	0	0	0	0	0.000000	0.000000
ENSMUSP00000086561	ENSMUSP00000087286	X	14	0	0	0	0	0.009200	0.017300
ENSMUSP00000086561	ENSMUSP00000086738	X	2	0	0	0	0	0.000000	0.017300
ENSMUSP00000086561	ENSMUSP00000086704	X	16	0	0	0	0	0.009200	0.017300
ENSMUSP00000086555	ENSMUSP00000099201	X	X	0	0	0	0	0.000000	0.017200
ENSMUSP00000086555	ENSMUSP00000099182	X	X	0	1	0	0	0.000000	0.017200
ENSMUSP00000086555	ENSMUSP00000098929	X	12	0	0	0	0	0.009200	0.017300
ENSMUSP00000086555	ENSMUSP00000098845	X	12	0	0	0	0	0.000000	0.000000
ENSMUSP00000086555	ENSMUSP00000097611	X	16	0	0	0	0	0.000000	0.017300
ENSMUSP00000086555	ENSMUSP00000096765	X	13	0	0	0	0	0.000000	0.000000
ENSMUSP00000086555	ENSMUSP00000096591	X	9	0	0	0	0	0.000000	0.000000
ENSMUSP00000086555	ENSMUSP00000096434	X	7	0	0	0	0	0.009200	0.035000
ENSMUSP00000086555	ENSMUSP00000094965	X	17	0	0	0	0	0.000000	0.000000
ENSMUSP00000086555	ENSMUSP00000094230	X	15	0	0	0	0	0.000000	0.000000
ENSMUSP00000086555	ENSMUSP00000094166	X	15	0	0	0	0	0.000000	0.000000
ENSMUSP00000086555	ENSMUSP00000093213	X	14	0	0	0	0	0.000000	0.000000
ENSMUSP00000086555	ENSMUSP00000092807	X	17	0	0	0	0	0.009200	0.035000
ENSMUSP00000086555	ENSMUSP00000092781	X	8	0	0	0	0	0.000000	0.017300
ENSMUSP00000086555	ENSMUSP00000091531	X	7	0	0	0	0	0.009200	0.034900
ENSMUSP00000086555	ENSMUSP00000091335	X	9	0	0	0	0	0.000000	0.000000
ENSMUSP00000086555	ENSMUSP00000091124	X	8	0	0	0	0	0.000000	0.017300
ENSMUSP00000086555	ENSMUSP00000091022	X	11	0	0	0	0	0.009200	0.017300
ENSMUSP00000086555	ENSMUSP00000090834	X	11	0	0	0	0	0.009200	0.017300
ENSMUSP00000086555	ENSMUSP00000090320	X	10	0	0	0	0	0.018500	0.053400
ENSMUSP00000086555	ENSMUSP00000089458	X	13	0	0	0	0	0.008800	0.037900
ENSMUSP00000086555	ENSMUSP00000089449	X	13	0	0	0	0	0.009200	0.017300
ENSMUSP00000086555	ENSMUSP00000089255	X	13	0	0	0	0	0.000000	0.000000
ENSMUSP00000086555	ENSMUSP00000088784	X	3	0	0	0	0	0.009200	0.017300
ENSMUSP00000086555	ENSMUSP00000088108	X	14	0	0	0	0	0.000000	0.000000
ENSMUSP00000086555	ENSMUSP00000087286	X	14	0	0	0	0	0.009200	0.017300
ENSMUSP00000086555	ENSMUSP00000086738	X	2	0	0	0	0	0.000000	0.017300
ENSMUSP00000086555	ENSMUSP00000086704	X	16	0	0	0	0	0.009200	0.017300
ENSMUSP00000086555	ENSMUSP00000086561	X	X	0	1	0	0	0.000000	0.000000
ENSMUSP00000086446	ENSMUSP00000099201	16	X	0	0	0	0	0.000000	0.052900
ENSMUSP00000086446	ENSMUSP00000099182	16	X	0	0	0	0	0.000000	0.052900
ENSMUSP00000086446	ENSMUSP00000098929	16	12	0	0	0	0	0.009200	0.035000
ENSMUSP00000086446	ENSMUSP00000098845	16	12	0	0	0	0	0.000000	0.034900
ENSMUSP00000086446	ENSMUSP00000097611	16	16	0	0	0	0	0.000000	0.017300
ENSMUSP00000086446	ENSMUSP00000096765	16	13	0	0	0	0	0.000000	0.034900
ENSMUSP00000086446	ENSMUSP00000096591	16	9	0	0	0	0	0.000000	0.034900
ENSMUSP00000086446	ENSMUSP00000096434	16	7	0	0	0	0	0.009200	0.053300
ENSMUSP00000086446	ENSMUSP00000094965	16	17	0	0	0	0	0.000000	0.034900
ENSMUSP00000086446	ENSMUSP00000094230	16	15	0	0	0	0	0.000000	0.034900
ENSMUSP00000086446	ENSMUSP00000094166	16	15	0	0	0	0	0.000000	0.034900
ENSMUSP00000086446	ENSMUSP00000093213	16	14	0	0	0	0	0.000000	0.034900
ENSMUSP00000086446	ENSMUSP00000092807	16	17	0	0	0	0	0.009200	0.053300
ENSMUSP00000086446	ENSMUSP00000092781	16	8	0	0	0	0	0.000000	0.017300
ENSMUSP00000086446	ENSMUSP00000091531	16	7	0	0	0	0	0.009200	0.053200
ENSMUSP00000086446	ENSMUSP00000091335	16	9	0	0	0	0	0.000000	0.034900
ENSMUSP00000086446	ENSMUSP00000091124	16	8	0	0	0	0	0.000000	0.017300
ENSMUSP00000086446	ENSMUSP00000091022	16	11	0	0	0	0	0.009200	0.035000
ENSMUSP00000086446	ENSMUSP00000090834	16	11	0	0	0	0	0.009200	0.035000
ENSMUSP00000086446	ENSMUSP00000090320	16	10	0	0	0	0	0.018500	0.072200
ENSMUSP00000086446	ENSMUSP00000089458	16	13	0	0	0	0	0.008800	0.057900
ENSMUSP00000086446	ENSMUSP00000089449	16	13	0	0	0	0	0.009200	0.035000
ENSMUSP00000086446	ENSMUSP00000089255	16	13	0	0	0	0	0.000000	0.034900
ENSMUSP00000086446	ENSMUSP00000088784	16	3	0	0	0	0	0.009200	0.035000
ENSMUSP00000086446	ENSMUSP00000088108	16	14	0	0	0	0	0.000000	0.034900
ENSMUSP00000086446	ENSMUSP00000087286	16	14	0	0	0	0	0.009200	0.035000
ENSMUSP00000086446	ENSMUSP00000086738	16	2	0	0	0	0	0.000000	0.017300
ENSMUSP00000086446	ENSMUSP00000086704	16	16	0	0	0	0	0.009200	0.035000
ENSMUSP00000086446	ENSMUSP00000086561	16	X	0	0	0	0	0.000000	0.034900
ENSMUSP00000086446	ENSMUSP00000086555	16	X	0	0	0	0	0.000000	0.034900
ENSMUSP00000086399	ENSMUSP00000099201	14	X	0	0	0	0	0.000000	0.034900
ENSMUSP00000086399	ENSMUSP00000099182	14	X	0	0	0	0	0.000000	0.034900
ENSMUSP00000086399	ENSMUSP00000098929	14	12	0	0	0	0	0.009200	0.017300
ENSMUSP00000086399	ENSMUSP00000098845	14	12	0	0	0	0	0.000000	0.017300
ENSMUSP00000086399	ENSMUSP00000097611	14	16	0	0	0	0	0.000000	0.000000
ENSMUSP00000086399	ENSMUSP00000096765	14	13	0	0	0	0	0.000000	0.017300
ENSMUSP00000086399	ENSMUSP00000096591	14	9	0	0	0	0	0.000000	0.017300
ENSMUSP00000086399	ENSMUSP00000096434	14	7	0	0	0	0	0.009200	0.035100
ENSMUSP00000086399	ENSMUSP00000094965	14	17	0	0	0	0	0.000000	0.017300
ENSMUSP00000086399	ENSMUSP00000094230	14	15	0	0	0	0	0.000000	0.017300
ENSMUSP00000086399	ENSMUSP00000094166	14	15	0	0	0	0	0.000000	0.017300
ENSMUSP00000086399	ENSMUSP00000093213	14	14	0	0	0	0	0.000000	0.017300
ENSMUSP00000086399	ENSMUSP00000092807	14	17	0	0	0	0	0.009200	0.035100
ENSMUSP00000086399	ENSMUSP00000092781	14	8	0	0	0	0	0.000000	0.000000
ENSMUSP00000086399	ENSMUSP00000091531	14	7	0	0	0	0	0.009200	0.035000
ENSMUSP00000086399	ENSMUSP00000091335	14	9	0	0	0	0	0.000000	0.017300
ENSMUSP00000086399	ENSMUSP00000091124	14	8	0	0	0	0	0.000000	0.000000
ENSMUSP00000086399	ENSMUSP00000091022	14	11	0	0	0	0	0.009200	0.017300
ENSMUSP00000086399	ENSMUSP00000090834	14	11	0	0	0	0	0.009200	0.017300
ENSMUSP00000086399	ENSMUSP00000090320	14	10	0	0	0	0	0.018500	0.053400
ENSMUSP00000086399	ENSMUSP00000089458	14	13	0	0	0	0	0.008800	0.038000
ENSMUSP00000086399	ENSMUSP00000089449	14	13	0	0	0	0	0.009200	0.017300
ENSMUSP00000086399	ENSMUSP00000089255	14	13	0	0	0	0	0.000000	0.017300
ENSMUSP00000086399	ENSMUSP00000088784	14	3	0	0	0	0	0.009200	0.017300
ENSMUSP00000086399	ENSMUSP00000088108	14	14	0	0	0	0	0.000000	0.017300
ENSMUSP00000086399	ENSMUSP00000087286	14	14	0	0	0	0	0.009200	0.017300
ENSMUSP00000086399	ENSMUSP00000086738	14	2	0	0	0	0	0.000000	0.000000
ENSMUSP00000086399	ENSMUSP00000086704	14	16	0	0	0	0	0.009200	0.017300
ENSMUSP00000086399	ENSMUSP00000086561	14	X	0	0	0	0	0.000000	0.017300
ENSMUSP00000086399	ENSMUSP00000086555	14	X	0	0	0	0	0.000000	0.017300
ENSMUSP00000086399	ENSMUSP00000086446	14	16	0	0	0	0	0.000000	0.017300
ENSMUSP00000085970	ENSMUSP00000099201	1	X	0	0	0	0	0.000000	0.017200
ENSMUSP00000085970	ENSMUSP00000099182	1	X	0	0	0	0	0.000000	0.017200
ENSMUSP00000085970	ENSMUSP00000098929	1	12	0	0	0	0	0.009200	0.017300
ENSMUSP00000085970	ENSMUSP00000098845	1	12	0	0	0	0	0.000000	0.000000
ENSMUSP00000085970	ENSMUSP00000097611	1	16	0	0	0	0	0.000000	0.017300
ENSMUSP00000085970	ENSMUSP00000096765	1	13	0	0	0	0	0.000000	0.000000
ENSMUSP00000085970	ENSMUSP00000096591	1	9	0	0	0	0	0.000000	0.000000
ENSMUSP00000085970	ENSMUSP00000096434	1	7	0	0	0	0	0.009200	0.035000
ENSMUSP00000085970	ENSMUSP00000094965	1	17	0	0	0	0	0.000000	0.000000
ENSMUSP00000085970	ENSMUSP00000094230	1	15	0	0	0	0	0.000000	0.000000
ENSMUSP00000085970	ENSMUSP00000094166	1	15	0	0	0	0	0.000000	0.000000
ENSMUSP00000085970	ENSMUSP00000093213	1	14	0	0	0	0	0.000000	0.000000
ENSMUSP00000085970	ENSMUSP00000092807	1	17	0	0	0	0	0.009200	0.035000
ENSMUSP00000085970	ENSMUSP00000092781	1	8	0	0	0	0	0.000000	0.017300
ENSMUSP00000085970	ENSMUSP00000091531	1	7	0	0	0	0	0.009200	0.034900
ENSMUSP00000085970	ENSMUSP00000091335	1	9	0	0	0	0	0.000000	0.000000
ENSMUSP00000085970	ENSMUSP00000091124	1	8	0	0	0	0	0.000000	0.017300
ENSMUSP00000085970	ENSMUSP00000091022	1	11	0	0	0	0	0.009200	0.017300
ENSMUSP00000085970	ENSMUSP00000090834	1	11	0	0	0	0	0.009200	0.017300
ENSMUSP00000085970	ENSMUSP00000090320	1	10	0	0	0	0	0.018500	0.053400
ENSMUSP00000085970	ENSMUSP00000089458	1	13	0	0	0	0	0.008800	0.037900
ENSMUSP00000085970	ENSMUSP00000089449	1	13	0	0	0	0	0.009200	0.017300
ENSMUSP00000085970	ENSMUSP00000089255	1	13	0	0	0	0	0.000000	0.000000
ENSMUSP00000085970	ENSMUSP00000088784	1	3	0	0	0	0	0.009200	0.017300
ENSMUSP00000085970	ENSMUSP00000088108	1	14	0	0	0	0	0.000000	0.000000
ENSMUSP00000085970	ENSMUSP00000087286	1	14	0	0	0	0	0.009200	0.017300
ENSMUSP00000085970	ENSMUSP00000086738	1	2	0	0	0	0	0.000000	0.017300
ENSMUSP00000085970	ENSMUSP00000086704	1	16	0	0	0	0	0.009200	0.017300
ENSMUSP00000085970	ENSMUSP00000086561	1	X	0	0	0	0	0.000000	0.000000
ENSMUSP00000085970	ENSMUSP00000086555	1	X	0	0	0	0	0.000000	0.000000
ENSMUSP00000085970	ENSMUSP00000086446	1	16	0	0	0	0	0.000000	0.034900
ENSMUSP00000085970	ENSMUSP00000086399	1	14	0	0	0	0	0.000000	0.017300
ENSMUSP00000085223	ENSMUSP00000099201	1	X	0	0	0	0	0.000000	0.017200
ENSMUSP00000085223	ENSMUSP00000099182	1	X	0	0	0	0	0.000000	0.017200
ENSMUSP00000085223	ENSMUSP00000098929	1	12	0	0	0	0	0.009200	0.017300
ENSMUSP00000085223	ENSMUSP00000098845	1	12	0	0	0	0	0.000000	0.000000
ENSMUSP00000085223	ENSMUSP00000097611	1	16	0	0	0	0	0.000000	0.017300
ENSMUSP00000085223	ENSMUSP00000096765	1	13	0	0	0	0	0.000000	0.000000
ENSMUSP00000085223	ENSMUSP00000096591	1	9	0	0	0	0	0.000000	0.000000
ENSMUSP00000085223	ENSMUSP00000096434	1	7	0	0	0	0	0.009200	0.035000
ENSMUSP00000085223	ENSMUSP00000094965	1	17	0	0	0	0	0.000000	0.000000
ENSMUSP00000085223	ENSMUSP00000094230	1	15	0	0	0	0	0.000000	0.000000
ENSMUSP00000085223	ENSMUSP00000094166	1	15	0	0	0	0	0.000000	0.000000
ENSMUSP00000085223	ENSMUSP00000093213	1	14	0	0	0	0	0.000000	0.000000
ENSMUSP00000085223	ENSMUSP00000092807	1	17	0	0	0	0	0.009200	0.035000
ENSMUSP00000085223	ENSMUSP00000092781	1	8	0	0	0	0	0.000000	0.017300
ENSMUSP00000085223	ENSMUSP00000091531	1	7	0	0	0	0	0.009200	0.034900
ENSMUSP00000085223	ENSMUSP00000091335	1	9	0	0	0	0	0.000000	0.000000
ENSMUSP00000085223	ENSMUSP00000091124	1	8	0	0	0	0	0.000000	0.017300
ENSMUSP00000085223	ENSMUSP00000091022	1	11	0	0	0	0	0.009200	0.017300
ENSMUSP00000085223	ENSMUSP00000090834	1	11	0	0	0	0	0.009200	0.017300
ENSMUSP00000085223	ENSMUSP00000090320	1	10	0	0	0	0	0.018500	0.053400
ENSMUSP00000085223	ENSMUSP00000089458	1	13	0	0	0	0	0.008800	0.037900
ENSMUSP00000085223	ENSMUSP00000089449	1	13	0	0	0	0	0.009200	0.017300
ENSMUSP00000085223	ENSMUSP00000089255	1	13	0	0	0	0	0.000000	0.000000
ENSMUSP00000085223	ENSMUSP00000088784	1	3	0	0	0	0	0.009200	0.017300
ENSMUSP00000085223	ENSMUSP00000088108	1	14	0	0	0	0	0.000000	0.000000
ENSMUSP00000085223	ENSMUSP00000087286	1	14	0	0	0	0	0.009200	0.017300
ENSMUSP00000085223	ENSMUSP00000086738	1	2	0	0	0	0	0.000000	0.017300
ENSMUSP00000085223	ENSMUSP00000086704	1	16	0	0	0	0	0.009200	0.017300
ENSMUSP00000085223	ENSMUSP00000086561	1	X	0	0	0	0	0.000000	0.000000
ENSMUSP00000085223	ENSMUSP00000086555	1	X	0	0	0	0	0.000000	0.000000
ENSMUSP00000085223	ENSMUSP00000086446	1	16	0	0	0	0	0.000000	0.034900
ENSMUSP00000085223	ENSMUSP00000086399	1	14	0	0	0	0	0.000000	0.017300
ENSMUSP00000085223	ENSMUSP00000085970	1	1	0	0	0	0	0.000000	0.000000
ENSMUSP00000085150	ENSMUSP00000099201	6	X	0	0	0	0	0.000000	0.034900
ENSMUSP00000085150	ENSMUSP00000099182	6	X	0	0	0	0	0.000000	0.034900
ENSMUSP00000085150	ENSMUSP00000098929	6	12	0	0	0	0	0.008800	0.038000
ENSMUSP00000085150	ENSMUSP00000098845	6	12	0	0	0	0	0.000000	0.017300
ENSMUSP00000085150	ENSMUSP00000097611	6	16	0	0	0	0	0.000000	0.035000
ENSMUSP00000085150	ENSMUSP00000096765	6	13	0	0	0	0	0.000000	0.017300
ENSMUSP00000085150	ENSMUSP00000096591	6	9	0	0	0	0	0.000000	0.017300
ENSMUSP00000085150	ENSMUSP00000096434	6	7	0	0	0	0	0.008800	0.058100
ENSMUSP00000085150	ENSMUSP00000094965	6	17	0	0	0	0	0.000000	0.017300
ENSMUSP00000085150	ENSMUSP00000094230	6	15	0	0	0	0	0.000000	0.017300
ENSMUSP00000085150	ENSMUSP00000094166	6	15	0	0	0	0	0.000000	0.017300
ENSMUSP00000085150	ENSMUSP00000093213	6	14	0	0	0	0	0.000000	0.017300
ENSMUSP00000085150	ENSMUSP00000092807	6	17	0	0	0	0	0.008800	0.058000
ENSMUSP00000085150	ENSMUSP00000092781	6	8	0	0	0	0	0.000000	0.035000
ENSMUSP00000085150	ENSMUSP00000091531	6	7	0	0	0	0	0.008800	0.057900
ENSMUSP00000085150	ENSMUSP00000091335	6	9	0	0	0	0	0.000000	0.017300
ENSMUSP00000085150	ENSMUSP00000091124	6	8	0	0	0	0	0.000000	0.035000
ENSMUSP00000085150	ENSMUSP00000091022	6	11	0	0	0	0	0.008800	0.038000
ENSMUSP00000085150	ENSMUSP00000090834	6	11	0	0	0	0	0.008800	0.038000
ENSMUSP00000085150	ENSMUSP00000090320	6	10	0	0	0	0	0.017100	0.086400
ENSMUSP00000085150	ENSMUSP00000089458	6	13	0	0	0	0	0.009200	0.053600
ENSMUSP00000085150	ENSMUSP00000089449	6	13	0	0	0	0	0.008800	0.038000
ENSMUSP00000085150	ENSMUSP00000089255	6	13	0	0	0	0	0.000000	0.017300
ENSMUSP00000085150	ENSMUSP00000088784	6	3	0	0	0	0	0.008800	0.038000
ENSMUSP00000085150	ENSMUSP00000088108	6	14	0	0	0	0	0.000000	0.017300
ENSMUSP00000085150	ENSMUSP00000087286	6	14	0	0	0	0	0.008800	0.038000
ENSMUSP00000085150	ENSMUSP00000086738	6	2	0	0	0	0	0.000000	0.035000
ENSMUSP00000085150	ENSMUSP00000086704	6	16	0	0	0	0	0.008800	0.038000
ENSMUSP00000085150	ENSMUSP00000086561	6	X	0	0	0	0	0.000000	0.017300
ENSMUSP00000085150	ENSMUSP00000086555	6	X	0	0	0	0	0.000000	0.017300
ENSMUSP00000085150	ENSMUSP00000086446	6	16	0	0	0	0	0.000000	0.053000
ENSMUSP00000085150	ENSMUSP00000086399	6	14	0	0	0	0	0.000000	0.035000
ENSMUSP00000085150	ENSMUSP00000085970	6	1	0	0	0	0	0.000000	0.017300
ENSMUSP00000085150	ENSMUSP00000085223	6	1	0	0	0	0	0.000000	0.017300
ENSMUSP00000084948	ENSMUSP00000099201	X	X	0	0	0	0	0.000000	0.017200
ENSMUSP00000084948	ENSMUSP00000099182	X	X	0	0	0	0	0.000000	0.017200
ENSMUSP00000084948	ENSMUSP00000098929	X	12	0	0	0	0	0.009200	0.017300
ENSMUSP00000084948	ENSMUSP00000098845	X	12	0	0	0	0	0.000000	0.000000
ENSMUSP00000084948	ENSMUSP00000097611	X	16	0	0	0	0	0.000000	0.017300
ENSMUSP00000084948	ENSMUSP00000096765	X	13	0	0	0	0	0.000000	0.000000
ENSMUSP00000084948	ENSMUSP00000096591	X	9	0	0	0	0	0.000000	0.000000
ENSMUSP00000084948	ENSMUSP00000096434	X	7	0	0	0	0	0.009200	0.035000
ENSMUSP00000084948	ENSMUSP00000094965	X	17	0	0	0	0	0.000000	0.000000
ENSMUSP00000084948	ENSMUSP00000094230	X	15	0	0	0	0	0.000000	0.000000
ENSMUSP00000084948	ENSMUSP00000094166	X	15	0	0	0	0	0.000000	0.000000
ENSMUSP00000084948	ENSMUSP00000093213	X	14	0	0	0	0	0.000000	0.000000
ENSMUSP00000084948	ENSMUSP00000092807	X	17	0	0	0	0	0.009200	0.035000
ENSMUSP00000084948	ENSMUSP00000092781	X	8	0	0	0	0	0.000000	0.017300
ENSMUSP00000084948	ENSMUSP00000091531	X	7	0	0	0	0	0.009200	0.034900
ENSMUSP00000084948	ENSMUSP00000091335	X	9	0	0	0	0	0.000000	0.000000
ENSMUSP00000084948	ENSMUSP00000091124	X	8	0	0	0	0	0.000000	0.017300
ENSMUSP00000084948	ENSMUSP00000091022	X	11	0	0	0	0	0.009200	0.017300
ENSMUSP00000084948	ENSMUSP00000090834	X	11	0	0	0	0	0.009200	0.017300
ENSMUSP00000084948	ENSMUSP00000090320	X	10	0	0	0	0	0.018500	0.053400
ENSMUSP00000084948	ENSMUSP00000089458	X	13	0	0	0	0	0.008800	0.037900
ENSMUSP00000084948	ENSMUSP00000089449	X	13	0	0	0	0	0.009200	0.017300
ENSMUSP00000084948	ENSMUSP00000089255	X	13	0	0	0	0	0.000000	0.000000
ENSMUSP00000084948	ENSMUSP00000088784	X	3	0	0	0	0	0.009200	0.017300
ENSMUSP00000084948	ENSMUSP00000088108	X	14	0	0	0	0	0.000000	0.000000
ENSMUSP00000084948	ENSMUSP00000087286	X	14	0	0	0	0	0.009200	0.017300
ENSMUSP00000084948	ENSMUSP00000086738	X	2	0	0	0	0	0.000000	0.017300
ENSMUSP00000084948	ENSMUSP00000086704	X	16	0	0	0	0	0.009200	0.017300
ENSMUSP00000084948	ENSMUSP00000086561	X	X	0	0	0	0	0.000000	0.000000
ENSMUSP00000084948	ENSMUSP00000086555	X	X	0	0	0	0	0.000000	0.000000
ENSMUSP00000084948	ENSMUSP00000086446	X	16	0	0	0	0	0.000000	0.034900
ENSMUSP00000084948	ENSMUSP00000086399	X	14	0	0	0	0	0.000000	0.017300
ENSMUSP00000084948	ENSMUSP00000085970	X	1	0	0	0	0	0.000000	0.000000
ENSMUSP00000084948	ENSMUSP00000085223	X	1	0	0	0	0	0.000000	0.000000
ENSMUSP00000084948	ENSMUSP00000085150	X	6	0	0	0	0	0.000000	0.017300
ENSMUSP00000084602	ENSMUSP00000099201	5	X	0	0	0	0	0.000000	0.017200
ENSMUSP00000084602	ENSMUSP00000099182	5	X	0	0	0	0	0.000000	0.017200
ENSMUSP00000084602	ENSMUSP00000098929	5	12	0	0	0	0	0.009200	0.017300
ENSMUSP00000084602	ENSMUSP00000098845	5	12	0	0	0	0	0.000000	0.000000
ENSMUSP00000084602	ENSMUSP00000097611	5	16	0	0	0	0	0.000000	0.017300
ENSMUSP00000084602	ENSMUSP00000096765	5	13	0	0	0	0	0.000000	0.000000
ENSMUSP00000084602	ENSMUSP00000096591	5	9	0	0	0	0	0.000000	0.000000
ENSMUSP00000084602	ENSMUSP00000096434	5	7	0	0	0	0	0.009200	0.035000
ENSMUSP00000084602	ENSMUSP00000094965	5	17	0	0	0	0	0.000000	0.000000
ENSMUSP00000084602	ENSMUSP00000094230	5	15	0	0	0	0	0.000000	0.000000
ENSMUSP00000084602	ENSMUSP00000094166	5	15	0	0	0	0	0.000000	0.000000
ENSMUSP00000084602	ENSMUSP00000093213	5	14	0	0	0	0	0.000000	0.000000
ENSMUSP00000084602	ENSMUSP00000092807	5	17	0	0	0	0	0.009200	0.035000
ENSMUSP00000084602	ENSMUSP00000092781	5	8	0	0	0	0	0.000000	0.017300
ENSMUSP00000084602	ENSMUSP00000091531	5	7	0	0	0	0	0.009200	0.034900
ENSMUSP00000084602	ENSMUSP00000091335	5	9	0	0	0	0	0.000000	0.000000
ENSMUSP00000084602	ENSMUSP00000091124	5	8	0	0	0	0	0.000000	0.017300
ENSMUSP00000084602	ENSMUSP00000091022	5	11	0	0	0	0	0.009200	0.017300
ENSMUSP00000084602	ENSMUSP00000090834	5	11	0	0	0	0	0.009200	0.017300
ENSMUSP00000084602	ENSMUSP00000090320	5	10	0	0	0	0	0.018500	0.053400
ENSMUSP00000084602	ENSMUSP00000089458	5	13	0	0	0	0	0.008800	0.037900
ENSMUSP00000084602	ENSMUSP00000089449	5	13	0	0	0	0	0.009200	0.017300
ENSMUSP00000084602	ENSMUSP00000089255	5	13	0	0	0	0	0.000000	0.000000
ENSMUSP00000084602	ENSMUSP00000088784	5	3	0	0	0	0	0.009200	0.017300
ENSMUSP00000084602	ENSMUSP00000088108	5	14	0	0	0	0	0.000000	0.000000
ENSMUSP00000084602	ENSMUSP00000087286	5	14	0	0	0	0	0.009200	0.017300
ENSMUSP00000084602	ENSMUSP00000086738	5	2	0	0	0	0	0.000000	0.017300
ENSMUSP00000084602	ENSMUSP00000086704	5	16	0	0	0	0	0.009200	0.017300
ENSMUSP00000084602	ENSMUSP00000086561	5	X	0	0	0	0	0.000000	0.000000
ENSMUSP00000084602	ENSMUSP00000086555	5	X	0	0	0	0	0.000000	0.000000
ENSMUSP00000084602	ENSMUSP00000086446	5	16	0	0	0	0	0.000000	0.034900
ENSMUSP00000084602	ENSMUSP00000086399	5	14	0	0	0	0	0.000000	0.017300
ENSMUSP00000084602	ENSMUSP00000085970	5	1	0	0	0	0	0.000000	0.000000
ENSMUSP00000084602	ENSMUSP00000085223	5	1	0	0	0	0	0.000000	0.000000
ENSMUSP00000084602	ENSMUSP00000085150	5	6	0	0	0	0	0.000000	0.017300
ENSMUSP00000084602	ENSMUSP00000084948	5	X	0	0	0	0	0.000000	0.000000
ENSMUSP00000084269	ENSMUSP00000099201	5	X	0	0	0	0	0.008800	0.037900
ENSMUSP00000084269	ENSMUSP00000099182	5	X	0	0	0	0	0.008800	0.037900
ENSMUSP00000084269	ENSMUSP00000098929	5	12	0	0	0	0	0.000000	0.000000
ENSMUSP00000084269	ENSMUSP00000098845	5	12	0	0	0	0	0.009200	0.017300
ENSMUSP00000084269	ENSMUSP00000097611	5	16	0	0	0	0	0.009200	0.017300
ENSMUSP00000084269	ENSMUSP00000096765	5	13	0	0	0	0	0.009200	0.017300
ENSMUSP00000084269	ENSMUSP00000096591	5	9	0	0	0	0	0.009200	0.017300
ENSMUSP00000084269	ENSMUSP00000096434	5	7	0	0	0	0	0.000000	0.017300
ENSMUSP00000084269	ENSMUSP00000094965	5	17	0	0	0	0	0.009200	0.017300
ENSMUSP00000084269	ENSMUSP00000094230	5	15	0	0	0	0	0.009200	0.017300
ENSMUSP00000084269	ENSMUSP00000094166	5	15	0	0	0	0	0.009200	0.017300
ENSMUSP00000084269	ENSMUSP00000093213	5	14	0	0	0	0	0.009200	0.017300
ENSMUSP00000084269	ENSMUSP00000092807	5	17	0	0	0	0	0.000000	0.017300
ENSMUSP00000084269	ENSMUSP00000092781	5	8	0	0	0	0	0.009200	0.017300
ENSMUSP00000084269	ENSMUSP00000091531	5	7	0	0	0	0	0.000000	0.017200
ENSMUSP00000084269	ENSMUSP00000091335	5	9	0	0	0	0	0.009200	0.017300
ENSMUSP00000084269	ENSMUSP00000091124	5	8	0	0	0	0	0.009200	0.017300
ENSMUSP00000084269	ENSMUSP00000091022	5	11	0	0	0	0	0.000000	0.000000
ENSMUSP00000084269	ENSMUSP00000090834	5	11	0	0	0	0	0.000000	0.000000
ENSMUSP00000084269	ENSMUSP00000090320	5	10	0	0	0	0	0.008800	0.058600
ENSMUSP00000084269	ENSMUSP00000089458	5	13	0	0	0	0	0.000000	0.017200
ENSMUSP00000084269	ENSMUSP00000089449	5	13	0	0	0	0	0.000000	0.000000
ENSMUSP00000084269	ENSMUSP00000089255	5	13	0	0	0	0	0.009200	0.017300
ENSMUSP00000084269	ENSMUSP00000088784	5	3	0	0	0	0	0.000000	0.000000
ENSMUSP00000084269	ENSMUSP00000088108	5	14	0	0	0	0	0.009200	0.017300
ENSMUSP00000084269	ENSMUSP00000087286	5	14	0	0	0	0	0.000000	0.000000
ENSMUSP00000084269	ENSMUSP00000086738	5	2	0	0	0	0	0.009200	0.017300
ENSMUSP00000084269	ENSMUSP00000086704	5	16	0	0	0	0	0.000000	0.000000
ENSMUSP00000084269	ENSMUSP00000086561	5	X	0	0	0	0	0.009200	0.017300
ENSMUSP00000084269	ENSMUSP00000086555	5	X	0	0	0	0	0.009200	0.017300
ENSMUSP00000084269	ENSMUSP00000086446	5	16	0	0	0	0	0.009200	0.035000
ENSMUSP00000084269	ENSMUSP00000086399	5	14	0	0	0	0	0.009200	0.017300
ENSMUSP00000084269	ENSMUSP00000085970	5	1	0	0	0	0	0.009200	0.017300
ENSMUSP00000084269	ENSMUSP00000085223	5	1	0	0	0	0	0.009200	0.017300
ENSMUSP00000084269	ENSMUSP00000085150	5	6	0	0	0	0	0.008800	0.038000
ENSMUSP00000084269	ENSMUSP00000084948	5	X	0	0	0	0	0.009200	0.017300
ENSMUSP00000084269	ENSMUSP00000084602	5	5	0	0	0	0	0.009200	0.017300
ENSMUSP00000084241	ENSMUSP00000099201	5	X	0	0	0	0	0.000000	0.017200
ENSMUSP00000084241	ENSMUSP00000099182	5	X	0	0	0	0	0.000000	0.017200
ENSMUSP00000084241	ENSMUSP00000098929	5	12	0	0	0	0	0.009200	0.017300
ENSMUSP00000084241	ENSMUSP00000098845	5	12	0	0	0	0	0.000000	0.000000
ENSMUSP00000084241	ENSMUSP00000097611	5	16	0	0	0	0	0.000000	0.017300
ENSMUSP00000084241	ENSMUSP00000096765	5	13	0	0	0	0	0.000000	0.000000
ENSMUSP00000084241	ENSMUSP00000096591	5	9	0	0	0	0	0.000000	0.000000
ENSMUSP00000084241	ENSMUSP00000096434	5	7	0	0	0	0	0.009200	0.035000
ENSMUSP00000084241	ENSMUSP00000094965	5	17	0	0	0	0	0.000000	0.000000
ENSMUSP00000084241	ENSMUSP00000094230	5	15	0	0	0	0	0.000000	0.000000
ENSMUSP00000084241	ENSMUSP00000094166	5	15	0	0	0	0	0.000000	0.000000
ENSMUSP00000084241	ENSMUSP00000093213	5	14	0	0	0	0	0.000000	0.000000
ENSMUSP00000084241	ENSMUSP00000092807	5	17	0	0	0	0	0.009200	0.035000
ENSMUSP00000084241	ENSMUSP00000092781	5	8	0	0	0	0	0.000000	0.017300
ENSMUSP00000084241	ENSMUSP00000091531	5	7	0	0	0	0	0.009200	0.034900
ENSMUSP00000084241	ENSMUSP00000091335	5	9	0	0	0	0	0.000000	0.000000
ENSMUSP00000084241	ENSMUSP00000091124	5	8	0	0	0	0	0.000000	0.017300
ENSMUSP00000084241	ENSMUSP00000091022	5	11	0	0	0	0	0.009200	0.017300
ENSMUSP00000084241	ENSMUSP00000090834	5	11	0	0	0	0	0.009200	0.017300
ENSMUSP00000084241	ENSMUSP00000090320	5	10	0	0	0	0	0.018500	0.053400
ENSMUSP00000084241	ENSMUSP00000089458	5	13	0	0	0	0	0.008800	0.037900
ENSMUSP00000084241	ENSMUSP00000089449	5	13	0	0	0	0	0.009200	0.017300
ENSMUSP00000084241	ENSMUSP00000089255	5	13	0	0	0	0	0.000000	0.000000
ENSMUSP00000084241	ENSMUSP00000088784	5	3	0	0	0	0	0.009200	0.017300
ENSMUSP00000084241	ENSMUSP00000088108	5	14	0	0	0	0	0.000000	0.000000
ENSMUSP00000084241	ENSMUSP00000087286	5	14	0	0	0	0	0.009200	0.017300
ENSMUSP00000084241	ENSMUSP00000086738	5	2	0	0	0	0	0.000000	0.017300
ENSMUSP00000084241	ENSMUSP00000086704	5	16	0	0	0	0	0.009200	0.017300
ENSMUSP00000084241	ENSMUSP00000086561	5	X	0	0	0	0	0.000000	0.000000
ENSMUSP00000084241	ENSMUSP00000086555	5	X	0	0	0	0	0.000000	0.000000
ENSMUSP00000084241	ENSMUSP00000086446	5	16	0	0	0	0	0.000000	0.034900
ENSMUSP00000084241	ENSMUSP00000086399	5	14	0	0	0	0	0.000000	0.017300
ENSMUSP00000084241	ENSMUSP00000085970	5	1	0	0	0	0	0.000000	0.000000
ENSMUSP00000084241	ENSMUSP00000085223	5	1	0	0	0	0	0.000000	0.000000
ENSMUSP00000084241	ENSMUSP00000085150	5	6	0	0	0	0	0.000000	0.017300
ENSMUSP00000084241	ENSMUSP00000084948	5	X	0	0	0	0	0.000000	0.000000
ENSMUSP00000084241	ENSMUSP00000084602	5	5	0	0	0	0	0.000000	0.000000
ENSMUSP00000084241	ENSMUSP00000084269	5	5	0	0	0	0	0.009200	0.017300
ENSMUSP00000082545	ENSMUSP00000099201	12	X	0	0	0	0	0.000000	0.017200
ENSMUSP00000082545	ENSMUSP00000099182	12	X	0	0	0	0	0.000000	0.017200
ENSMUSP00000082545	ENSMUSP00000098929	12	12	0	0	0	0	0.009200	0.017300
ENSMUSP00000082545	ENSMUSP00000098845	12	12	0	0	0	0	0.000000	0.000000
ENSMUSP00000082545	ENSMUSP00000097611	12	16	0	0	0	0	0.000000	0.017300
ENSMUSP00000082545	ENSMUSP00000096765	12	13	0	0	0	0	0.000000	0.000000
ENSMUSP00000082545	ENSMUSP00000096591	12	9	0	0	0	0	0.000000	0.000000
ENSMUSP00000082545	ENSMUSP00000096434	12	7	0	0	0	0	0.009200	0.035000
ENSMUSP00000082545	ENSMUSP00000094965	12	17	0	0	0	0	0.000000	0.000000
ENSMUSP00000082545	ENSMUSP00000094230	12	15	0	0	0	0	0.000000	0.000000
ENSMUSP00000082545	ENSMUSP00000094166	12	15	0	0	0	0	0.000000	0.000000
ENSMUSP00000082545	ENSMUSP00000093213	12	14	0	0	0	0	0.000000	0.000000
ENSMUSP00000082545	ENSMUSP00000092807	12	17	0	0	0	0	0.009200	0.035000
ENSMUSP00000082545	ENSMUSP00000092781	12	8	0	0	0	0	0.000000	0.017300
ENSMUSP00000082545	ENSMUSP00000091531	12	7	0	0	0	0	0.009200	0.034900
ENSMUSP00000082545	ENSMUSP00000091335	12	9	0	0	0	0	0.000000	0.000000
ENSMUSP00000082545	ENSMUSP00000091124	12	8	0	0	0	0	0.000000	0.017300
ENSMUSP00000082545	ENSMUSP00000091022	12	11	0	0	0	0	0.009200	0.017300
ENSMUSP00000082545	ENSMUSP00000090834	12	11	0	0	0	0	0.009200	0.017300
ENSMUSP00000082545	ENSMUSP00000090320	12	10	0	0	0	0	0.018500	0.053400
ENSMUSP00000082545	ENSMUSP00000089458	12	13	0	0	0	0	0.008800	0.037900
ENSMUSP00000082545	ENSMUSP00000089449	12	13	0	0	0	0	0.009200	0.017300
ENSMUSP00000082545	ENSMUSP00000089255	12	13	0	0	0	0	0.000000	0.000000
ENSMUSP00000082545	ENSMUSP00000088784	12	3	0	0	0	0	0.009200	0.017300
ENSMUSP00000082545	ENSMUSP00000088108	12	14	0	0	0	0	0.000000	0.000000
ENSMUSP00000082545	ENSMUSP00000087286	12	14	0	0	0	0	0.009200	0.017300
ENSMUSP00000082545	ENSMUSP00000086738	12	2	0	0	0	0	0.000000	0.017300
ENSMUSP00000082545	ENSMUSP00000086704	12	16	0	0	0	0	0.009200	0.017300
ENSMUSP00000082545	ENSMUSP00000086561	12	X	0	0	0	0	0.000000	0.000000
ENSMUSP00000082545	ENSMUSP00000086555	12	X	0	0	0	0	0.000000	0.000000
ENSMUSP00000082545	ENSMUSP00000086446	12	16	0	0	0	0	0.000000	0.034900
ENSMUSP00000082545	ENSMUSP00000086399	12	14	0	0	0	0	0.000000	0.017300
ENSMUSP00000082545	ENSMUSP00000085970	12	1	0	0	0	0	0.000000	0.000000
ENSMUSP00000082545	ENSMUSP00000085223	12	1	0	0	0	0	0.000000	0.000000
ENSMUSP00000082545	ENSMUSP00000085150	12	6	0	0	0	0	0.000000	0.017300
ENSMUSP00000082545	ENSMUSP00000084948	12	X	0	0	0	0	0.000000	0.000000
ENSMUSP00000082545	ENSMUSP00000084602	12	5	0	0	0	0	0.000000	0.000000
ENSMUSP00000082545	ENSMUSP00000084269	12	5	0	0	0	0	0.009200	0.017300
ENSMUSP00000082545	ENSMUSP00000084241	12	5	0	0	0	0	0.000000	0.000000
ENSMUSP00000082445	ENSMUSP00000099201	6	X	0	0	0	0	0.008800	0.037900
ENSMUSP00000082445	ENSMUSP00000099182	6	X	0	0	0	0	0.008800	0.037900
ENSMUSP00000082445	ENSMUSP00000098929	6	12	0	0	0	0	0.000000	0.000000
ENSMUSP00000082445	ENSMUSP00000098845	6	12	0	0	0	0	0.009200	0.017300
ENSMUSP00000082445	ENSMUSP00000097611	6	16	0	0	0	0	0.009200	0.017300
ENSMUSP00000082445	ENSMUSP00000096765	6	13	0	0	0	0	0.009200	0.017300
ENSMUSP00000082445	ENSMUSP00000096591	6	9	0	0	0	0	0.009200	0.017300
ENSMUSP00000082445	ENSMUSP00000096434	6	7	0	0	0	0	0.000000	0.017300
ENSMUSP00000082445	ENSMUSP00000094965	6	17	0	0	0	0	0.009200	0.017300
ENSMUSP00000082445	ENSMUSP00000094230	6	15	0	0	0	0	0.009200	0.017300
ENSMUSP00000082445	ENSMUSP00000094166	6	15	0	0	0	0	0.009200	0.017300
ENSMUSP00000082445	ENSMUSP00000093213	6	14	0	0	0	0	0.009200	0.017300
ENSMUSP00000082445	ENSMUSP00000092807	6	17	0	0	0	0	0.000000	0.017300
ENSMUSP00000082445	ENSMUSP00000092781	6	8	0	0	0	0	0.009200	0.017300
ENSMUSP00000082445	ENSMUSP00000091531	6	7	0	0	0	0	0.000000	0.017200
ENSMUSP00000082445	ENSMUSP00000091335	6	9	0	0	0	0	0.009200	0.017300
ENSMUSP00000082445	ENSMUSP00000091124	6	8	0	0	0	0	0.009200	0.017300
ENSMUSP00000082445	ENSMUSP00000091022	6	11	0	0	0	0	0.000000	0.000000
ENSMUSP00000082445	ENSMUSP00000090834	6	11	0	0	0	0	0.000000	0.000000
ENSMUSP00000082445	ENSMUSP00000090320	6	10	0	0	0	0	0.008800	0.058600
ENSMUSP00000082445	ENSMUSP00000089458	6	13	0	0	0	0	0.000000	0.017200
ENSMUSP00000082445	ENSMUSP00000089449	6	13	0	0	0	0	0.000000	0.000000
ENSMUSP00000082445	ENSMUSP00000089255	6	13	0	0	0	0	0.009200	0.017300
ENSMUSP00000082445	ENSMUSP00000088784	6	3	0	0	0	0	0.000000	0.000000
ENSMUSP00000082445	ENSMUSP00000088108	6	14	0	0	0	0	0.009200	0.017300
ENSMUSP00000082445	ENSMUSP00000087286	6	14	0	0	0	0	0.000000	0.000000
ENSMUSP00000082445	ENSMUSP00000086738	6	2	0	0	0	0	0.009200	0.017300
ENSMUSP00000082445	ENSMUSP00000086704	6	16	0	0	0	0	0.000000	0.000000
ENSMUSP00000082445	ENSMUSP00000086561	6	X	0	0	0	0	0.009200	0.017300
ENSMUSP00000082445	ENSMUSP00000086555	6	X	0	0	0	0	0.009200	0.017300
ENSMUSP00000082445	ENSMUSP00000086446	6	16	0	0	0	0	0.009200	0.035000
ENSMUSP00000082445	ENSMUSP00000086399	6	14	0	0	0	0	0.009200	0.017300
ENSMUSP00000082445	ENSMUSP00000085970	6	1	0	0	0	0	0.009200	0.017300
ENSMUSP00000082445	ENSMUSP00000085223	6	1	0	0	0	0	0.009200	0.017300
ENSMUSP00000082445	ENSMUSP00000085150	6	6	0	0	0	0	0.008800	0.038000
ENSMUSP00000082445	ENSMUSP00000084948	6	X	0	0	0	0	0.009200	0.017300
ENSMUSP00000082445	ENSMUSP00000084602	6	5	0	0	0	0	0.009200	0.017300
ENSMUSP00000082445	ENSMUSP00000084269	6	5	0	0	0	0	0.000000	0.000000
ENSMUSP00000082445	ENSMUSP00000084241	6	5	0	0	0	0	0.009200	0.017300
ENSMUSP00000082445	ENSMUSP00000082545	6	12	0	0	0	0	0.009200	0.017300
ENSMUSP00000081320	ENSMUSP00000099201	4	X	0	0	0	0	0.000000	0.017200
ENSMUSP00000081320	ENSMUSP00000099182	4	X	0	0	0	0	0.000000	0.017200
ENSMUSP00000081320	ENSMUSP00000098929	4	12	0	0	0	0	0.009200	0.017300
ENSMUSP00000081320	ENSMUSP00000098845	4	12	0	0	0	0	0.000000	0.000000
ENSMUSP00000081320	ENSMUSP00000097611	4	16	0	0	0	0	0.000000	0.017300
ENSMUSP00000081320	ENSMUSP00000096765	4	13	0	0	0	0	0.000000	0.000000
ENSMUSP00000081320	ENSMUSP00000096591	4	9	0	0	0	0	0.000000	0.000000
ENSMUSP00000081320	ENSMUSP00000096434	4	7	0	0	0	0	0.009200	0.035000
ENSMUSP00000081320	ENSMUSP00000094965	4	17	0	0	0	0	0.000000	0.000000
ENSMUSP00000081320	ENSMUSP00000094230	4	15	0	0	0	0	0.000000	0.000000
ENSMUSP00000081320	ENSMUSP00000094166	4	15	0	0	0	0	0.000000	0.000000
ENSMUSP00000081320	ENSMUSP00000093213	4	14	0	0	0	0	0.000000	0.000000
ENSMUSP00000081320	ENSMUSP00000092807	4	17	0	0	0	0	0.009200	0.035000
ENSMUSP00000081320	ENSMUSP00000092781	4	8	0	0	0	0	0.000000	0.017300
ENSMUSP00000081320	ENSMUSP00000091531	4	7	0	0	0	0	0.009200	0.034900
ENSMUSP00000081320	ENSMUSP00000091335	4	9	0	0	0	0	0.000000	0.000000
ENSMUSP00000081320	ENSMUSP00000091124	4	8	0	0	0	0	0.000000	0.017300
ENSMUSP00000081320	ENSMUSP00000091022	4	11	0	0	0	0	0.009200	0.017300
ENSMUSP00000081320	ENSMUSP00000090834	4	11	0	0	0	0	0.009200	0.017300
ENSMUSP00000081320	ENSMUSP00000090320	4	10	0	0	0	0	0.018500	0.053400
ENSMUSP00000081320	ENSMUSP00000089458	4	13	0	0	0	0	0.008800	0.037900
ENSMUSP00000081320	ENSMUSP00000089449	4	13	0	0	0	0	0.009200	0.017300
ENSMUSP00000081320	ENSMUSP00000089255	4	13	0	0	0	0	0.000000	0.000000
ENSMUSP00000081320	ENSMUSP00000088784	4	3	0	0	0	0	0.009200	0.017300
ENSMUSP00000081320	ENSMUSP00000088108	4	14	0	0	0	0	0.000000	0.000000
ENSMUSP00000081320	ENSMUSP00000087286	4	14	0	0	0	0	0.009200	0.017300
ENSMUSP00000081320	ENSMUSP00000086738	4	2	0	0	0	0	0.000000	0.017300
ENSMUSP00000081320	ENSMUSP00000086704	4	16	0	0	0	0	0.009200	0.017300
ENSMUSP00000081320	ENSMUSP00000086561	4	X	0	0	0	0	0.000000	0.000000
ENSMUSP00000081320	ENSMUSP00000086555	4	X	0	0	0	0	0.000000	0.000000
ENSMUSP00000081320	ENSMUSP00000086446	4	16	0	0	0	0	0.000000	0.034900
ENSMUSP00000081320	ENSMUSP00000086399	4	14	0	0	0	0	0.000000	0.017300
ENSMUSP00000081320	ENSMUSP00000085970	4	1	0	0	0	0	0.000000	0.000000
ENSMUSP00000081320	ENSMUSP00000085223	4	1	0	0	0	0	0.000000	0.000000
ENSMUSP00000081320	ENSMUSP00000085150	4	6	0	0	0	0	0.000000	0.017300
ENSMUSP00000081320	ENSMUSP00000084948	4	X	0	0	0	0	0.000000	0.000000
ENSMUSP00000081320	ENSMUSP00000084602	4	5	0	0	0	0	0.000000	0.000000
ENSMUSP00000081320	ENSMUSP00000084269	4	5	0	0	0	0	0.009200	0.017300
ENSMUSP00000081320	ENSMUSP00000084241	4	5	0	0	0	0	0.000000	0.000000
ENSMUSP00000081320	ENSMUSP00000082545	4	12	0	0	0	0	0.000000	0.000000
ENSMUSP00000081320	ENSMUSP00000082445	4	6	0	0	0	0	0.009200	0.017300
ENSMUSP00000081062	ENSMUSP00000099201	8	X	0	0	0	0	0.008800	0.037900
ENSMUSP00000081062	ENSMUSP00000099182	8	X	0	0	0	0	0.008800	0.037900
ENSMUSP00000081062	ENSMUSP00000098929	8	12	0	0	0	0	0.000000	0.000000
ENSMUSP00000081062	ENSMUSP00000098845	8	12	0	0	0	0	0.009200	0.017300
ENSMUSP00000081062	ENSMUSP00000097611	8	16	0	0	0	0	0.009200	0.017300
ENSMUSP00000081062	ENSMUSP00000096765	8	13	0	0	0	0	0.009200	0.017300
ENSMUSP00000081062	ENSMUSP00000096591	8	9	0	0	0	0	0.009200	0.017300
ENSMUSP00000081062	ENSMUSP00000096434	8	7	0	0	0	0	0.000000	0.017300
ENSMUSP00000081062	ENSMUSP00000094965	8	17	0	0	0	0	0.009200	0.017300
ENSMUSP00000081062	ENSMUSP00000094230	8	15	0	0	0	0	0.009200	0.017300
ENSMUSP00000081062	ENSMUSP00000094166	8	15	0	0	0	0	0.009200	0.017300
ENSMUSP00000081062	ENSMUSP00000093213	8	14	0	0	0	0	0.009200	0.017300
ENSMUSP00000081062	ENSMUSP00000092807	8	17	0	0	0	0	0.000000	0.017300
ENSMUSP00000081062	ENSMUSP00000092781	8	8	0	0	0	0	0.009200	0.017300
ENSMUSP00000081062	ENSMUSP00000091531	8	7	0	0	0	0	0.000000	0.017200
ENSMUSP00000081062	ENSMUSP00000091335	8	9	0	0	0	0	0.009200	0.017300
ENSMUSP00000081062	ENSMUSP00000091124	8	8	0	0	0	0	0.009200	0.017300
ENSMUSP00000081062	ENSMUSP00000091022	8	11	0	0	0	0	0.000000	0.000000
ENSMUSP00000081062	ENSMUSP00000090834	8	11	0	0	0	0	0.000000	0.000000
ENSMUSP00000081062	ENSMUSP00000090320	8	10	0	0	0	0	0.008800	0.058600
ENSMUSP00000081062	ENSMUSP00000089458	8	13	0	0	0	0	0.000000	0.017200
ENSMUSP00000081062	ENSMUSP00000089449	8	13	0	0	0	0	0.000000	0.000000
ENSMUSP00000081062	ENSMUSP00000089255	8	13	0	0	0	0	0.009200	0.017300
ENSMUSP00000081062	ENSMUSP00000088784	8	3	0	0	0	0	0.000000	0.000000
ENSMUSP00000081062	ENSMUSP00000088108	8	14	0	0	0	0	0.009200	0.017300
ENSMUSP00000081062	ENSMUSP00000087286	8	14	0	0	0	0	0.000000	0.000000
ENSMUSP00000081062	ENSMUSP00000086738	8	2	0	0	0	0	0.009200	0.017300
ENSMUSP00000081062	ENSMUSP00000086704	8	16	0	0	0	0	0.000000	0.000000
ENSMUSP00000081062	ENSMUSP00000086561	8	X	0	0	0	0	0.009200	0.017300
ENSMUSP00000081062	ENSMUSP00000086555	8	X	0	0	0	0	0.009200	0.017300
ENSMUSP00000081062	ENSMUSP00000086446	8	16	0	0	0	0	0.009200	0.035000
ENSMUSP00000081062	ENSMUSP00000086399	8	14	0	0	0	0	0.009200	0.017300
ENSMUSP00000081062	ENSMUSP00000085970	8	1	0	0	0	0	0.009200	0.017300
ENSMUSP00000081062	ENSMUSP00000085223	8	1	0	0	0	0	0.009200	0.017300
ENSMUSP00000081062	ENSMUSP00000085150	8	6	0	0	0	0	0.008800	0.038000
ENSMUSP00000081062	ENSMUSP00000084948	8	X	0	0	0	0	0.009200	0.017300
ENSMUSP00000081062	ENSMUSP00000084602	8	5	0	0	0	0	0.009200	0.017300
ENSMUSP00000081062	ENSMUSP00000084269	8	5	0	0	0	0	0.000000	0.000000
ENSMUSP00000081062	ENSMUSP00000084241	8	5	0	0	0	0	0.009200	0.017300
ENSMUSP00000081062	ENSMUSP00000082545	8	12	0	0	0	0	0.009200	0.017300
ENSMUSP00000081062	ENSMUSP00000082445	8	6	0	0	0	0	0.000000	0.000000
ENSMUSP00000081062	ENSMUSP00000081320	8	4	0	0	0	0	0.009200	0.017300
ENSMUSP00000065555	ENSMUSP00000078404	10	13	0	0	0	0	0.207700	0.381700
ENSMUSP00000075254	ENSMUSP00000096085	9	9	0	0	0	0	0.121200	0.239800
ENSMUSP00000072410	ENSMUSP00000096085	9	9	0	0	0	0	0.108800	0.191600
ENSMUSP00000072410	ENSMUSP00000075254	9	9	1	1	0	0	0.037400	0.027500
ENSMUSP00000088142	ENSMUSP00000093873	14	14	0	1	0	0	4.740900	1.896400
ENSMUSP00000066670	ENSMUSP00000088142	14	14	0	0	0	0	0.042900	0.043200
ENSMUSP00000006362	ENSMUSP00000086462	X	X	0	1	0	0	0.104400	0.090300
ENSMUSP00000097244	ENSMUSP00000097741	19	16	0	0	0	0	0.054900	0.005300
ENSMUSP00000095268	ENSMUSP00000097001	18	13	0	0	0	0	0.092200	0.181000
ENSMUSP00000085206	ENSMUSP00000085209	X	X	1	1	0	0	0.003400	0.001600
ENSMUSP00000083275	ENSMUSP00000083277	9	9	1	1	0	0	0.006300	0.046200
ENSMUSP00000074433	ENSMUSP00000075079	X	X	0	1	0	0	0.004800	0.010900
ENSMUSP00000048665	ENSMUSP00000071992	7	7	1	1	0	0	0.072000	0.086200
ENSMUSP00000050505	ENSMUSP00000057983	8	10	0	0	1	1	0.198200	0.166300
ENSMUSP00000079383	ENSMUSP00000092579	8	4	0	0	0	0	0.053200	0.043600
ENSMUSP00000076441	ENSMUSP00000083862	1	11	0	0	0	0	0.252000	0.444600
ENSMUSP00000072710	ENSMUSP00000083862	6	11	0	0	0	0	0.283600	0.514800
ENSMUSP00000072710	ENSMUSP00000076441	6	1	0	0	0	0	0.145700	0.220600
ENSMUSP00000071535	ENSMUSP00000083862	11	11	0	0	0	0	0.130600	0.212700
ENSMUSP00000071535	ENSMUSP00000076441	11	1	0	0	0	0	0.276300	0.582000
ENSMUSP00000071535	ENSMUSP00000072710	11	6	0	0	0	0	0.312500	0.618200
ENSMUSP00000052929	ENSMUSP00000064181	X	X	1	1	0	0	0.434000	1.401900
ENSMUSP00000099103	ENSMUSP00000099105	12	12	0	1	0	0	0.012600	0.018400
ENSMUSP00000099080	ENSMUSP00000099105	12	12	0	0	0	0	0.105100	0.042800
ENSMUSP00000099080	ENSMUSP00000099103	12	12	0	0	0	0	0.099600	0.037100
ENSMUSP00000099079	ENSMUSP00000099105	12	12	0	0	0	0	0.067100	0.048000
ENSMUSP00000099079	ENSMUSP00000099103	12	12	0	0	0	0	0.056200	0.037700
ENSMUSP00000099079	ENSMUSP00000099080	12	12	1	1	0	0	0.117800	0.045800
ENSMUSP00000054631	ENSMUSP00000099105	12	12	0	0	0	0	0.089300	0.062600
ENSMUSP00000054631	ENSMUSP00000099103	12	12	0	0	0	0	0.086100	0.054000
ENSMUSP00000054631	ENSMUSP00000099080	12	12	0	1	0	0	0.076100	0.030300
ENSMUSP00000054631	ENSMUSP00000099079	12	12	0	1	0	0	0.099000	0.056600
ENSMUSP00000036132	ENSMUSP00000082416	9	9	1	1	0	0	0.382700	0.196900
ENSMUSP00000017147	ENSMUSP00000062011	2	2	1	1	0	0	0.008800	0.009100
ENSMUSP00000018355	ENSMUSP00000070718	2	2	1	1	0	0	0.350900	1.030000
ENSMUSP00000052670	ENSMUSP00000058838	4	4	1	1	0	0	0.162900	0.235100
ENSMUSP00000079150	ENSMUSP00000091028	11	11	0	0	1	1	0.059900	0.070900
ENSMUSP00000068906	ENSMUSP00000074381	14	4	0	0	0	0	0.753200	1.586000
ENSMUSP00000030114	ENSMUSP00000082978	4	2	0	0	1	1	0.621400	0.672400
ENSMUSP00000078730	ENSMUSP00000097222	14	16	0	0	0	0	0.243700	0.225200
ENSMUSP00000076395	ENSMUSP00000097222	2	16	0	0	0	0	0.244700	0.217600
ENSMUSP00000076395	ENSMUSP00000078730	2	14	0	0	0	0	0.250000	0.327700
ENSMUSP00000099208	ENSMUSP00000099209	X	X	1	1	0	0	0.000000	0.000000
ENSMUSP00000099207	ENSMUSP00000099209	X	X	0	1	0	0	0.000000	0.000000
ENSMUSP00000099207	ENSMUSP00000099208	X	X	1	1	0	0	0.000000	0.000000
ENSMUSP00000099206	ENSMUSP00000099209	X	X	0	1	0	0	0.000000	0.000000
ENSMUSP00000099206	ENSMUSP00000099208	X	X	0	1	0	0	0.000000	0.000000
ENSMUSP00000099206	ENSMUSP00000099207	X	X	1	1	0	0	0.000000	0.000000
ENSMUSP00000099205	ENSMUSP00000099209	X	X	0	1	0	0	0.000000	0.000000
ENSMUSP00000099205	ENSMUSP00000099208	X	X	0	1	0	0	0.000000	0.000000
ENSMUSP00000099205	ENSMUSP00000099207	X	X	0	1	0	0	0.000000	0.000000
ENSMUSP00000099205	ENSMUSP00000099206	X	X	1	1	0	0	0.000000	0.000000
ENSMUSP00000099204	ENSMUSP00000099209	X	X	0	1	0	0	0.000000	0.000000
ENSMUSP00000099204	ENSMUSP00000099208	X	X	0	1	0	0	0.000000	0.000000
ENSMUSP00000099204	ENSMUSP00000099207	X	X	0	1	0	0	0.000000	0.000000
ENSMUSP00000099204	ENSMUSP00000099206	X	X	0	1	0	0	0.000000	0.000000
ENSMUSP00000099204	ENSMUSP00000099205	X	X	1	1	0	0	0.000000	0.000000
ENSMUSP00000094248	ENSMUSP00000099209	X	X	1	1	0	0	0.009100	0.010700
ENSMUSP00000094248	ENSMUSP00000099208	X	X	1	1	0	0	0.009100	0.010700
ENSMUSP00000094248	ENSMUSP00000099207	X	X	1	1	0	0	0.009100	0.010700
ENSMUSP00000094248	ENSMUSP00000099206	X	X	0	1	0	0	0.009100	0.010700
ENSMUSP00000094248	ENSMUSP00000099205	X	X	0	1	0	0	0.009100	0.010700
ENSMUSP00000094248	ENSMUSP00000099204	X	X	0	1	0	0	0.009100	0.010700
ENSMUSP00000094247	ENSMUSP00000099209	X	X	0	1	0	0	0.000000	0.000000
ENSMUSP00000094247	ENSMUSP00000099208	X	X	0	1	0	0	0.000000	0.000000
ENSMUSP00000094247	ENSMUSP00000099207	X	X	0	1	0	0	0.000000	0.000000
ENSMUSP00000094247	ENSMUSP00000099206	X	X	1	1	0	0	0.000000	0.000000
ENSMUSP00000094247	ENSMUSP00000099205	X	X	1	1	0	0	0.000000	0.000000
ENSMUSP00000094247	ENSMUSP00000099204	X	X	1	1	0	0	0.000000	0.000000
ENSMUSP00000094247	ENSMUSP00000094248	X	X	0	1	0	0	0.009100	0.010700
ENSMUSP00000094245	ENSMUSP00000099209	X	X	0	1	0	0	0.004500	0.010700
ENSMUSP00000094245	ENSMUSP00000099208	X	X	1	1	0	0	0.004500	0.010700
ENSMUSP00000094245	ENSMUSP00000099207	X	X	1	1	0	0	0.004500	0.010700
ENSMUSP00000094245	ENSMUSP00000099206	X	X	1	1	0	0	0.004500	0.010700
ENSMUSP00000094245	ENSMUSP00000099205	X	X	1	1	0	0	0.004500	0.010700
ENSMUSP00000094245	ENSMUSP00000099204	X	X	0	1	0	0	0.004500	0.010700
ENSMUSP00000094245	ENSMUSP00000094248	X	X	0	1	0	0	0.004600	0.000000
ENSMUSP00000094245	ENSMUSP00000094247	X	X	0	1	0	0	0.004500	0.010700
ENSMUSP00000088719	ENSMUSP00000099209	Y	X	0	0	0	0	0.176900	0.129200
ENSMUSP00000088719	ENSMUSP00000099208	Y	X	0	0	0	0	0.176900	0.129200
ENSMUSP00000088719	ENSMUSP00000099207	Y	X	0	0	0	0	0.176900	0.129200
ENSMUSP00000088719	ENSMUSP00000099206	Y	X	0	0	0	0	0.176900	0.129200
ENSMUSP00000088719	ENSMUSP00000099205	Y	X	0	0	0	0	0.176900	0.129200
ENSMUSP00000088719	ENSMUSP00000099204	Y	X	0	0	0	0	0.176900	0.129200
ENSMUSP00000088719	ENSMUSP00000094248	Y	X	0	0	0	0	0.180600	0.108400
ENSMUSP00000088719	ENSMUSP00000094247	Y	X	0	0	0	0	0.176900	0.129200
ENSMUSP00000088719	ENSMUSP00000094245	Y	X	0	0	0	0	0.174500	0.108900
ENSMUSP00000088715	ENSMUSP00000099209	Y	X	0	0	0	0	0.176900	0.129200
ENSMUSP00000088715	ENSMUSP00000099208	Y	X	0	0	0	0	0.176900	0.129200
ENSMUSP00000088715	ENSMUSP00000099207	Y	X	0	0	0	0	0.176900	0.129200
ENSMUSP00000088715	ENSMUSP00000099206	Y	X	0	0	0	0	0.176900	0.129200
ENSMUSP00000088715	ENSMUSP00000099205	Y	X	0	0	0	0	0.176900	0.129200
ENSMUSP00000088715	ENSMUSP00000099204	Y	X	0	0	0	0	0.176900	0.129200
ENSMUSP00000088715	ENSMUSP00000094248	Y	X	0	0	0	0	0.180600	0.108400
ENSMUSP00000088715	ENSMUSP00000094247	Y	X	0	0	0	0	0.176900	0.129200
ENSMUSP00000088715	ENSMUSP00000094245	Y	X	0	0	0	0	0.174500	0.108900
ENSMUSP00000088715	ENSMUSP00000088719	Y	Y	0	1	0	0	0.000000	0.000000
ENSMUSP00000078870	ENSMUSP00000099209	X	X	0	0	0	0	0.048100	0.020400
ENSMUSP00000078870	ENSMUSP00000099208	X	X	0	0	0	0	0.048100	0.020400
ENSMUSP00000078870	ENSMUSP00000099207	X	X	0	0	0	0	0.048100	0.020400
ENSMUSP00000078870	ENSMUSP00000099206	X	X	0	0	0	0	0.048100	0.020400
ENSMUSP00000078870	ENSMUSP00000099205	X	X	0	0	0	0	0.048100	0.020400
ENSMUSP00000078870	ENSMUSP00000099204	X	X	0	0	0	0	0.048100	0.020400
ENSMUSP00000078870	ENSMUSP00000094248	X	X	0	0	0	0	0.037600	0.010400
ENSMUSP00000078870	ENSMUSP00000094247	X	X	0	0	0	0	0.048100	0.020400
ENSMUSP00000078870	ENSMUSP00000094245	X	X	0	0	0	0	0.042900	0.010200
ENSMUSP00000078870	ENSMUSP00000088719	X	Y	0	0	0	0	0.193700	0.112100
ENSMUSP00000078870	ENSMUSP00000088715	X	Y	0	0	0	0	0.193700	0.112100
ENSMUSP00000073605	ENSMUSP00000099209	X	X	0	0	0	0	0.009100	0.010700
ENSMUSP00000073605	ENSMUSP00000099208	X	X	0	0	0	0	0.009100	0.010700
ENSMUSP00000073605	ENSMUSP00000099207	X	X	0	0	0	0	0.009100	0.010700
ENSMUSP00000073605	ENSMUSP00000099206	X	X	0	0	0	0	0.009100	0.010700
ENSMUSP00000073605	ENSMUSP00000099205	X	X	0	0	0	0	0.009100	0.010700
ENSMUSP00000073605	ENSMUSP00000099204	X	X	0	0	0	0	0.009100	0.010700
ENSMUSP00000073605	ENSMUSP00000094248	X	X	0	0	0	0	0.009100	0.000000
ENSMUSP00000073605	ENSMUSP00000094247	X	X	0	0	0	0	0.009100	0.010700
ENSMUSP00000073605	ENSMUSP00000094245	X	X	0	0	0	0	0.004600	0.000000
ENSMUSP00000073605	ENSMUSP00000088719	X	Y	0	0	0	0	0.168700	0.109300
ENSMUSP00000073605	ENSMUSP00000088715	X	Y	0	0	0	0	0.168700	0.109300
ENSMUSP00000073605	ENSMUSP00000078870	X	X	0	0	0	0	0.038000	0.010300
ENSMUSP00000053932	ENSMUSP00000061533	8	8	1	1	0	0	0.132600	0.072400
ENSMUSP00000006745	ENSMUSP00000061533	8	8	1	1	0	0	0.392900	0.114100
ENSMUSP00000006745	ENSMUSP00000053932	8	8	0	1	0	0	0.355500	0.108200
ENSMUSP00000093217	ENSMUSP00000093218	14	14	0	1	0	0	0.032000	0.036100
ENSMUSP00000078560	ENSMUSP00000093218	4	14	0	0	0	0	0.143700	0.180600
ENSMUSP00000078560	ENSMUSP00000093217	4	14	0	0	0	0	0.155200	0.155100
ENSMUSP00000077507	ENSMUSP00000093218	14	14	0	1	0	0	0.026200	0.041300
ENSMUSP00000077507	ENSMUSP00000093217	14	14	0	1	0	0	0.037300	0.032200
ENSMUSP00000077507	ENSMUSP00000078560	14	4	0	0	0	0	0.151700	0.158100
ENSMUSP00000053201	ENSMUSP00000097074	4	2	0	0	1	1	0.000000	0.000000
ENSMUSP00000066137	ENSMUSP00000091392	15	9	0	0	1	1	0.040900	0.094800
ENSMUSP00000092090	ENSMUSP00000095749	7	7	0	0	0	0	0.040100	0.235000
ENSMUSP00000091896	ENSMUSP00000095749	7	7	0	0	0	0	0.036400	0.086900
ENSMUSP00000091896	ENSMUSP00000092090	7	7	0	0	0	0	0.066400	0.216600
ENSMUSP00000091760	ENSMUSP00000095749	7	7	0	0	0	0	0.033200	0.080900
ENSMUSP00000091760	ENSMUSP00000092090	7	7	0	0	0	0	0.070600	0.214600
ENSMUSP00000091760	ENSMUSP00000091896	7	7	0	0	0	0	0.040600	0.073200
ENSMUSP00000052805	ENSMUSP00000085362	6	6	1	1	0	0	0.277400	0.312700
ENSMUSP00000079651	ENSMUSP00000099026	X	X	1	1	0	0	0.003900	0.012200
ENSMUSP00000074199	ENSMUSP00000099026	X	X	0	1	0	0	0.031800	0.026100
ENSMUSP00000074199	ENSMUSP00000079651	X	X	0	1	0	0	0.030800	0.028200
ENSMUSP00000094094	ENSMUSP00000094099	X	X	0	0	0	0	0.039200	0.026600
ENSMUSP00000085456	ENSMUSP00000085457	X	X	1	1	0	0	0.000000	0.000000
ENSMUSP00000077877	ENSMUSP00000085457	X	X	0	0	0	0	0.125300	0.056400
ENSMUSP00000077877	ENSMUSP00000085456	X	X	0	0	0	0	0.125300	0.056400
ENSMUSP00000073645	ENSMUSP00000094099	X	X	0	1	0	0	0.229000	0.335900
ENSMUSP00000073645	ENSMUSP00000094094	X	X	0	0	0	0	0.235600	0.311400
ENSMUSP00000073645	ENSMUSP00000085457	X	X	0	1	0	0	0.332000	0.292700
ENSMUSP00000073645	ENSMUSP00000085456	X	X	0	1	0	0	0.332000	0.292700
ENSMUSP00000073645	ENSMUSP00000077877	X	X	0	0	0	0	0.478200	0.269400
ENSMUSP00000073250	ENSMUSP00000094099	12	X	0	0	0	0	0.631500	3.100100
ENSMUSP00000073250	ENSMUSP00000094094	12	X	0	0	1	1	0.665600	2.653300
ENSMUSP00000073250	ENSMUSP00000073645	12	X	0	0	0	0	0.743900	2.965700
ENSMUSP00000054931	ENSMUSP00000091026	18	16	0	0	0	0	0.008100	0.040100
ENSMUSP00000096563	ENSMUSP00000096731	8	3	0	0	1	1	0.003400	0.017200
ENSMUSP00000098908	ENSMUSP00000098909	6	6	1	1	0	0	0.378300	0.389700
ENSMUSP00000098907	ENSMUSP00000098909	6	6	1	1	0	0	0.338200	0.227700
ENSMUSP00000098907	ENSMUSP00000098908	6	6	1	1	0	0	0.131500	0.173600
ENSMUSP00000075287	ENSMUSP00000085360	19	19	1	1	0	0	0.004200	0.010500
ENSMUSP00000067553	ENSMUSP00000074947	8	8	1	1	0	0	0.345200	0.293800
ENSMUSP00000067193	ENSMUSP00000074947	8	8	1	1	0	0	0.342200	0.210400
ENSMUSP00000067193	ENSMUSP00000067553	8	8	1	1	0	0	0.421900	0.137100
ENSMUSP00000066465	ENSMUSP00000074947	8	8	0	1	0	0	0.408900	0.392000
ENSMUSP00000066465	ENSMUSP00000067553	8	8	1	1	0	0	0.274800	0.322800
ENSMUSP00000066465	ENSMUSP00000067193	8	8	1	1	0	0	0.361600	0.239800
ENSMUSP00000092129	ENSMUSP00000098806	X	X	0	0	0	0	0.106400	0.121800
ENSMUSP00000063424	ENSMUSP00000098806	5	X	0	0	0	0	0.128800	0.126600
ENSMUSP00000063424	ENSMUSP00000092129	5	X	0	0	1	1	0.041900	0.022100
ENSMUSP00000062363	ENSMUSP00000098806	13	X	0	0	1	1	0.077700	0.066200
ENSMUSP00000062363	ENSMUSP00000092129	13	X	0	0	0	0	0.130400	0.124200
ENSMUSP00000062363	ENSMUSP00000063424	13	5	0	0	0	0	0.144500	0.129100
ENSMUSP00000049839	ENSMUSP00000098441	5	5	0	1	0	0	0.281800	0.449000
ENSMUSP00000031020	ENSMUSP00000098441	5	5	0	0	0	0	0.777900	4.228300
ENSMUSP00000031020	ENSMUSP00000049839	5	5	0	0	0	0	0.847600	1.838000
ENSMUSP00000031898	ENSMUSP00000079566	6	6	1	1	0	0	0.403800	0.470400
ENSMUSP00000024059	ENSMUSP00000079566	6	6	1	1	0	0	0.569100	1.306600
ENSMUSP00000024059	ENSMUSP00000031898	6	6	1	1	0	0	0.452400	0.956600
ENSMUSP00000014248	ENSMUSP00000079566	6	6	1	1	0	0	0.393500	0.534000
ENSMUSP00000014248	ENSMUSP00000031898	6	6	1	1	0	0	0.219100	0.382300
ENSMUSP00000014248	ENSMUSP00000024059	6	6	0	1	0	0	0.422700	1.159200
ENSMUSP00000071265	ENSMUSP00000095894	7	4	0	0	1	1	0.067000	0.160000
ENSMUSP00000075350	ENSMUSP00000085966	17	17	1	1	0	0	0.107400	0.119300
ENSMUSP00000064663	ENSMUSP00000085966	17	17	1	1	0	0	0.049500	0.123000
ENSMUSP00000064663	ENSMUSP00000075350	17	17	1	1	0	0	0.112700	0.204300
ENSMUSP00000060836	ENSMUSP00000079808	8	8	1	1	0	0	0.310100	0.129100
ENSMUSP00000045523	ENSMUSP00000079808	8	8	0	1	0	0	0.417700	0.334500
ENSMUSP00000045523	ENSMUSP00000060836	8	8	0	1	0	0	0.470600	0.530600
ENSMUSP00000040829	ENSMUSP00000079808	8	8	0	1	0	0	0.375000	0.151200
ENSMUSP00000040829	ENSMUSP00000060836	8	8	1	1	0	0	0.430500	0.193500
ENSMUSP00000040829	ENSMUSP00000045523	8	8	0	1	0	0	0.439600	0.240000
ENSMUSP00000033854	ENSMUSP00000079808	8	8	0	1	0	0	0.307100	0.237200
ENSMUSP00000033854	ENSMUSP00000060836	8	8	0	1	0	0	0.385400	0.346500
ENSMUSP00000033854	ENSMUSP00000045523	8	8	1	1	0	0	0.280700	0.108700
ENSMUSP00000033854	ENSMUSP00000040829	8	8	1	1	0	0	0.258200	0.223500
ENSMUSP00000033852	ENSMUSP00000079808	8	8	0	1	0	0	0.317600	0.233700
ENSMUSP00000033852	ENSMUSP00000060836	8	8	0	1	0	0	0.382800	0.294000
ENSMUSP00000033852	ENSMUSP00000045523	8	8	0	1	0	0	0.322300	0.210100
ENSMUSP00000033852	ENSMUSP00000040829	8	8	1	1	0	0	0.157700	0.133400
ENSMUSP00000033852	ENSMUSP00000033854	8	8	1	1	0	0	0.183600	0.206400
ENSMUSP00000021885	ENSMUSP00000079588	13	13	1	1	0	0	0.136400	0.126900
ENSMUSP00000060899	ENSMUSP00000076067	8	8	0	0	0	0	0.120300	0.336100
ENSMUSP00000098424	ENSMUSP00000098425	6	6	1	1	0	0	1.506200	2.785200
ENSMUSP00000097315	ENSMUSP00000097316	10	10	1	1	1	1	0.019000	0.009100
ENSMUSP00000074777	ENSMUSP00000097316	10	10	1	1	0	0	0.010300	0.012500
ENSMUSP00000074777	ENSMUSP00000097315	10	10	1	1	0	0	0.018700	0.024500
ENSMUSP00000061236	ENSMUSP00000062486	X	X	1	1	0	0	0.167900	0.170500
ENSMUSP00000092054	ENSMUSP00000098078	4	14	0	0	0	0	0.502600	1.544100
ENSMUSP00000059763	ENSMUSP00000064554	8	8	0	0	0	0	0.107300	0.199900
ENSMUSP00000063815	ENSMUSP00000086552	3	X	0	0	1	1	0.006800	0.042700
ENSMUSP00000037027	ENSMUSP00000048592	11	11	1	1	1	1	0.304200	0.463500
ENSMUSP00000066171	ENSMUSP00000085797	X	X	0	1	0	0	0.066100	0.077100
ENSMUSP00000032648	ENSMUSP00000073399	7	5	0	0	0	0	0.234900	0.336300
ENSMUSP00000031624	ENSMUSP00000071368	5	5	1	1	0	0	0.015800	0.020300
ENSMUSP00000031501	ENSMUSP00000073399	5	5	0	0	0	0	0.197300	0.393700
ENSMUSP00000031501	ENSMUSP00000071368	5	5	0	0	0	0	0.303400	0.410400
ENSMUSP00000031501	ENSMUSP00000032648	5	7	0	0	0	0	0.127500	0.189600
ENSMUSP00000031501	ENSMUSP00000031624	5	5	0	0	0	0	0.298500	0.448100
ENSMUSP00000039283	ENSMUSP00000073593	11	11	0	0	0	0	0.535400	1.032200
ENSMUSP00000013797	ENSMUSP00000073593	11	11	1	1	0	0	0.659400	1.356700
ENSMUSP00000013797	ENSMUSP00000039283	11	11	0	0	0	0	0.513600	0.859600
ENSMUSP00000054890	ENSMUSP00000055935	17	17	0	1	0	0	0.385500	0.582400
ENSMUSP00000095692	ENSMUSP00000098716	4	12	0	0	0	0	0.006300	0.063100
ENSMUSP00000086469	ENSMUSP00000098330	X	14	0	0	0	0	0.081700	0.203900
ENSMUSP00000062832	ENSMUSP00000098330	6	14	0	0	0	0	0.080500	0.200400
ENSMUSP00000062832	ENSMUSP00000086469	6	X	0	0	1	1	0.016000	0.022900
ENSMUSP00000033146	ENSMUSP00000033147	7	7	1	1	0	0	0.365200	0.444400
ENSMUSP00000098372	ENSMUSP00000098383	14	14	0	1	0	0	0.000000	0.000000
ENSMUSP00000056665	ENSMUSP00000098383	14	14	0	1	0	0	0.000000	0.000000
ENSMUSP00000056665	ENSMUSP00000098372	14	14	0	1	0	0	0.000000	0.000000
ENSMUSP00000082758	ENSMUSP00000092152	7	7	0	0	0	0	0.288600	0.272600
ENSMUSP00000079468	ENSMUSP00000092152	7	7	0	1	0	0	0.159300	0.407600
ENSMUSP00000079468	ENSMUSP00000082758	7	7	0	0	0	0	0.333100	0.451300
ENSMUSP00000057650	ENSMUSP00000092152	7	7	0	1	0	0	0.307900	0.294000
ENSMUSP00000057650	ENSMUSP00000082758	7	7	0	1	0	0	0.058900	0.061400
ENSMUSP00000057650	ENSMUSP00000079468	7	7	0	0	0	0	0.409100	0.387100
ENSMUSP00000028932	ENSMUSP00000028933	2	2	1	1	0	0	0.438000	1.003500
ENSMUSP00000024939	ENSMUSP00000024940	17	17	1	1	0	0	0.099200	0.084400
ENSMUSP00000082118	ENSMUSP00000088512	12	12	1	1	0	0	0.378500	0.139600
ENSMUSP00000080115	ENSMUSP00000088512	12	12	0	1	0	0	0.297800	0.180800
ENSMUSP00000080115	ENSMUSP00000082118	12	12	1	1	0	0	0.271200	0.122000
ENSMUSP00000000718	ENSMUSP00000088512	12	12	1	1	0	0	0.283200	0.256800
ENSMUSP00000000718	ENSMUSP00000082118	12	12	0	1	0	0	0.504000	0.269100
ENSMUSP00000000718	ENSMUSP00000080115	12	12	0	1	0	0	0.334500	0.295900
ENSMUSP00000000717	ENSMUSP00000088512	12	12	1	1	0	0	0.186100	0.044800
ENSMUSP00000000717	ENSMUSP00000082118	12	12	1	1	0	0	0.247400	0.139400
ENSMUSP00000000717	ENSMUSP00000080115	12	12	1	1	0	0	0.297300	0.134200
ENSMUSP00000000717	ENSMUSP00000000718	12	12	1	1	0	0	0.460100	0.260700
ENSMUSP00000088375	ENSMUSP00000088377	3	3	1	1	0	0	0.009000	0.000000
ENSMUSP00000066468	ENSMUSP00000088377	3	3	0	1	0	0	0.004500	0.060900
ENSMUSP00000066468	ENSMUSP00000088375	3	3	0	1	0	0	0.004500	0.060800
ENSMUSP00000050666	ENSMUSP00000088377	3	3	1	1	0	0	0.014200	0.038600
ENSMUSP00000050666	ENSMUSP00000088375	3	3	0	1	0	0	0.004700	0.038100
ENSMUSP00000050666	ENSMUSP00000066468	3	3	1	1	0	0	0.009300	0.099000
ENSMUSP00000046325	ENSMUSP00000088377	3	3	1	1	0	0	0.023400	0.103800
ENSMUSP00000046325	ENSMUSP00000088375	3	3	0	1	0	0	0.024800	0.088500
ENSMUSP00000046325	ENSMUSP00000066468	3	3	1	1	0	0	0.028900	0.140800
ENSMUSP00000046325	ENSMUSP00000050666	3	3	1	1	0	0	0.019800	0.049000
ENSMUSP00000086311	ENSMUSP00000086314	2	2	1	1	0	0	0.005700	0.011700
ENSMUSP00000094364	ENSMUSP00000095275	1	1	0	1	0	0	0.005000	0.010600
ENSMUSP00000095617	ENSMUSP00000095618	4	4	1	1	0	0	0.001300	0.000000
ENSMUSP00000081520	ENSMUSP00000095618	4	4	1	1	0	0	0.027400	0.058100
ENSMUSP00000081520	ENSMUSP00000095617	4	4	0	1	0	0	0.028500	0.059400
ENSMUSP00000081519	ENSMUSP00000095618	4	4	1	1	0	0	0.000000	0.000000
ENSMUSP00000081519	ENSMUSP00000095617	4	4	0	1	0	0	0.001300	0.000000
ENSMUSP00000081519	ENSMUSP00000081520	4	4	1	1	0	0	0.027400	0.058100
ENSMUSP00000081516	ENSMUSP00000095618	4	4	1	1	0	0	0.000000	0.000000
ENSMUSP00000081516	ENSMUSP00000095617	4	4	1	1	0	0	0.001300	0.000000
ENSMUSP00000081516	ENSMUSP00000081520	4	4	0	1	0	0	0.027400	0.058100
ENSMUSP00000081516	ENSMUSP00000081519	4	4	1	1	0	0	0.000000	0.000000
ENSMUSP00000081515	ENSMUSP00000095618	4	4	0	1	0	0	0.004900	0.000000
ENSMUSP00000081515	ENSMUSP00000095617	4	4	1	1	0	0	0.006000	0.000000
ENSMUSP00000081515	ENSMUSP00000081520	4	4	0	1	0	0	0.029600	0.060500
ENSMUSP00000081515	ENSMUSP00000081519	4	4	0	1	0	0	0.004900	0.000000
ENSMUSP00000081515	ENSMUSP00000081516	4	4	1	1	0	0	0.004900	0.000000
ENSMUSP00000073823	ENSMUSP00000093459	11	14	0	0	0	0	0.379100	0.282600
ENSMUSP00000071085	ENSMUSP00000093459	11	14	0	0	0	0	0.458200	0.459600
ENSMUSP00000071085	ENSMUSP00000073823	11	11	1	1	0	0	0.182700	0.240800
ENSMUSP00000093713	ENSMUSP00000094224	19	X	0	0	1	1	0.000000	0.000000
ENSMUSP00000086802	ENSMUSP00000099213	X	X	1	1	0	0	0.059600	0.039700
ENSMUSP00000086790	ENSMUSP00000099213	X	X	1	1	0	0	0.028400	0.035300
ENSMUSP00000086790	ENSMUSP00000086802	X	X	0	1	0	0	0.051000	0.067200
ENSMUSP00000086787	ENSMUSP00000099213	X	X	0	1	0	0	0.033400	0.018500
ENSMUSP00000086787	ENSMUSP00000086802	X	X	1	1	0	0	0.056900	0.042200
ENSMUSP00000086787	ENSMUSP00000086790	X	X	0	1	0	0	0.026800	0.029700
ENSMUSP00000037624	ENSMUSP00000099213	X	X	1	1	0	0	0.023000	0.018100
ENSMUSP00000037624	ENSMUSP00000086802	X	X	0	1	0	0	0.050800	0.061000
ENSMUSP00000037624	ENSMUSP00000086790	X	X	1	1	0	0	0.021500	0.060900
ENSMUSP00000037624	ENSMUSP00000086787	X	X	0	1	0	0	0.026500	0.044800
ENSMUSP00000098061	ENSMUSP00000098062	14	14	1	1	0	0	0.809300	3.259900
ENSMUSP00000035316	ENSMUSP00000057295	6	X	0	0	1	1	0.210500	0.587400
ENSMUSP00000095727	ENSMUSP00000095732	4	4	0	1	0	0	0.000000	0.000000
ENSMUSP00000095718	ENSMUSP00000095732	4	4	0	0	0	0	0.000000	0.000000
ENSMUSP00000095718	ENSMUSP00000095727	4	4	0	1	0	0	0.000000	0.000000
ENSMUSP00000092732	ENSMUSP00000095732	4	4	0	0	0	0	0.003400	0.009300
ENSMUSP00000092732	ENSMUSP00000095727	4	4	0	0	0	0	0.003400	0.009300
ENSMUSP00000092732	ENSMUSP00000095718	4	4	0	1	0	0	0.003400	0.009300
ENSMUSP00000084432	ENSMUSP00000084434	X	X	1	1	0	0	0.000000	0.000000
ENSMUSP00000080966	ENSMUSP00000098697	X	X	1	1	0	0	0.055400	0.082300
ENSMUSP00000080966	ENSMUSP00000084434	X	X	0	1	0	0	0.394100	0.547500
ENSMUSP00000080966	ENSMUSP00000084432	X	X	1	1	0	0	0.394100	0.547500
ENSMUSP00000071543	ENSMUSP00000084434	X	X	1	1	0	0	0.000000	0.006400
ENSMUSP00000071543	ENSMUSP00000084432	X	X	1	1	0	0	0.000000	0.006400
ENSMUSP00000071543	ENSMUSP00000080966	X	X	1	1	0	0	0.394500	0.528000
ENSMUSP00000036724	ENSMUSP00000098697	X	X	0	0	0	0	0.310500	0.663800
ENSMUSP00000036724	ENSMUSP00000084434	X	X	0	0	0	0	0.308800	0.539000
ENSMUSP00000036724	ENSMUSP00000084432	X	X	0	0	0	0	0.308800	0.539000
ENSMUSP00000036724	ENSMUSP00000080966	X	X	0	0	0	0	0.348700	0.601400
ENSMUSP00000036724	ENSMUSP00000071543	X	X	0	0	0	0	0.309000	0.520500
ENSMUSP00000026029	ENSMUSP00000098697	X	X	1	1	0	0	0.319200	0.721000
ENSMUSP00000026029	ENSMUSP00000084434	X	X	0	1	0	0	0.217400	0.346700
ENSMUSP00000026029	ENSMUSP00000084432	X	X	0	1	0	0	0.217400	0.346700
ENSMUSP00000026029	ENSMUSP00000080966	X	X	1	1	0	0	0.334100	0.673000
ENSMUSP00000026029	ENSMUSP00000071543	X	X	1	1	0	0	0.217300	0.333500
ENSMUSP00000026029	ENSMUSP00000036724	X	X	0	0	0	0	0.288200	0.495300
ENSMUSP00000081718	ENSMUSP00000095726	4	4	0	1	0	0	0.000000	0.000000
ENSMUSP00000073990	ENSMUSP00000095726	4	4	0	1	0	0	0.004100	0.017300
ENSMUSP00000073990	ENSMUSP00000081718	4	4	0	0	0	0	0.004100	0.017300
ENSMUSP00000020372	ENSMUSP00000080197	10	1	0	0	1	1	0.007700	0.027400
ENSMUSP00000063039	ENSMUSP00000097570	X	16	0	0	0	0	0.689800	2.263000
ENSMUSP00000051583	ENSMUSP00000097570	X	16	0	0	1	1	0.203100	0.199000
ENSMUSP00000051583	ENSMUSP00000063039	X	X	0	1	0	0	0.625900	3.216100
ENSMUSP00000094130	ENSMUSP00000094131	15	15	1	1	0	0	0.144200	0.165400
ENSMUSP00000097118	ENSMUSP00000097121	13	13	0	1	0	0	0.003800	0.005200
ENSMUSP00000095410	ENSMUSP00000097121	1	13	0	0	0	0	0.434000	0.510200
ENSMUSP00000095410	ENSMUSP00000097118	1	13	0	0	0	0	0.434500	0.508700
ENSMUSP00000058140	ENSMUSP00000097121	1	13	0	0	0	0	0.633000	0.702400
ENSMUSP00000058140	ENSMUSP00000097118	1	13	0	0	0	0	0.638000	0.698700
ENSMUSP00000033686	ENSMUSP00000098880	X	X	0	1	0	0	0.465000	0.762400
ENSMUSP00000055404	ENSMUSP00000074240	7	7	1	1	0	0	0.067500	0.066300
ENSMUSP00000092237	ENSMUSP00000096711	7	2	0	0	0	0	0.134700	0.198100
ENSMUSP00000068158	ENSMUSP00000096711	15	2	0	0	0	0	0.394400	1.706100
ENSMUSP00000068158	ENSMUSP00000092237	15	7	0	0	0	0	0.547900	2.508700
ENSMUSP00000052788	ENSMUSP00000091897	19	7	0	0	0	0	0.183000	0.861600
ENSMUSP00000047410	ENSMUSP00000091577	11	2	0	0	1	1	0.000000	0.000000
ENSMUSP00000087339	ENSMUSP00000087344	15	15	1	1	0	0	0.022200	0.049600
ENSMUSP00000066072	ENSMUSP00000087344	15	15	0	1	0	0	0.066000	0.084300
ENSMUSP00000066072	ENSMUSP00000087339	15	15	1	1	0	0	0.065200	0.085200
ENSMUSP00000092521	ENSMUSP00000093178	4	13	0	0	0	0	0.542600	3.531600
ENSMUSP00000081573	ENSMUSP00000095590	4	4	0	0	0	0	0.050000	0.083800
ENSMUSP00000077283	ENSMUSP00000095590	14	4	0	0	0	0	0.050100	0.054500
ENSMUSP00000077283	ENSMUSP00000081573	14	4	0	0	1	1	0.000000	0.041500
ENSMUSP00000026162	ENSMUSP00000080217	11	11	1	1	0	0	0.619500	0.810100
ENSMUSP00000092450	ENSMUSP00000097020	4	2	0	0	0	0	0.032200	0.048800
ENSMUSP00000043204	ENSMUSP00000097020	7	2	0	0	1	1	0.006400	0.000000
ENSMUSP00000043204	ENSMUSP00000092450	7	4	0	0	1	0	0.025700	0.048600
ENSMUSP00000049766	ENSMUSP00000054856	19	11	0	0	1	1	0.039700	0.119900
ENSMUSP00000094198	ENSMUSP00000094199	X	X	1	1	0	0	0.693600	0.831600
ENSMUSP00000094197	ENSMUSP00000094199	X	X	0	1	0	0	0.531700	0.648100
ENSMUSP00000094197	ENSMUSP00000094198	X	X	1	1	0	0	0.627200	1.459200
ENSMUSP00000094196	ENSMUSP00000094199	X	X	0	1	0	0	0.846400	1.218500
ENSMUSP00000094196	ENSMUSP00000094198	X	X	0	1	0	0	0.008300	0.039700
ENSMUSP00000094196	ENSMUSP00000094197	X	X	0	1	0	0	0.597400	1.203600
ENSMUSP00000094193	ENSMUSP00000094198	X	X	0	1	0	0	0.623100	2.629300
ENSMUSP00000094193	ENSMUSP00000094197	X	X	0	1	0	0	0.498900	0.923200
ENSMUSP00000086475	ENSMUSP00000094199	X	X	0	1	0	0	0.526600	0.628700
ENSMUSP00000086475	ENSMUSP00000094198	X	X	0	1	0	0	0.642200	1.269600
ENSMUSP00000086475	ENSMUSP00000094197	X	X	1	1	0	0	0.010900	0.000000
ENSMUSP00000086475	ENSMUSP00000094196	X	X	1	1	0	0	0.587300	1.177200
ENSMUSP00000086475	ENSMUSP00000094193	X	X	0	1	0	0	0.506900	0.900600
ENSMUSP00000080075	ENSMUSP00000094199	X	X	0	1	0	0	0.693600	0.831600
ENSMUSP00000080075	ENSMUSP00000094198	X	X	1	1	0	0	0.000000	0.000000
ENSMUSP00000080075	ENSMUSP00000094197	X	X	1	1	0	0	0.627200	1.459200
ENSMUSP00000080075	ENSMUSP00000094196	X	X	0	1	0	0	0.008300	0.039700
ENSMUSP00000080075	ENSMUSP00000094193	X	X	0	1	0	0	0.623100	2.629300
ENSMUSP00000080075	ENSMUSP00000086475	X	X	0	1	0	0	0.642200	1.269600
ENSMUSP00000072030	ENSMUSP00000094199	X	X	0	1	0	0	0.418100	0.770500
ENSMUSP00000072030	ENSMUSP00000094198	X	X	0	1	0	0	0.690700	0.758400
ENSMUSP00000072030	ENSMUSP00000094197	X	X	1	1	0	0	0.353700	0.679500
ENSMUSP00000072030	ENSMUSP00000094196	X	X	0	1	0	0	0.559000	0.776700
ENSMUSP00000072030	ENSMUSP00000086475	X	X	1	1	0	0	0.356500	0.656200
ENSMUSP00000072030	ENSMUSP00000080075	X	X	1	1	0	0	0.690700	0.758400
ENSMUSP00000067190	ENSMUSP00000094199	X	X	1	1	0	0	0.416400	0.847700
ENSMUSP00000067190	ENSMUSP00000094198	X	X	1	1	0	0	0.689500	0.762000
ENSMUSP00000067190	ENSMUSP00000094197	X	X	0	1	0	0	0.353900	0.629700
ENSMUSP00000067190	ENSMUSP00000094196	X	X	0	1	0	0	0.557900	0.782000
ENSMUSP00000067190	ENSMUSP00000086475	X	X	0	1	0	0	0.356700	0.609600
ENSMUSP00000067190	ENSMUSP00000080075	X	X	1	1	0	0	0.689500	0.762000
ENSMUSP00000067190	ENSMUSP00000072030	X	X	0	1	0	0	0.000000	0.011900
ENSMUSP00000054958	ENSMUSP00000057687	9	X	0	0	1	1	0.085100	0.071600
ENSMUSP00000045088	ENSMUSP00000057687	X	X	0	0	0	0	0.140100	0.191000
ENSMUSP00000045088	ENSMUSP00000054958	X	9	0	0	0	0	0.104900	0.125400
ENSMUSP00000024026	ENSMUSP00000057687	X	X	0	0	0	0	0.132200	0.159400
ENSMUSP00000024026	ENSMUSP00000054958	X	9	0	0	0	0	0.153300	0.126800
ENSMUSP00000024026	ENSMUSP00000045088	X	X	0	0	0	0	0.212000	0.263900
ENSMUSP00000075425	ENSMUSP00000096555	3	3	1	1	0	0	0.014300	0.013700
ENSMUSP00000074965	ENSMUSP00000096555	3	3	1	1	0	0	0.028400	0.044200
ENSMUSP00000074965	ENSMUSP00000075425	3	3	1	1	0	0	0.043600	0.057700
ENSMUSP00000059665	ENSMUSP00000079993	2	2	1	1	0	0	0.348300	2.742600
ENSMUSP00000023260	ENSMUSP00000023261	15	15	1	1	0	0	0.622900	1.730200
ENSMUSP00000071366	ENSMUSP00000094134	15	15	1	1	0	0	1.359900	4.246800
ENSMUSP00000044253	ENSMUSP00000051301	2	X	0	0	1	1	0.081200	0.102600
ENSMUSP00000033131	ENSMUSP00000075643	7	19	0	0	1	1	0.014300	0.023400
ENSMUSP00000093394	ENSMUSP00000095015	17	17	0	0	0	0	0.012000	0.013600
ENSMUSP00000063782	ENSMUSP00000095015	17	17	0	1	0	0	0.007100	0.019900
ENSMUSP00000063782	ENSMUSP00000093394	17	17	0	0	0	0	0.007500	0.019000
ENSMUSP00000063554	ENSMUSP00000093208	17	6	0	0	0	0	0.020300	0.044700
ENSMUSP00000075415	ENSMUSP00000097550	7	2	0	0	1	1	0.296900	0.363800
ENSMUSP00000038636	ENSMUSP00000044478	17	17	1	1	0	0	0.885100	1.239900
ENSMUSP00000068792	ENSMUSP00000085749	1	1	1	1	0	0	0.002800	0.000000
ENSMUSP00000042455	ENSMUSP00000085749	1	1	1	1	0	0	0.115200	0.083900
ENSMUSP00000042455	ENSMUSP00000068792	1	1	1	1	0	0	0.119400	0.081500
ENSMUSP00000065120	ENSMUSP00000074404	19	X	0	0	0	0	0.754900	1.798700
ENSMUSP00000023400	ENSMUSP00000091432	16	11	0	0	0	0	0.428600	3.740900
ENSMUSP00000055766	ENSMUSP00000077697	9	9	1	1	0	0	1.530400	4.861200
ENSMUSP00000034344	ENSMUSP00000043127	8	8	1	1	0	0	0.406000	0.724500
ENSMUSP00000092736	ENSMUSP00000094660	4	4	0	1	0	0	0.039100	0.040900
ENSMUSP00000026561	ENSMUSP00000040717	7	19	0	0	0	0	0.512600	2.963000
ENSMUSP00000070060	ENSMUSP00000098832	9	6	0	0	1	1	0.007100	0.012100
ENSMUSP00000090165	ENSMUSP00000094883	5	17	0	0	0	0	0.057000	0.022100
ENSMUSP00000074960	ENSMUSP00000094883	X	17	0	0	0	0	0.084500	0.079000
ENSMUSP00000074960	ENSMUSP00000090165	X	5	0	0	0	0	0.064300	0.068900
ENSMUSP00000093741	ENSMUSP00000093742	14	14	1	1	0	0	1.567300	2.044000
ENSMUSP00000002452	ENSMUSP00000097632	17	16	0	0	1	1	0.032300	0.125900
ENSMUSP00000086157	ENSMUSP00000086158	X	X	1	1	0	0	0.000000	0.000000
ENSMUSP00000075366	ENSMUSP00000086158	X	X	0	0	0	0	0.446600	3.058700
ENSMUSP00000075366	ENSMUSP00000086157	X	X	0	0	0	0	0.446600	3.058700
ENSMUSP00000069901	ENSMUSP00000086158	X	X	1	1	0	0	0.177700	0.442900
ENSMUSP00000069901	ENSMUSP00000086157	X	X	0	1	0	0	0.177700	0.442900
ENSMUSP00000069901	ENSMUSP00000075366	X	X	0	0	0	0	0.454600	3.051500
ENSMUSP00000023474	ENSMUSP00000094267	16	18	0	0	0	0	0.077200	0.080800
ENSMUSP00000049616	ENSMUSP00000085981	3	2	0	0	1	1	0.050900	0.039900
ENSMUSP00000098109	ENSMUSP00000098110	15	15	1	1	0	0	0.237000	0.144700
ENSMUSP00000087120	ENSMUSP00000098110	15	15	0	1	0	0	0.290200	0.215900
ENSMUSP00000053396	ENSMUSP00000098110	15	15	0	1	0	0	0.360800	0.208200
ENSMUSP00000053396	ENSMUSP00000098109	15	15	1	1	0	0	0.272300	0.174200
ENSMUSP00000053396	ENSMUSP00000087120	15	15	1	1	0	0	0.154200	0.126400
ENSMUSP00000023250	ENSMUSP00000098110	15	15	1	1	0	0	0.221800	0.109700
ENSMUSP00000023250	ENSMUSP00000098109	15	15	0	1	0	0	0.240400	0.126000
ENSMUSP00000023250	ENSMUSP00000087120	15	15	0	1	0	0	0.242600	0.198800
ENSMUSP00000023250	ENSMUSP00000053396	15	15	0	1	0	0	0.334400	0.193000
ENSMUSP00000023248	ENSMUSP00000098110	15	15	1	1	0	0	0.234400	0.083400
ENSMUSP00000023248	ENSMUSP00000098109	15	15	1	1	0	0	0.197300	0.163000
ENSMUSP00000023248	ENSMUSP00000087120	15	15	0	1	0	0	0.151200	0.210000
ENSMUSP00000023248	ENSMUSP00000053396	15	15	0	1	0	0	0.213400	0.195200
ENSMUSP00000023248	ENSMUSP00000023250	15	15	1	1	0	0	0.190300	0.060600
ENSMUSP00000023247	ENSMUSP00000098110	15	15	0	1	0	0	0.288900	0.172900
ENSMUSP00000023247	ENSMUSP00000098109	15	15	0	1	0	0	0.266300	0.145200
ENSMUSP00000023247	ENSMUSP00000087120	15	15	1	1	0	0	0.159300	0.193900
ENSMUSP00000023247	ENSMUSP00000053396	15	15	1	1	0	0	0.232300	0.162700
ENSMUSP00000023247	ENSMUSP00000023250	15	15	0	1	0	0	0.272500	0.181100
ENSMUSP00000023247	ENSMUSP00000023248	15	15	0	1	0	0	0.166900	0.196200
ENSMUSP00000023246	ENSMUSP00000098110	15	15	1	1	0	0	0.297200	0.196800
ENSMUSP00000023246	ENSMUSP00000098109	15	15	1	1	0	0	0.191000	0.311600
ENSMUSP00000023246	ENSMUSP00000053396	15	15	1	1	0	0	0.166400	0.166500
ENSMUSP00000023246	ENSMUSP00000023250	15	15	0	1	0	0	0.311400	0.247500
ENSMUSP00000023246	ENSMUSP00000023248	15	15	0	1	0	0	0.215100	0.204200
ENSMUSP00000023246	ENSMUSP00000023247	15	15	0	1	0	0	0.227400	0.231500
ENSMUSP00000042173	ENSMUSP00000098355	2	14	0	0	1	1	0.091100	0.156100
ENSMUSP00000053835	ENSMUSP00000070637	10	12	0	0	1	1	0.005100	0.039400
ENSMUSP00000044682	ENSMUSP00000063810	7	4	0	0	1	1	0.000000	0.000000
ENSMUSP00000093449	ENSMUSP00000098435	12	14	0	0	0	0	0.806000	4.631900
ENSMUSP00000075957	ENSMUSP00000089332	11	13	0	0	1	1	0.045000	0.061400
ENSMUSP00000057368	ENSMUSP00000060349	16	4	0	0	0	0	0.225200	2.701800
ENSMUSP00000035035	ENSMUSP00000071270	9	9	1	1	0	0	0.067300	0.068600
ENSMUSP00000033373	ENSMUSP00000074190	X	15	0	0	1	1	0.181000	0.699900
ENSMUSP00000038877	ENSMUSP00000076417	9	1	0	0	1	1	0.041100	0.062300
ENSMUSP00000027769	ENSMUSP00000082548	1	12	0	0	0	0	0.021900	0.016300
ENSMUSP00000098750	ENSMUSP00000098751	X	X	1	1	0	0	0.005900	0.006200
ENSMUSP00000098749	ENSMUSP00000098751	X	X	1	1	0	0	0.004000	0.002800
ENSMUSP00000098749	ENSMUSP00000098750	X	X	1	1	0	0	0.004800	0.003400
ENSMUSP00000098748	ENSMUSP00000098751	X	X	0	1	0	0	0.009500	0.003700
ENSMUSP00000098748	ENSMUSP00000098750	X	X	1	1	0	0	0.005700	0.003600
ENSMUSP00000098748	ENSMUSP00000098749	X	X	1	1	0	0	0.008500	0.000000
ENSMUSP00000098746	ENSMUSP00000098751	X	X	0	1	0	0	0.010200	0.012800
ENSMUSP00000098746	ENSMUSP00000098750	X	X	0	1	0	0	0.008700	0.015900
ENSMUSP00000098746	ENSMUSP00000098749	X	X	1	1	0	0	0.007900	0.010600
ENSMUSP00000098746	ENSMUSP00000098748	X	X	1	1	0	0	0.012300	0.013200
ENSMUSP00000098744	ENSMUSP00000098751	X	X	0	1	0	0	0.007000	0.002900
ENSMUSP00000098744	ENSMUSP00000098750	X	X	0	1	0	0	0.003000	0.002800
ENSMUSP00000098744	ENSMUSP00000098749	X	X	0	1	0	0	0.005900	0.000000
ENSMUSP00000098744	ENSMUSP00000098748	X	X	0	1	0	0	0.003000	0.000000
ENSMUSP00000098744	ENSMUSP00000098746	X	X	1	1	0	0	0.009800	0.011100
ENSMUSP00000098743	ENSMUSP00000098751	X	X	0	1	0	0	0.005200	0.002800
ENSMUSP00000098743	ENSMUSP00000098750	X	X	0	1	0	0	0.003100	0.002900
ENSMUSP00000098743	ENSMUSP00000098749	X	X	0	1	0	0	0.005200	0.000000
ENSMUSP00000098743	ENSMUSP00000098748	X	X	0	1	0	0	0.003100	0.000000
ENSMUSP00000098743	ENSMUSP00000098746	X	X	0	1	0	0	0.009000	0.010700
ENSMUSP00000098743	ENSMUSP00000098744	X	X	1	1	0	0	0.000000	0.000000
ENSMUSP00000098742	ENSMUSP00000098751	X	X	0	1	0	0	0.007000	0.002900
ENSMUSP00000098742	ENSMUSP00000098750	X	X	0	1	0	0	0.003000	0.002800
ENSMUSP00000098742	ENSMUSP00000098749	X	X	0	1	0	0	0.005900	0.000000
ENSMUSP00000098742	ENSMUSP00000098748	X	X	0	1	0	0	0.003000	0.000000
ENSMUSP00000098742	ENSMUSP00000098746	X	X	0	1	0	0	0.009800	0.011100
ENSMUSP00000098742	ENSMUSP00000098744	X	X	1	1	0	0	0.000000	0.000000
ENSMUSP00000098742	ENSMUSP00000098743	X	X	1	1	0	0	0.000000	0.000000
ENSMUSP00000098741	ENSMUSP00000098751	X	X	0	1	0	0	0.017300	0.013300
ENSMUSP00000098741	ENSMUSP00000098750	X	X	0	1	0	0	0.018000	0.014200
ENSMUSP00000098741	ENSMUSP00000098749	X	X	0	1	0	0	0.014900	0.010600
ENSMUSP00000098741	ENSMUSP00000098748	X	X	0	1	0	0	0.022600	0.016400
ENSMUSP00000098741	ENSMUSP00000098746	X	X	0	1	0	0	0.010900	0.007000
ENSMUSP00000098741	ENSMUSP00000098744	X	X	0	1	0	0	0.019100	0.010300
ENSMUSP00000098741	ENSMUSP00000098743	X	X	1	1	0	0	0.018500	0.010100
ENSMUSP00000098741	ENSMUSP00000098742	X	X	1	1	0	0	0.019100	0.010300
ENSMUSP00000098740	ENSMUSP00000098751	X	X	0	1	0	0	0.005000	0.008800
ENSMUSP00000098740	ENSMUSP00000098750	X	X	0	1	0	0	0.004500	0.013100
ENSMUSP00000098740	ENSMUSP00000098749	X	X	0	1	0	0	0.005000	0.005900
ENSMUSP00000098740	ENSMUSP00000098748	X	X	0	1	0	0	0.008000	0.009500
ENSMUSP00000098740	ENSMUSP00000098746	X	X	0	1	0	0	0.005100	0.009700
ENSMUSP00000098740	ENSMUSP00000098744	X	X	0	1	0	0	0.005600	0.007400
ENSMUSP00000098740	ENSMUSP00000098743	X	X	0	1	0	0	0.004800	0.006800
ENSMUSP00000098740	ENSMUSP00000098742	X	X	1	1	0	0	0.005600	0.007400
ENSMUSP00000098740	ENSMUSP00000098741	X	X	1	1	0	0	0.014400	0.009600
ENSMUSP00000098739	ENSMUSP00000098745	X	X	0	1	0	0	0.006500	0.000000
ENSMUSP00000074002	ENSMUSP00000098745	X	X	0	0	1	1	1.541100	3.272500
ENSMUSP00000074002	ENSMUSP00000098739	X	X	0	0	0	0	1.430600	99.000000
ENSMUSP00000046017	ENSMUSP00000070196	5	5	0	1	0	0	0.006300	0.017700
ENSMUSP00000082178	ENSMUSP00000097009	9	13	0	0	0	0	0.028400	0.017500
ENSMUSP00000039065	ENSMUSP00000097009	7	13	0	0	0	0	0.028400	0.017500
ENSMUSP00000039065	ENSMUSP00000082178	7	9	0	0	1	1	0.000000	0.000000
ENSMUSP00000028935	ENSMUSP00000028937	2	2	1	1	0	0	0.536400	1.198700
ENSMUSP00000082760	ENSMUSP00000082763	7	7	0	1	0	0	0.345000	0.338900
ENSMUSP00000078776	ENSMUSP00000082763	7	7	0	1	0	0	0.447100	0.551800
ENSMUSP00000078776	ENSMUSP00000082760	7	7	0	1	0	0	0.434600	0.586300
ENSMUSP00000052456	ENSMUSP00000082763	7	7	0	1	0	0	0.427400	0.795600
ENSMUSP00000052456	ENSMUSP00000082760	7	7	0	1	0	0	0.434300	0.587600
ENSMUSP00000052456	ENSMUSP00000078776	7	7	1	1	0	0	0.313700	0.638200
ENSMUSP00000048540	ENSMUSP00000082763	7	7	0	0	0	0	0.400500	0.446000
ENSMUSP00000048540	ENSMUSP00000082760	7	7	0	0	0	0	0.337300	0.707200
ENSMUSP00000048540	ENSMUSP00000078776	7	7	0	1	0	0	0.402200	0.499200
ENSMUSP00000048540	ENSMUSP00000052456	7	7	0	1	0	0	0.365200	0.505600
ENSMUSP00000052054	ENSMUSP00000066921	13	13	1	1	0	0	0.691100	1.726200
ENSMUSP00000066705	ENSMUSP00000098977	X	X	0	0	1	0	0.175500	1.839200
ENSMUSP00000064962	ENSMUSP00000098977	X	X	0	0	0	0	0.180400	2.525700
ENSMUSP00000064962	ENSMUSP00000066705	X	X	0	0	1	1	0.068800	0.120000
ENSMUSP00000066020	ENSMUSP00000098106	7	15	0	0	0	0	0.001500	0.001200
ENSMUSP00000093151	ENSMUSP00000093154	12	12	0	1	0	0	0.001400	0.000000
ENSMUSP00000092711	ENSMUSP00000093154	4	12	0	0	0	0	0.023500	0.054200
ENSMUSP00000092711	ENSMUSP00000093151	4	12	0	0	0	0	0.022100	0.058000
ENSMUSP00000092709	ENSMUSP00000093154	4	12	0	0	0	0	0.038000	0.055200
ENSMUSP00000092709	ENSMUSP00000093151	4	12	0	0	0	0	0.039600	0.055000
ENSMUSP00000092709	ENSMUSP00000092711	4	4	0	1	0	0	0.016200	0.003700
ENSMUSP00000075489	ENSMUSP00000093154	6	12	0	0	0	0	0.029200	0.065300
ENSMUSP00000075489	ENSMUSP00000093151	6	12	0	0	0	0	0.027500	0.069600
ENSMUSP00000075489	ENSMUSP00000092711	6	4	0	0	0	0	0.008500	0.058900
ENSMUSP00000075489	ENSMUSP00000092709	6	4	0	0	0	0	0.016900	0.063400
ENSMUSP00000096802	ENSMUSP00000097216	3	10	0	0	0	0	0.185500	0.286900
ENSMUSP00000075226	ENSMUSP00000097216	10	10	0	0	1	1	0.039300	0.036700
ENSMUSP00000075226	ENSMUSP00000096802	10	3	0	0	1	0	0.176400	0.247900
ENSMUSP00000096403	ENSMUSP00000096404	7	7	1	1	0	0	0.003700	0.006100
ENSMUSP00000096402	ENSMUSP00000096405	7	7	0	1	0	0	0.000000	0.000000
ENSMUSP00000096401	ENSMUSP00000096404	7	7	0	1	0	0	0.002500	0.003000
ENSMUSP00000096401	ENSMUSP00000096403	7	7	0	1	0	0	0.001200	0.003000
ENSMUSP00000096400	ENSMUSP00000096404	7	7	0	1	0	0	0.504200	0.797900
ENSMUSP00000096400	ENSMUSP00000096403	7	7	0	1	0	0	0.500500	0.806400
ENSMUSP00000096400	ENSMUSP00000096401	7	7	1	1	0	0	0.500100	0.805400
ENSMUSP00000083291	ENSMUSP00000096404	7	7	1	1	0	0	0.717800	1.023800
ENSMUSP00000083291	ENSMUSP00000096403	7	7	1	1	0	0	0.733600	0.921500
ENSMUSP00000083291	ENSMUSP00000096401	7	7	0	1	0	0	0.736900	0.896400
ENSMUSP00000083291	ENSMUSP00000096400	7	7	0	1	0	0	0.059000	0.077000
ENSMUSP00000069239	ENSMUSP00000096405	7	7	1	1	0	0	0.056100	0.064300
ENSMUSP00000069239	ENSMUSP00000096402	7	7	0	1	0	0	0.056100	0.064300
ENSMUSP00000069239	ENSMUSP00000096400	7	7	0	1	0	0	0.043200	0.034700
ENSMUSP00000067691	ENSMUSP00000096405	7	7	0	1	0	0	0.013800	0.011900
ENSMUSP00000067691	ENSMUSP00000096402	7	7	1	1	0	0	0.013800	0.011900
ENSMUSP00000067691	ENSMUSP00000096400	7	7	0	1	0	0	0.043000	0.053000
ENSMUSP00000067691	ENSMUSP00000069239	7	7	0	1	0	0	0.062500	0.072000
ENSMUSP00000053330	ENSMUSP00000096404	17	7	0	0	0	0	0.564100	0.624900
ENSMUSP00000053330	ENSMUSP00000096403	17	7	0	0	0	0	0.569700	0.629700
ENSMUSP00000053330	ENSMUSP00000096401	17	7	0	0	0	0	0.568000	0.636600
ENSMUSP00000053330	ENSMUSP00000096400	17	7	0	0	0	0	0.063600	0.071900
ENSMUSP00000053330	ENSMUSP00000083291	17	7	0	0	0	0	0.076900	0.047400
ENSMUSP00000053330	ENSMUSP00000069239	17	7	0	0	0	0	0.080600	0.064100
ENSMUSP00000046024	ENSMUSP00000096404	7	7	0	1	0	0	0.726700	0.829200
ENSMUSP00000046024	ENSMUSP00000096403	7	7	0	1	0	0	0.716500	0.843500
ENSMUSP00000046024	ENSMUSP00000096401	7	7	1	1	0	0	0.721000	0.835700
ENSMUSP00000046024	ENSMUSP00000096400	7	7	1	1	0	0	0.243700	0.229500
ENSMUSP00000046024	ENSMUSP00000083291	7	7	0	1	0	0	0.262900	0.228100
ENSMUSP00000046024	ENSMUSP00000069239	7	7	0	1	0	0	0.285200	0.255300
ENSMUSP00000046024	ENSMUSP00000053330	7	17	0	0	0	0	0.248600	0.186900
ENSMUSP00000042995	ENSMUSP00000096404	7	7	0	1	0	0	0.715400	1.016500
ENSMUSP00000042995	ENSMUSP00000096403	7	7	1	1	0	0	0.711100	1.030600
ENSMUSP00000042995	ENSMUSP00000096401	7	7	0	1	0	0	0.710200	1.030000
ENSMUSP00000042995	ENSMUSP00000096400	7	7	0	1	0	0	0.052800	0.072200
ENSMUSP00000042995	ENSMUSP00000083291	7	7	1	1	0	0	0.020800	0.022500
ENSMUSP00000042995	ENSMUSP00000053330	7	17	0	0	1	1	0.067000	0.047400
ENSMUSP00000042995	ENSMUSP00000046024	7	7	0	1	0	0	0.256800	0.213100
ENSMUSP00000097758	ENSMUSP00000098866	16	X	0	0	0	0	0.358000	0.479700
ENSMUSP00000054638	ENSMUSP00000090771	4	11	0	0	0	0	0.020700	0.016900
ENSMUSP00000044941	ENSMUSP00000047737	3	3	1	1	0	0	0.594500	2.666200
ENSMUSP00000039537	ENSMUSP00000061214	14	2	0	0	1	1	0.002800	0.013300
ENSMUSP00000015124	ENSMUSP00000093807	1	6	0	0	1	1	0.008400	0.021000
ENSMUSP00000032133	ENSMUSP00000059270	6	16	0	0	1	1	0.846300	1.315800
ENSMUSP00000074986	ENSMUSP00000099035	X	X	0	0	0	0	0.259600	0.409600
ENSMUSP00000073482	ENSMUSP00000099035	4	X	0	0	0	0	0.270200	0.402100
ENSMUSP00000073482	ENSMUSP00000074986	4	X	0	0	0	0	0.023500	0.000000
ENSMUSP00000037459	ENSMUSP00000096925	3	2	0	0	1	1	0.000000	0.026300
ENSMUSP00000071560	ENSMUSP00000081023	19	13	0	0	0	0	0.098500	0.182700
ENSMUSP00000048683	ENSMUSP00000081023	14	13	0	0	1	1	0.015400	0.040800
ENSMUSP00000048683	ENSMUSP00000071560	14	19	0	0	1	0	0.080100	0.167700
ENSMUSP00000015816	ENSMUSP00000093822	13	6	0	0	1	1	0.144200	0.150700
ENSMUSP00000021728	ENSMUSP00000082966	12	9	0	0	1	1	0.058600	0.077800
ENSMUSP00000028985	ENSMUSP00000028986	2	2	1	1	0	0	0.313200	0.447100
ENSMUSP00000043113	ENSMUSP00000060005	X	X	0	1	0	0	0.067800	0.127800
ENSMUSP00000032127	ENSMUSP00000032129	6	6	1	1	0	0	0.819200	3.655300
ENSMUSP00000018383	ENSMUSP00000087609	11	3	0	0	0	0	0.211500	0.240500
ENSMUSP00000077373	ENSMUSP00000077822	10	11	0	0	0	0	0.055200	0.055000
ENSMUSP00000074161	ENSMUSP00000077822	17	11	0	0	0	0	0.007300	0.019600
ENSMUSP00000074161	ENSMUSP00000077373	17	10	0	0	0	0	0.064300	0.035300
ENSMUSP00000017922	ENSMUSP00000077822	13	11	0	0	1	1	0.000000	0.000000
ENSMUSP00000017922	ENSMUSP00000077373	13	10	0	0	0	0	0.055200	0.055000
ENSMUSP00000017922	ENSMUSP00000074161	13	17	0	0	0	0	0.007300	0.019600
ENSMUSP00000058328	ENSMUSP00000098274	14	14	1	1	0	0	0.017700	0.030600
ENSMUSP00000039186	ENSMUSP00000098274	14	14	1	1	0	0	0.256400	0.420900
ENSMUSP00000039186	ENSMUSP00000058328	14	14	1	1	0	0	0.275800	0.486000
ENSMUSP00000097275	ENSMUSP00000097276	2	2	1	1	0	0	0.113500	0.144200
ENSMUSP00000096655	ENSMUSP00000097276	9	2	0	0	0	0	0.112100	0.121500
ENSMUSP00000096655	ENSMUSP00000097275	9	2	0	0	0	0	0.074700	0.101000
ENSMUSP00000096653	ENSMUSP00000097276	9	2	0	0	0	0	0.108700	0.148900
ENSMUSP00000096653	ENSMUSP00000097275	9	2	0	0	0	0	0.074400	0.143100
ENSMUSP00000096653	ENSMUSP00000096655	9	9	1	1	0	0	0.049100	0.116200
ENSMUSP00000096650	ENSMUSP00000097276	9	2	0	0	0	0	0.103900	0.100000
ENSMUSP00000096650	ENSMUSP00000097275	9	2	0	0	0	0	0.066500	0.089600
ENSMUSP00000096650	ENSMUSP00000096655	9	9	1	1	0	0	0.022900	0.048000
ENSMUSP00000096650	ENSMUSP00000096653	9	9	1	1	0	0	0.043200	0.063000
ENSMUSP00000096649	ENSMUSP00000097276	9	2	0	0	0	0	0.111000	0.098400
ENSMUSP00000096649	ENSMUSP00000097275	9	2	0	0	0	0	0.083400	0.091700
ENSMUSP00000096649	ENSMUSP00000096655	9	9	0	1	0	0	0.049400	0.074600
ENSMUSP00000096649	ENSMUSP00000096653	9	9	1	1	0	0	0.072100	0.073700
ENSMUSP00000096649	ENSMUSP00000096650	9	9	1	1	0	0	0.057000	0.065800
ENSMUSP00000096646	ENSMUSP00000097276	9	2	0	0	0	0	0.094000	0.128000
ENSMUSP00000096646	ENSMUSP00000097275	9	2	0	0	0	0	0.063400	0.102700
ENSMUSP00000096646	ENSMUSP00000096655	9	9	0	1	0	0	0.032400	0.057100
ENSMUSP00000096646	ENSMUSP00000096653	9	9	0	1	0	0	0.039000	0.052000
ENSMUSP00000096646	ENSMUSP00000096650	9	9	1	1	0	0	0.029700	0.040500
ENSMUSP00000096646	ENSMUSP00000096649	9	9	1	1	0	0	0.056000	0.050600
ENSMUSP00000096645	ENSMUSP00000097276	9	2	0	0	0	0	0.104000	0.116400
ENSMUSP00000096645	ENSMUSP00000097275	9	2	0	0	0	0	0.067500	0.085400
ENSMUSP00000096645	ENSMUSP00000096655	9	9	0	1	0	0	0.035200	0.058600
ENSMUSP00000096645	ENSMUSP00000096653	9	9	0	1	0	0	0.052500	0.083800
ENSMUSP00000096645	ENSMUSP00000096650	9	9	0	1	0	0	0.011800	0.012900
ENSMUSP00000096645	ENSMUSP00000096649	9	9	1	1	0	0	0.060800	0.061700
ENSMUSP00000096645	ENSMUSP00000096646	9	9	1	1	0	0	0.044100	0.043800
ENSMUSP00000096644	ENSMUSP00000097276	9	2	0	0	0	0	0.108100	0.123000
ENSMUSP00000096644	ENSMUSP00000097275	9	2	0	0	0	0	0.060300	0.090000
ENSMUSP00000096644	ENSMUSP00000096655	9	9	0	1	0	0	0.033400	0.065300
ENSMUSP00000096644	ENSMUSP00000096653	9	9	0	1	0	0	0.045300	0.059200
ENSMUSP00000096644	ENSMUSP00000096650	9	9	0	1	0	0	0.032800	0.045300
ENSMUSP00000096644	ENSMUSP00000096649	9	9	0	1	0	0	0.041500	0.053800
ENSMUSP00000096644	ENSMUSP00000096646	9	9	1	1	0	0	0.025500	0.013800
ENSMUSP00000096644	ENSMUSP00000096645	9	9	1	1	0	0	0.046100	0.044300
ENSMUSP00000096635	ENSMUSP00000097276	9	2	0	0	0	0	0.102500	0.121200
ENSMUSP00000096635	ENSMUSP00000097275	9	2	0	0	0	0	0.065700	0.132600
ENSMUSP00000096635	ENSMUSP00000096655	9	9	0	1	0	0	0.033900	0.074400
ENSMUSP00000096635	ENSMUSP00000096653	9	9	0	1	0	0	0.039600	0.075600
ENSMUSP00000096635	ENSMUSP00000096650	9	9	0	1	0	0	0.032000	0.058800
ENSMUSP00000096635	ENSMUSP00000096649	9	9	0	1	0	0	0.055900	0.083200
ENSMUSP00000096635	ENSMUSP00000096646	9	9	0	1	0	0	0.030100	0.031600
ENSMUSP00000096635	ENSMUSP00000096645	9	9	1	1	0	0	0.030900	0.066800
ENSMUSP00000096635	ENSMUSP00000096644	9	9	1	1	0	0	0.025300	0.034800
ENSMUSP00000096633	ENSMUSP00000097276	9	2	0	0	0	0	0.119200	0.156600
ENSMUSP00000096633	ENSMUSP00000097275	9	2	0	0	0	0	0.081000	0.115200
ENSMUSP00000096633	ENSMUSP00000096655	9	9	0	1	0	0	0.035400	0.087300
ENSMUSP00000096633	ENSMUSP00000096653	9	9	0	1	0	0	0.052800	0.130300
ENSMUSP00000096633	ENSMUSP00000096650	9	9	0	1	0	0	0.034100	0.052400
ENSMUSP00000096633	ENSMUSP00000096649	9	9	0	1	0	0	0.062400	0.121200
ENSMUSP00000096633	ENSMUSP00000096646	9	9	0	1	0	0	0.049700	0.086900
ENSMUSP00000096633	ENSMUSP00000096645	9	9	0	1	0	0	0.037900	0.070800
ENSMUSP00000096633	ENSMUSP00000096644	9	9	1	1	0	0	0.048900	0.091700
ENSMUSP00000096633	ENSMUSP00000096635	9	9	1	1	0	0	0.042400	0.085100
ENSMUSP00000072391	ENSMUSP00000096013	17	7	0	0	0	0	0.042600	0.159400
ENSMUSP00000066990	ENSMUSP00000096013	3	7	0	0	1	1	0.026100	0.031300
ENSMUSP00000066990	ENSMUSP00000072391	3	17	0	0	1	0	0.042000	0.107500
ENSMUSP00000056657	ENSMUSP00000096013	6	7	0	0	0	0	0.135600	0.257000
ENSMUSP00000056657	ENSMUSP00000072391	6	17	0	0	0	0	0.133600	0.207900
ENSMUSP00000056657	ENSMUSP00000066990	6	3	0	0	0	0	0.122600	0.235200
ENSMUSP00000092091	ENSMUSP00000093968	4	19	0	0	0	0	0.042300	0.044600
ENSMUSP00000005114	ENSMUSP00000072172	6	7	0	0	0	0	0.334800	1.626800
ENSMUSP00000052765	ENSMUSP00000089863	X	10	0	0	1	1	0.035800	0.037500
ENSMUSP00000034415	ENSMUSP00000083701	9	2	0	0	0	0	0.029400	0.024400
ENSMUSP00000042918	ENSMUSP00000083286	1	1	0	0	1	1	0.129300	0.205600
ENSMUSP00000083052	ENSMUSP00000083054	5	5	1	1	0	0	0.067900	0.075500
ENSMUSP00000050313	ENSMUSP00000083054	5	5	1	1	0	0	0.207300	0.241400
ENSMUSP00000050313	ENSMUSP00000083052	5	5	1	1	0	0	0.214700	0.234400
ENSMUSP00000094106	ENSMUSP00000094576	X	10	0	0	0	0	0.006900	0.017500
ENSMUSP00000083259	ENSMUSP00000094576	9	10	0	0	0	0	0.000000	0.017400
ENSMUSP00000083259	ENSMUSP00000094106	9	X	0	0	0	0	0.006900	0.035400
ENSMUSP00000078848	ENSMUSP00000094576	15	10	0	0	0	0	0.070100	0.038100
ENSMUSP00000078848	ENSMUSP00000094106	15	X	0	0	0	0	0.077200	0.058600
ENSMUSP00000078848	ENSMUSP00000083259	15	9	0	0	0	0	0.070000	0.058500
ENSMUSP00000073426	ENSMUSP00000094576	9	10	0	0	0	0	0.097100	0.261600
ENSMUSP00000073426	ENSMUSP00000094106	9	X	0	0	0	0	0.104700	0.290800
ENSMUSP00000073426	ENSMUSP00000083259	9	9	0	0	0	0	0.096900	0.262900
ENSMUSP00000073426	ENSMUSP00000078848	9	15	0	0	0	0	0.140200	0.220100
ENSMUSP00000095118	ENSMUSP00000095119	18	18	1	1	0	0	0.011100	0.000000
ENSMUSP00000095117	ENSMUSP00000095119	18	18	1	1	0	0	0.005500	0.000000
ENSMUSP00000095117	ENSMUSP00000095118	18	18	1	1	0	0	0.005500	0.000000
ENSMUSP00000095116	ENSMUSP00000095119	18	18	0	1	0	0	0.011100	0.000000
ENSMUSP00000095116	ENSMUSP00000095118	18	18	0	1	0	0	0.011100	0.000000
ENSMUSP00000095116	ENSMUSP00000095117	18	18	1	1	0	0	0.005500	0.000000
ENSMUSP00000095115	ENSMUSP00000095119	18	18	0	1	0	0	0.000000	0.000000
ENSMUSP00000095115	ENSMUSP00000095118	18	18	0	1	0	0	0.011100	0.000000
ENSMUSP00000095115	ENSMUSP00000095117	18	18	0	1	0	0	0.005500	0.000000
ENSMUSP00000095115	ENSMUSP00000095116	18	18	1	1	0	0	0.011100	0.000000
ENSMUSP00000094287	ENSMUSP00000095119	18	18	0	1	0	0	0.011100	0.000000
ENSMUSP00000094287	ENSMUSP00000095118	18	18	1	1	0	0	0.011100	0.000000
ENSMUSP00000094287	ENSMUSP00000095117	18	18	1	1	0	0	0.005500	0.000000
ENSMUSP00000094287	ENSMUSP00000095116	18	18	1	1	0	0	0.000000	0.000000
ENSMUSP00000094287	ENSMUSP00000095115	18	18	1	1	0	0	0.011100	0.000000
ENSMUSP00000013966	ENSMUSP00000095119	9	18	0	0	0	0	0.057600	0.167900
ENSMUSP00000013966	ENSMUSP00000095118	9	18	0	0	0	0	0.056900	0.169000
ENSMUSP00000013966	ENSMUSP00000095117	9	18	0	0	0	0	0.050300	0.177400
ENSMUSP00000013966	ENSMUSP00000095116	9	18	0	0	0	0	0.056900	0.169000
ENSMUSP00000013966	ENSMUSP00000095115	9	18	0	0	0	0	0.057600	0.167900
ENSMUSP00000013966	ENSMUSP00000094287	9	18	0	0	0	0	0.056900	0.169000
ENSMUSP00000012566	ENSMUSP00000094895	13	17	0	0	0	0	0.028200	0.029900
ENSMUSP00000096086	ENSMUSP00000096087	9	9	1	1	0	0	0.015700	0.007700
ENSMUSP00000065612	ENSMUSP00000096087	9	9	0	1	0	0	0.011100	0.013300
ENSMUSP00000065612	ENSMUSP00000096086	9	9	1	1	0	0	0.020700	0.024700
ENSMUSP00000063842	ENSMUSP00000096087	9	9	0	0	0	0	0.147200	0.306600
ENSMUSP00000063842	ENSMUSP00000096086	9	9	0	0	1	1	0.163200	0.230000
ENSMUSP00000063842	ENSMUSP00000065612	9	9	0	0	0	0	0.142800	0.326200
ENSMUSP00000025580	ENSMUSP00000025582	19	19	0	1	0	0	0.228200	0.298500
ENSMUSP00000020780	ENSMUSP00000091487	10	11	0	0	1	1	0.004000	0.020500
ENSMUSP00000093646	ENSMUSP00000094153	14	X	0	0	1	1	0.000000	0.000000
ENSMUSP00000011981	ENSMUSP00000093780	8	14	0	0	1	1	0.043100	0.057700
ENSMUSP00000045305	ENSMUSP00000055692	7	7	0	0	0	0	0.901600	2.258800
ENSMUSP00000044675	ENSMUSP00000055692	14	7	0	0	0	0	0.821000	2.989600
ENSMUSP00000044675	ENSMUSP00000045305	14	7	0	0	0	0	0.029300	0.070800
ENSMUSP00000098769	ENSMUSP00000098770	6	6	1	1	0	0	0.001600	0.000000
ENSMUSP00000051043	ENSMUSP00000059224	5	X	0	0	1	1	0.194700	0.531300
ENSMUSP00000078641	ENSMUSP00000086746	15	14	0	0	1	1	0.116100	0.145600
ENSMUSP00000086657	ENSMUSP00000094038	X	X	0	0	0	0	1.796300	3.496100
ENSMUSP00000046203	ENSMUSP00000094038	X	X	0	0	1	1	1.322300	3.482400
ENSMUSP00000046203	ENSMUSP00000086657	X	X	0	0	0	0	0.625100	2.643000
ENSMUSP00000020794	ENSMUSP00000077257	11	1	0	0	1	1	0.018000	0.075700
ENSMUSP00000031304	ENSMUSP00000064132	5	7	0	0	1	1	0.248000	3.332000
ENSMUSP00000048041	ENSMUSP00000087912	2	2	1	1	0	0	0.212300	0.151300
ENSMUSP00000097324	ENSMUSP00000097326	13	13	1	1	0	0	0.000000	0.000000
ENSMUSP00000091893	ENSMUSP00000097326	3	13	0	0	1	1	0.004500	0.005100
ENSMUSP00000091893	ENSMUSP00000097324	3	13	0	0	0	0	0.004500	0.005100
ENSMUSP00000053671	ENSMUSP00000062794	12	3	0	0	0	0	0.577800	2.051400
ENSMUSP00000026405	ENSMUSP00000068680	10	18	0	0	1	1	0.007200	0.067700
ENSMUSP00000061107	ENSMUSP00000094620	14	5	0	0	1	1	0.206800	1.040600
ENSMUSP00000015051	ENSMUSP00000093427	8	12	0	0	0	0	0.061600	0.128800
ENSMUSP00000071982	ENSMUSP00000079464	4	X	0	0	0	0	0.015200	0.018600
ENSMUSP00000020444	ENSMUSP00000079464	10	X	0	0	1	1	0.003500	0.000000
ENSMUSP00000020444	ENSMUSP00000071982	10	4	0	0	1	0	0.012200	0.018400
ENSMUSP00000053993	ENSMUSP00000097667	11	2	0	0	0	0	0.273300	2.829300
ENSMUSP00000028584	ENSMUSP00000060160	2	11	0	0	1	1	0.042100	0.097600
ENSMUSP00000045150	ENSMUSP00000077808	X	3	0	0	1	1	0.652300	2.548600
ENSMUSP00000077473	ENSMUSP00000080384	7	7	1	1	0	0	0.034800	0.015100
ENSMUSP00000040929	ENSMUSP00000092401	7	7	1	1	1	1	1.192500	2.107000
ENSMUSP00000059638	ENSMUSP00000087526	X	15	0	0	1	1	0.044600	0.104500
ENSMUSP00000053678	ENSMUSP00000057339	11	11	1	1	1	1	0.458000	3.845400
ENSMUSP00000052917	ENSMUSP00000074452	12	9	0	0	0	0	0.157200	0.182000
ENSMUSP00000048453	ENSMUSP00000098278	11	11	0	0	0	0	0.381200	3.657100
ENSMUSP00000034204	ENSMUSP00000040661	8	3	0	0	1	1	0.000000	0.000000
ENSMUSP00000027230	ENSMUSP00000048754	1	X	0	0	1	1	0.040900	0.201700
ENSMUSP00000058234	ENSMUSP00000086987	5	6	0	0	1	0	0.113200	0.296600
ENSMUSP00000050648	ENSMUSP00000086987	17	6	0	0	1	1	0.000000	0.000000
ENSMUSP00000050648	ENSMUSP00000058234	17	5	0	0	0	0	0.113200	0.296600
ENSMUSP00000033738	ENSMUSP00000050971	X	9	0	0	0	0	0.510800	2.200400
ENSMUSP00000036099	ENSMUSP00000043711	18	8	0	0	0	0	0.635700	2.625400
ENSMUSP00000006303	ENSMUSP00000062312	5	5	1	1	0	0	0.623500	2.938700
ENSMUSP00000030401	ENSMUSP00000050864	4	16	0	0	1	1	0.000000	0.026600
ENSMUSP00000068491	ENSMUSP00000075697	14	13	0	0	1	1	0.097100	0.193400
ENSMUSP00000095839	ENSMUSP00000096931	7	10	0	0	1	1	0.106500	0.086200
ENSMUSP00000030478	ENSMUSP00000056931	4	2	0	0	1	1	0.000000	0.000000
ENSMUSP00000033582	ENSMUSP00000060890	X	5	0	0	0	0	0.444900	0.724900
ENSMUSP00000040240	ENSMUSP00000053845	1	X	0	0	0	0	0.019400	0.038500
ENSMUSP00000055403	ENSMUSP00000056641	X	18	0	0	1	1	0.175000	1.773500
ENSMUSP00000096964	ENSMUSP00000097279	2	2	0	0	1	1	0.215700	0.311400
ENSMUSP00000048684	ENSMUSP00000055313	14	14	0	0	1	1	0.043700	0.058900
ENSMUSP00000078695	ENSMUSP00000094809	7	7	0	1	0	0	0.226900	0.269900
ENSMUSP00000031488	ENSMUSP00000094809	7	7	0	1	0	0	0.053700	0.062900
ENSMUSP00000031488	ENSMUSP00000078695	7	7	1	1	0	0	0.230200	0.331200
ENSMUSP00000031488	ENSMUSP00000051885	7	7	0	1	1	1	1.630600	4.509800
ENSMUSP00000093715	ENSMUSP00000097322	13	13	0	1	0	0	0.000000	0.000000
ENSMUSP00000097028	ENSMUSP00000099060	10	5	0	0	0	0	0.113700	0.187700
ENSMUSP00000092545	ENSMUSP00000099060	5	5	0	0	0	0	0.019900	0.024200
ENSMUSP00000092545	ENSMUSP00000097028	5	10	0	0	0	0	0.116800	0.168500
ENSMUSP00000085550	ENSMUSP00000099060	5	5	0	0	0	0	0.058900	0.068700
ENSMUSP00000085550	ENSMUSP00000097028	5	10	0	0	0	0	0.150100	0.209300
ENSMUSP00000085550	ENSMUSP00000092545	5	5	0	0	0	0	0.063800	0.041000
ENSMUSP00000058437	ENSMUSP00000062098	1	1	1	1	0	0	0.118200	0.187300
ENSMUSP00000050017	ENSMUSP00000062098	1	1	1	1	0	0	0.462700	0.952300
ENSMUSP00000050017	ENSMUSP00000058437	1	1	1	1	0	0	0.464000	0.992100
ENSMUSP00000037266	ENSMUSP00000041794	15	16	0	0	1	1	0.026800	1.020400
ENSMUSP00000029385	ENSMUSP00000068508	3	14	0	0	0	0	0.070600	2.669100
ENSMUSP00000031978	ENSMUSP00000091922	6	7	0	0	1	1	0.000000	0.011800
ENSMUSP00000024851	ENSMUSP00000095982	17	8	0	0	1	1	0.149900	0.182500
ENSMUSP00000030289	ENSMUSP00000096852	4	3	0	0	0	0	0.016000	0.039800
ENSMUSP00000047431	ENSMUSP00000070466	17	17	0	1	0	0	0.059700	0.090800
ENSMUSP00000044054	ENSMUSP00000056364	X	3	0	0	0	0	0.280200	2.517500
ENSMUSP00000040220	ENSMUSP00000098525	2	6	0	0	1	1	0.094300	0.088100
ENSMUSP00000048826	ENSMUSP00000093380	8	13	0	0	1	1	0.059600	0.134100
ENSMUSP00000053146	ENSMUSP00000092779	14	14	1	1	0	0	0.111000	0.155300
ENSMUSP00000049044	ENSMUSP00000053649	2	5	0	0	1	1	0.005200	0.027000
ENSMUSP00000059709	ENSMUSP00000098988	11	11	0	0	1	1	0.007600	0.006400
ENSMUSP00000025278	ENSMUSP00000094332	11	18	0	0	1	1	0.000000	0.039000
ENSMUSP00000051471	ENSMUSP00000077453	7	1	0	0	1	1	0.019900	0.030600
ENSMUSP00000098760	ENSMUSP00000098767	X	6	0	0	0	0	0.115500	0.138300
ENSMUSP00000098214	ENSMUSP00000098767	5	6	0	0	0	0	0.013400	0.074300
ENSMUSP00000098214	ENSMUSP00000098760	5	X	0	0	0	0	0.128000	0.166400
ENSMUSP00000089087	ENSMUSP00000098767	13	6	0	0	0	0	0.006800	0.000000
ENSMUSP00000089087	ENSMUSP00000098760	13	X	0	0	0	0	0.123200	0.139300
ENSMUSP00000089087	ENSMUSP00000098214	13	5	0	0	0	0	0.019600	0.081500
ENSMUSP00000089074	ENSMUSP00000098767	2	6	0	0	0	0	0.006800	0.000000
ENSMUSP00000089074	ENSMUSP00000098760	2	X	0	0	0	0	0.123200	0.139300
ENSMUSP00000089074	ENSMUSP00000098214	2	5	0	0	0	0	0.019600	0.081500
ENSMUSP00000089074	ENSMUSP00000089087	2	13	0	0	0	0	0.000000	0.000000
ENSMUSP00000082253	ENSMUSP00000098767	7	6	0	0	0	0	0.064200	0.127300
ENSMUSP00000082253	ENSMUSP00000098760	7	X	0	0	0	0	0.186100	0.174200
ENSMUSP00000082253	ENSMUSP00000098214	7	5	0	0	0	0	0.090300	0.176900
ENSMUSP00000082253	ENSMUSP00000089087	7	13	0	0	0	0	0.071100	0.129700
ENSMUSP00000082253	ENSMUSP00000089074	7	2	0	0	0	0	0.071100	0.129700
ENSMUSP00000081304	ENSMUSP00000098767	4	6	0	0	0	0	0.020100	0.056200
ENSMUSP00000081304	ENSMUSP00000098760	4	X	0	0	0	0	0.123000	0.161100
ENSMUSP00000081304	ENSMUSP00000098214	4	5	0	0	0	0	0.034200	0.073600
ENSMUSP00000081304	ENSMUSP00000089087	4	13	0	0	0	0	0.013300	0.057000
ENSMUSP00000081304	ENSMUSP00000089074	4	2	0	0	0	0	0.013300	0.057000
ENSMUSP00000081304	ENSMUSP00000082253	4	7	0	0	0	0	0.052100	0.190800
ENSMUSP00000029424	ENSMUSP00000096754	3	2	0	0	1	1	0.002200	0.016900
ENSMUSP00000092161	ENSMUSP00000094028	4	X	0	0	0	0	0.035600	0.265400
ENSMUSP00000080741	ENSMUSP00000094028	11	X	0	0	0	0	0.036600	0.176500
ENSMUSP00000080741	ENSMUSP00000092161	11	4	0	0	0	0	0.007700	0.055000
ENSMUSP00000079241	ENSMUSP00000094028	6	X	0	0	0	0	0.044900	0.136000
ENSMUSP00000079241	ENSMUSP00000092161	6	4	0	0	0	0	0.015000	0.052500
ENSMUSP00000079241	ENSMUSP00000080741	6	11	0	0	0	0	0.006400	0.000000
ENSMUSP00000072103	ENSMUSP00000094028	6	X	0	0	0	0	0.035800	0.178800
ENSMUSP00000072103	ENSMUSP00000092161	6	4	0	0	0	0	0.007600	0.055400
ENSMUSP00000072103	ENSMUSP00000080741	6	11	0	0	0	0	0.000000	0.000000
ENSMUSP00000072103	ENSMUSP00000079241	6	6	0	0	0	0	0.006300	0.000000
ENSMUSP00000089507	ENSMUSP00000097051	18	2	0	0	1	1	0.384300	1.596200
ENSMUSP00000057115	ENSMUSP00000097051	8	2	0	0	0	0	0.641700	3.015300
ENSMUSP00000057115	ENSMUSP00000089507	8	18	0	0	0	0	0.476900	3.137600
ENSMUSP00000022533	ENSMUSP00000073697	14	8	0	0	1	1	0.000000	0.000000
ENSMUSP00000028834	ENSMUSP00000042247	2	2	0	0	0	0	0.497600	1.442000
ENSMUSP00000073502	ENSMUSP00000097293	10	19	0	0	0	0	0.559200	3.783900
ENSMUSP00000089014	ENSMUSP00000092446	7	7	0	1	0	0	0.014300	0.018800
ENSMUSP00000066504	ENSMUSP00000092446	7	7	0	1	0	0	0.013200	0.018700
ENSMUSP00000066504	ENSMUSP00000089014	7	7	0	1	0	0	0.002800	0.007100
ENSMUSP00000026303	ENSMUSP00000098795	X	5	0	0	0	0	0.173200	0.408500
ENSMUSP00000012627	ENSMUSP00000055269	6	1	0	0	1	1	0.095900	0.058600
ENSMUSP00000039784	ENSMUSP00000097583	7	2	0	0	1	1	0.000000	0.000000
ENSMUSP00000063895	ENSMUSP00000094869	2	17	0	0	1	1	0.000000	0.000000
ENSMUSP00000001162	ENSMUSP00000023751	X	15	0	0	1	1	0.015000	0.047300
ENSMUSP00000062023	ENSMUSP00000093045	7	10	0	0	1	1	0.022200	0.064600
ENSMUSP00000050573	ENSMUSP00000064071	11	X	0	0	0	0	0.206100	0.570700
ENSMUSP00000044993	ENSMUSP00000072521	10	10	0	0	1	1	0.008300	0.000000
ENSMUSP00000079907	ENSMUSP00000088593	13	3	0	0	0	0	0.027900	0.107800
ENSMUSP00000079230	ENSMUSP00000088593	10	3	0	0	0	0	0.031400	0.107000
ENSMUSP00000079230	ENSMUSP00000079907	10	13	0	0	0	0	0.032600	0.141700
ENSMUSP00000037597	ENSMUSP00000088593	7	3	0	0	1	0	0.020700	0.088900
ENSMUSP00000037597	ENSMUSP00000079907	7	13	0	0	0	0	0.021100	0.160800
ENSMUSP00000037597	ENSMUSP00000079230	7	10	0	0	1	1	0.010300	0.017100
ENSMUSP00000064066	ENSMUSP00000070920	3	11	0	0	0	0	0.107900	0.182800
ENSMUSP00000023329	ENSMUSP00000070238	16	16	1	1	0	0	0.179300	0.219000
ENSMUSP00000023328	ENSMUSP00000070238	16	16	1	1	0	0	0.220500	0.292700
ENSMUSP00000023328	ENSMUSP00000023329	16	16	1	1	0	0	0.357100	0.262600
ENSMUSP00000012849	ENSMUSP00000070238	8	16	0	0	0	0	0.496900	3.410500
ENSMUSP00000012849	ENSMUSP00000023329	8	16	0	0	0	0	0.624400	2.464300
ENSMUSP00000012849	ENSMUSP00000023328	8	16	0	0	0	0	0.481400	1.928300
ENSMUSP00000090373	ENSMUSP00000090374	11	11	1	1	0	0	0.000000	0.000000
ENSMUSP00000053940	ENSMUSP00000090374	11	11	1	1	0	0	0.131200	0.644300
ENSMUSP00000053940	ENSMUSP00000090373	11	11	1	1	0	0	0.131200	0.644300
ENSMUSP00000072512	ENSMUSP00000093934	19	19	1	1	0	0	0.488900	1.015600
ENSMUSP00000046909	ENSMUSP00000093934	19	19	1	1	0	0	0.494000	0.839000
ENSMUSP00000046909	ENSMUSP00000072512	19	19	1	1	0	0	0.082100	0.102700
ENSMUSP00000025581	ENSMUSP00000093934	19	19	0	1	0	0	0.502800	0.986400
ENSMUSP00000025581	ENSMUSP00000072512	19	19	0	1	0	0	0.166700	0.165200
ENSMUSP00000025581	ENSMUSP00000046909	19	19	1	1	0	0	0.205800	0.163400
ENSMUSP00000099173	ENSMUSP00000099229	X	X	0	0	0	0	0.020100	0.010600
ENSMUSP00000086966	ENSMUSP00000099229	X	X	0	1	0	0	0.035900	0.085800
ENSMUSP00000086966	ENSMUSP00000099173	X	X	0	0	0	0	0.039600	0.066600
ENSMUSP00000047202	ENSMUSP00000099229	17	X	0	0	0	0	0.443400	1.872900
ENSMUSP00000047202	ENSMUSP00000099173	17	X	0	0	0	0	0.439400	1.811300
ENSMUSP00000047202	ENSMUSP00000086966	17	X	0	0	0	0	0.545200	1.883900
ENSMUSP00000098163	ENSMUSP00000098182	14	14	0	0	0	0	0.000000	0.000000
ENSMUSP00000097254	ENSMUSP00000098182	10	14	0	0	0	0	0.001700	0.025200
ENSMUSP00000097254	ENSMUSP00000098163	10	14	0	0	0	0	0.001700	0.025200
ENSMUSP00000021082	ENSMUSP00000048812	11	11	0	0	0	0	0.300100	3.518000
ENSMUSP00000086342	ENSMUSP00000096786	2	2	1	1	0	0	0.659100	1.714600
ENSMUSP00000031673	ENSMUSP00000098101	6	11	0	0	0	0	0.308600	2.782200
ENSMUSP00000031670	ENSMUSP00000098101	6	11	0	0	0	0	0.269500	99.000000
ENSMUSP00000031670	ENSMUSP00000031673	6	6	1	1	0	0	0.115700	2.879400
ENSMUSP00000024736	ENSMUSP00000082470	17	12	0	0	1	1	0.112400	0.130800
ENSMUSP00000026219	ENSMUSP00000078042	2	19	0	0	1	1	0.000000	0.007600
ENSMUSP00000058031	ENSMUSP00000086330	16	6	0	0	1	1	0.010800	0.026400
ENSMUSP00000034096	ENSMUSP00000087123	8	16	0	0	1	1	0.080400	0.125200
ENSMUSP00000085137	ENSMUSP00000093971	6	X	0	0	0	0	0.167100	0.177200
ENSMUSP00000084414	ENSMUSP00000093971	X	X	0	0	0	0	0.166200	0.241000
ENSMUSP00000084414	ENSMUSP00000085137	X	6	0	0	0	0	0.305900	0.291200
ENSMUSP00000063085	ENSMUSP00000093971	13	X	0	0	1	1	0.007800	0.025800
ENSMUSP00000063085	ENSMUSP00000085137	13	6	0	0	0	0	0.171800	0.160600
ENSMUSP00000063085	ENSMUSP00000084414	13	X	0	0	0	0	0.164300	0.220000
ENSMUSP00000094615	ENSMUSP00000098964	X	X	1	1	0	0	0.252700	0.475700
ENSMUSP00000094120	ENSMUSP00000098964	X	X	1	1	0	0	0.266100	0.481500
ENSMUSP00000094120	ENSMUSP00000094615	X	X	0	1	1	1	0.065100	0.036200
ENSMUSP00000084913	ENSMUSP00000098964	X	X	0	0	0	0	0.562600	1.727500
ENSMUSP00000084913	ENSMUSP00000094615	X	X	0	0	0	0	0.534500	1.378100
ENSMUSP00000084913	ENSMUSP00000094120	X	X	0	0	0	0	0.602300	1.064600
ENSMUSP00000084908	ENSMUSP00000098964	X	X	0	0	0	0	0.567000	1.731900
ENSMUSP00000084908	ENSMUSP00000094615	X	X	0	0	0	0	0.539200	1.381700
ENSMUSP00000084908	ENSMUSP00000094120	X	X	0	0	0	0	0.606900	1.061600
ENSMUSP00000084908	ENSMUSP00000084913	X	X	1	1	0	0	0.006000	0.005000
ENSMUSP00000084892	ENSMUSP00000098964	X	X	0	0	0	0	0.564800	1.820200
ENSMUSP00000084892	ENSMUSP00000094615	X	X	0	0	0	0	0.536900	1.426000
ENSMUSP00000084892	ENSMUSP00000094120	X	X	0	0	0	0	0.604800	1.085200
ENSMUSP00000084892	ENSMUSP00000084913	X	X	1	1	0	0	0.002000	0.000000
ENSMUSP00000084892	ENSMUSP00000084908	X	X	1	1	0	0	0.008100	0.005000
ENSMUSP00000075967	ENSMUSP00000098964	X	X	0	0	0	0	0.235900	0.586100
ENSMUSP00000075967	ENSMUSP00000094615	X	X	0	0	0	0	0.068300	0.050800
ENSMUSP00000075967	ENSMUSP00000094120	X	X	0	0	0	0	0.036900	0.039600
ENSMUSP00000075967	ENSMUSP00000084913	X	X	0	0	0	0	0.580700	1.179600
ENSMUSP00000075967	ENSMUSP00000084908	X	X	0	0	0	0	0.585300	1.179000
ENSMUSP00000075967	ENSMUSP00000084892	X	X	0	0	0	0	0.588700	1.145200
ENSMUSP00000062601	ENSMUSP00000098964	X	X	0	0	0	0	0.486000	1.846800
ENSMUSP00000062601	ENSMUSP00000094615	X	X	0	0	0	0	0.487400	1.911300
ENSMUSP00000062601	ENSMUSP00000094120	X	X	0	0	0	0	0.512500	1.361000
ENSMUSP00000062601	ENSMUSP00000084913	X	X	0	0	0	0	0.248500	0.267000
ENSMUSP00000062601	ENSMUSP00000084908	X	X	0	0	0	0	0.255200	0.262100
ENSMUSP00000062601	ENSMUSP00000084892	X	X	0	0	0	0	0.250400	0.269500
ENSMUSP00000062601	ENSMUSP00000075967	X	X	0	0	0	0	0.509600	1.297300
ENSMUSP00000061273	ENSMUSP00000098964	X	X	0	1	0	0	0.392400	0.918300
ENSMUSP00000061273	ENSMUSP00000094615	X	X	0	1	0	0	0.413400	0.712000
ENSMUSP00000061273	ENSMUSP00000094120	X	X	0	1	0	0	0.398700	0.733400
ENSMUSP00000061273	ENSMUSP00000084913	X	X	0	0	0	0	0.451000	1.325100
ENSMUSP00000061273	ENSMUSP00000084908	X	X	0	0	0	0	0.461700	1.299000
ENSMUSP00000061273	ENSMUSP00000084892	X	X	0	0	0	0	0.456600	1.294400
ENSMUSP00000061273	ENSMUSP00000075967	X	X	0	0	0	0	0.411400	0.774400
ENSMUSP00000061273	ENSMUSP00000062601	X	X	0	0	0	0	0.406600	1.358300
ENSMUSP00000025397	ENSMUSP00000046748	18	9	0	0	0	0	0.262500	3.476000
ENSMUSP00000009360	ENSMUSP00000015628	2	1	0	0	0	0	0.462700	3.468200
ENSMUSP00000028363	ENSMUSP00000053391	2	2	1	1	0	0	0.689400	3.566200
ENSMUSP00000028361	ENSMUSP00000053391	2	2	1	1	0	0	0.588400	1.535000
ENSMUSP00000028361	ENSMUSP00000028363	2	2	0	1	0	0	0.748300	1.051600
ENSMUSP00000053470	ENSMUSP00000074753	3	11	0	0	1	1	0.003800	0.028400
ENSMUSP00000082499	ENSMUSP00000088870	12	3	0	0	0	0	0.078000	0.063400
ENSMUSP00000014457	ENSMUSP00000088870	15	3	0	0	1	0	0.062900	0.050400
ENSMUSP00000014457	ENSMUSP00000082499	15	12	0	0	1	1	0.030400	0.034400
ENSMUSP00000081374	ENSMUSP00000092494	4	4	1	1	0	0	1.016400	3.286200
ENSMUSP00000028103	ENSMUSP00000061578	2	2	1	1	0	0	0.732700	3.576700
ENSMUSP00000058894	ENSMUSP00000096004	11	7	0	0	1	1	0.002800	0.000000
ENSMUSP00000053975	ENSMUSP00000096004	7	7	0	1	0	0	0.000000	0.000000
ENSMUSP00000053975	ENSMUSP00000058894	7	11	0	0	0	0	0.002800	0.000000
ENSMUSP00000037809	ENSMUSP00000096004	16	7	0	0	0	0	0.260500	1.438400
ENSMUSP00000037809	ENSMUSP00000058894	16	11	0	0	0	0	0.243700	1.570200
ENSMUSP00000037809	ENSMUSP00000053975	16	7	0	0	0	0	0.260500	1.438400
ENSMUSP00000094082	ENSMUSP00000094083	15	15	1	1	0	0	0.041200	0.077600
ENSMUSP00000092644	ENSMUSP00000094066	5	X	0	0	0	0	0.295800	1.849100
ENSMUSP00000077150	ENSMUSP00000083151	7	7	1	1	0	0	1.097900	1.726000
ENSMUSP00000053275	ENSMUSP00000083151	7	7	1	1	0	0	0.390400	0.446600
ENSMUSP00000053275	ENSMUSP00000077150	7	7	1	1	0	0	0.937600	1.795900
ENSMUSP00000028466	ENSMUSP00000028467	2	2	1	1	0	0	0.404700	1.393500
ENSMUSP00000093984	ENSMUSP00000096436	X	9	0	0	0	0	0.799300	1.249700
ENSMUSP00000040132	ENSMUSP00000066034	15	15	1	1	0	0	1.470700	4.689700
ENSMUSP00000076160	ENSMUSP00000085201	1	X	0	0	0	0	0.006700	0.012500
ENSMUSP00000010904	ENSMUSP00000040614	7	1	0	0	0	0	0.427100	2.894600
ENSMUSP00000095563	ENSMUSP00000096392	7	3	0	0	0	0	0.047400	0.080800
ENSMUSP00000038485	ENSMUSP00000096392	11	3	0	0	1	1	0.002800	0.006200
ENSMUSP00000038485	ENSMUSP00000095563	11	7	0	0	1	0	0.009900	0.007600
ENSMUSP00000060017	ENSMUSP00000070748	2	15	0	0	0	0	0.795000	3.092700
ENSMUSP00000064022	ENSMUSP00000093079	5	8	0	0	0	0	1.828600	2.943100
ENSMUSP00000059401	ENSMUSP00000065397	X	X	0	1	0	0	0.112200	0.165900
ENSMUSP00000033783	ENSMUSP00000065397	X	X	0	0	0	0	0.118300	0.140000
ENSMUSP00000033783	ENSMUSP00000059401	X	X	0	0	0	0	0.009800	0.041800
ENSMUSP00000076255	ENSMUSP00000090992	16	11	0	0	1	1	0.029500	0.041600
ENSMUSP00000059669	ENSMUSP00000091509	3	3	1	1	1	1	1.753800	2.866000
ENSMUSP00000016668	ENSMUSP00000027673	1	1	1	1	0	0	0.656100	3.603400
ENSMUSP00000091906	ENSMUSP00000096694	2	2	0	1	0	0	0.149900	0.278700
ENSMUSP00000017877	ENSMUSP00000096694	2	2	1	1	0	0	0.316000	2.156000
ENSMUSP00000017877	ENSMUSP00000091906	2	2	1	1	0	0	0.388800	3.495900
ENSMUSP00000093846	ENSMUSP00000097543	6	13	0	0	1	1	0.041300	0.093000
ENSMUSP00000020851	ENSMUSP00000097543	11	13	0	0	0	0	0.146800	0.357700
ENSMUSP00000020851	ENSMUSP00000093846	11	6	0	0	0	0	0.162700	0.310000
ENSMUSP00000014218	ENSMUSP00000070029	16	X	0	0	1	1	0.671500	1.635300
ENSMUSP00000045141	ENSMUSP00000059379	2	2	0	1	0	0	0.008700	0.041100
ENSMUSP00000052986	ENSMUSP00000070725	3	11	0	0	0	0	0.417200	2.990600
ENSMUSP00000060721	ENSMUSP00000095974	4	7	0	0	0	0	0.083700	0.224100
ENSMUSP00000060406	ENSMUSP00000095974	12	7	0	0	0	0	0.016100	0.026800
ENSMUSP00000060406	ENSMUSP00000060721	12	4	0	0	0	0	0.085900	0.230600
ENSMUSP00000079047	ENSMUSP00000084116	8	17	0	0	0	0	0.011800	0.018200
ENSMUSP00000043341	ENSMUSP00000084116	3	17	0	0	0	0	0.212000	1.407100
ENSMUSP00000043341	ENSMUSP00000079047	3	8	0	0	0	0	0.198300	1.700500
ENSMUSP00000021559	ENSMUSP00000084116	12	17	0	0	0	0	0.011900	0.018200
ENSMUSP00000021559	ENSMUSP00000079047	12	8	0	0	1	1	0.000000	0.000000
ENSMUSP00000021559	ENSMUSP00000043341	12	3	0	0	0	0	0.201700	1.659700
ENSMUSP00000067811	ENSMUSP00000082211	3	12	0	0	1	1	0.000000	0.000000
ENSMUSP00000034702	ENSMUSP00000082211	9	12	0	0	0	0	0.589900	3.648100
ENSMUSP00000034702	ENSMUSP00000067811	9	3	0	0	0	0	0.589900	3.648100
ENSMUSP00000068067	ENSMUSP00000094045	X	X	0	1	1	1	0.852800	2.065000
ENSMUSP00000030734	ENSMUSP00000096481	4	3	0	0	0	0	0.083000	0.183800
ENSMUSP00000085591	ENSMUSP00000092023	19	4	0	0	1	1	0.000000	0.000000
ENSMUSP00000072950	ENSMUSP00000092023	5	4	0	0	0	0	0.007200	0.021500
ENSMUSP00000072950	ENSMUSP00000085591	5	19	0	0	0	0	0.007200	0.021500
ENSMUSP00000041479	ENSMUSP00000092023	X	4	0	0	0	0	0.153600	0.197800
ENSMUSP00000041479	ENSMUSP00000085591	X	19	0	0	0	0	0.153600	0.197800
[truncated: 125,147 more rows]
