# Supplementary material for: Quantifying the major mechanisms of recent gene duplications in the human and mouse genomes: a novel strategy to estimate gene duplication rates
Source: Genome Biol. 2007 Aug 2;8(8):R158. doi: 10.1186/gb-2007-8-8-r158 (PMC2374989; doi:10.1186/gb-2007-8-8-r158)
Supplement: Additional data file 3 — Provided is the human FAM2 gene set. [file gb-2007-8-8-r158-S3.txt]

EnsembPid1	EnsemblPid2	Chr1	Chr2	TAG_S	TAG_NS	Retro_LOW	Retro_UP	Ka	Ks
ENSP00000369804	ENSP00000369828	7	7	0	1	0	0	0.000000	0.000000
ENSP00000366644	ENSP00000366806	9	9	0	0	0	0	0.000000	0.009600
ENSP00000371760	ENSP00000371774	16	16	0	1	0	0	0.000000	0.000000
ENSP00000372439	ENSP00000372511	Y	Y	0	0	0	0	0.000000	0.000000
ENSP00000354308	ENSP00000372010	8	8	0	0	0	0	0.000000	0.000000
ENSP00000371706	ENSP00000371860	Y	Y	0	0	0	0	0.000000	0.000000
ENSP00000328055	ENSP00000331202	Y	Y	0	0	0	0	0.000000	0.000000
ENSP00000329993	ENSP00000348814	12	12	1	1	0	0	0.000000	0.000000
ENSP00000250776	ENSP00000250805	Y	Y	0	0	0	0	0.000000	0.000000
ENSP00000359440	ENSP00000359460	X	X	0	1	0	0	0.003600	0.000000
ENSP00000366595	ENSP00000366758	9	9	0	0	0	0	0.000000	0.029400
ENSP00000329670	ENSP00000330351	X	16	0	0	0	0	0.000000	0.000000
ENSP00000358225	ENSP00000358289	1	1	0	0	0	0	0.000000	0.000000
ENSP00000347609	ENSP00000351966	X	X	0	1	0	0	0.000000	0.000000
ENSP00000370267	ENSP00000370268	7	7	1	1	0	0	0.000000	0.000000
ENSP00000348336	ENSP00000352040	16	16	0	1	0	0	0.000000	0.018100
ENSP00000335113	ENSP00000372508	22	14	0	0	0	0	0.004300	0.011400
ENSP00000310102	ENSP00000329865	2	2	0	0	0	0	0.018200	0.022700
ENSP00000303848	ENSP00000307184	Y	Y	0	1	0	0	0.000000	0.000000
ENSP00000253323	ENSP00000253325	Y	Y	1	1	0	0	0.000000	0.000000
ENSP00000346277	ENSP00000350285	X	X	0	1	0	0	0.003800	0.000000
ENSP00000341218	ENSP00000343312	7	7	1	1	1	1	0.142500	0.222600
ENSP00000317958	ENSP00000332298	1	8	0	0	0	0	0.005900	0.000000
ENSP00000304065	ENSP00000347298	2	2	1	1	0	0	0.029000	0.027600
ENSP00000349791	ENSP00000353494	10	10	0	1	0	0	0.000000	0.000000
ENSP00000303532	ENSP00000324895	8	8	0	0	0	0	0.000000	0.018400
ENSP00000324284	ENSP00000328519	X	X	0	1	0	0	0.000000	0.000000
ENSP00000372381	ENSP00000372468	22	22	0	0	0	0	0.000000	0.030500
ENSP00000372510	ENSP00000372630	14	22	0	0	0	0	0.002400	0.004800
ENSP00000361987	ENSP00000371185	9	22	0	0	1	1	0.842200	1.859700
ENSP00000369491	ENSP00000369504	16	16	0	1	0	0	0.009100	0.009000
ENSP00000366655	ENSP00000366833	9	9	0	0	0	0	0.006400	0.020000
ENSP00000328116	ENSP00000354169	8	8	0	1	0	0	0.000000	0.000000
ENSP00000351149	ENSP00000352269	18	21	0	0	0	0	0.008700	0.031700
ENSP00000332845	ENSP00000351335	1	1	0	0	0	0	0.005800	0.012900
ENSP00000326420	ENSP00000354755	2	1	0	0	0	0	0.004000	0.000000
ENSP00000318927	ENSP00000366767	17	9	0	0	1	1	0.212400	0.185400
ENSP00000253470	ENSP00000343870	Y	Y	0	0	0	0	1.039300	1.644500
ENSP00000359568	ENSP00000359569	X	X	0	1	0	0	0.009200	0.006600
ENSP00000348530	ENSP00000366741	9	9	0	1	1	1	0.015700	0.008600
ENSP00000351760	ENSP00000367940	12	17	0	0	0	0	0.042200	0.073800
ENSP00000350080	ENSP00000353396	17	17	1	1	0	0	0.000000	0.000000
ENSP00000370255	ENSP00000370260	7	7	1	1	0	0	0.081800	0.173800
ENSP00000348731	ENSP00000349853	1	1	0	1	0	0	0.007600	0.000000
ENSP00000329229	ENSP00000353797	Y	Y	1	1	0	0	0.296100	0.267500
ENSP00000372043	ENSP00000372092	Y	Y	0	1	0	0	0.000000	0.000000
ENSP00000370805	ENSP00000370806	19	19	1	1	0	0	0.017700	0.043400
ENSP00000246896	ENSP00000370445	4	4	1	1	0	0	0.081700	0.090100
ENSP00000370855	ENSP00000370856	4	4	1	1	1	1	0.046600	0.025800
ENSP00000368756	ENSP00000368760	7	7	1	1	0	0	0.042200	0.040700
ENSP00000344240	ENSP00000368640	7	7	0	1	1	1	0.012100	0.006900
ENSP00000366174	ENSP00000366175	5	5	1	1	1	1	0.039300	0.035800
ENSP00000254025	ENSP00000360450	X	X	1	1	0	0	0.003300	0.000000
ENSP00000320813	ENSP00000322191	8	8	0	0	0	0	0.000000	0.000000
ENSP00000329519	ENSP00000368340	11	13	0	0	0	0	0.074300	0.216800
ENSP00000320951	ENSP00000324633	8	8	0	0	0	0	0.000000	0.000000
ENSP00000310403	ENSP00000365580	20	20	0	1	0	0	0.024700	0.081500
ENSP00000226460	ENSP00000370418	4	4	1	1	0	0	0.354600	0.427300
ENSP00000256972	ENSP00000371276	12	12	1	1	0	0	0.010200	0.030900
ENSP00000369439	ENSP00000369448	21	21	0	1	0	0	0.336100	0.720300
ENSP00000253803	ENSP00000349375	17	17	0	0	0	0	0.196800	0.210100
ENSP00000304174	ENSP00000306472	X	X	0	1	0	0	0.000000	0.000000
ENSP00000289433	ENSP00000352182	11	11	0	0	0	0	0.040300	0.078500
ENSP00000349618	ENSP00000364638	X	X	1	1	0	0	0.000000	0.000000
ENSP00000349714	ENSP00000352732	14	2	0	0	0	0	0.028100	0.008100
ENSP00000328359	ENSP00000372136	8	8	1	1	0	0	0.005200	0.000000
ENSP00000334330	ENSP00000335281	8	8	0	0	0	0	0.000000	0.000000
ENSP00000334681	ENSP00000347810	8	8	0	0	0	0	0.000000	0.000000
ENSP00000317289	ENSP00000366917	7	9	0	0	1	1	0.056000	0.057800
ENSP00000369576	ENSP00000369580	11	11	1	1	0	0	0.011600	0.013700
ENSP00000334364	ENSP00000335307	8	8	0	0	0	0	0.000000	0.000000
ENSP00000333234	ENSP00000345340	11	4	0	0	0	0	0.026000	0.049800
ENSP00000295246	ENSP00000366202	2	2	0	0	0	0	0.395500	0.436100
ENSP00000346496	ENSP00000348212	14	8	0	0	0	0	0.119900	0.143800
ENSP00000368503	ENSP00000372451	4	16	0	0	1	1	0.035000	0.029900
ENSP00000365082	ENSP00000369355	11	14	0	0	1	1	0.160500	0.140600
ENSP00000333983	ENSP00000335006	1	1	1	1	0	0	0.105400	0.508000
ENSP00000303599	ENSP00000306549	Y	Y	1	1	0	0	0.000000	0.000000
ENSP00000295171	ENSP00000308873	2	2	0	0	0	0	0.008300	0.017800
ENSP00000355355	ENSP00000370533	6	21	0	0	1	1	0.024100	0.138600
ENSP00000321107	ENSP00000337466	20	20	0	1	0	0	0.604300	0.937100
ENSP00000314810	ENSP00000315098	14	14	1	1	0	0	0.191900	0.248600
ENSP00000311245	ENSP00000362589	10	X	0	0	1	1	0.023500	0.071500
ENSP00000322440	ENSP00000334582	7	7	0	0	1	1	0.026800	0.056800
ENSP00000323519	ENSP00000373652	19	12	0	0	1	1	0.000000	0.006100
ENSP00000276150	ENSP00000361718	X	X	0	1	0	0	0.280100	1.441400
ENSP00000342251	ENSP00000353245	17	17	0	0	1	1	1.078700	4.194700
ENSP00000362629	ENSP00000362632	X	X	1	1	0	0	0.000000	0.000000
ENSP00000324562	ENSP00000360060	10	10	1	1	0	0	0.121900	0.541400
ENSP00000337142	ENSP00000361751	X	X	0	1	0	0	0.357600	0.672000
ENSP00000318753	ENSP00000320532	20	20	0	1	0	0	0.604800	0.560300
ENSP00000297808	ENSP00000319439	7	9	0	0	1	1	0.000000	0.000000
ENSP00000326354	ENSP00000365488	20	20	1	1	0	0	0.666200	0.406200
ENSP00000246515	ENSP00000352163	8	8	1	1	0	0	0.575000	2.962100
ENSP00000255198	ENSP00000321370	5	3	0	0	0	0	0.405200	3.682400
ENSP00000298966	ENSP00000339204	11	17	0	0	1	1	0.040900	0.761100
ENSP00000325554	ENSP00000360082	13	20	0	0	1	1	0.037400	0.047600
ENSP00000264487	ENSP00000370227	4	4	1	1	0	0	0.000000	0.005000
ENSP00000346892	ENSP00000370126	5	5	0	0	0	0	0.000000	0.000000
ENSP00000278855	ENSP00000305289	11	X	0	0	0	0	0.700200	1.522300
ENSP00000271401	ENSP00000271402	1	1	1	1	0	0	0.008000	0.033300
ENSP00000216612	ENSP00000355058	14	X	0	0	0	0	0.559200	3.274000
ENSP00000238638	ENSP00000359395	14	6	0	0	0	0	0.290800	0.686600
ENSP00000328305	ENSP00000359811	X	X	0	0	0	0	0.255600	1.143100
ENSP00000195656	ENSP00000370921	6	16	0	0	1	1	0.125500	0.229100
ENSP00000016913	ENSP00000300226	11	11	0	1	0	0	0.685900	2.591600
ENSP00000294546	ENSP00000296238	1	3	0	0	0	0	0.230800	2.632700
ENSP00000261070	ENSP00000368049	3	13	0	0	1	1	0.022400	0.019100
ENSP00000304544	ENSP00000370782	8	4	0	0	1	1	0.077500	0.116200
ENSP00000348463	ENSP00000366710	10	10	1	1	0	0	0.041500	0.060600
ENSP00000334415	ENSP00000370797	1	7	0	0	0	0	0.078600	0.184200
ENSP00000255557	ENSP00000333394	17	X	0	0	0	0	0.575100	1.474400
ENSP00000329663	ENSP00000337144	2	2	1	1	0	0	0.004400	0.015600
ENSP00000340463	ENSP00000357688	1	1	1	1	0	0	0.544600	2.947500
ENSP00000356693	ENSP00000368388	6	15	0	0	1	1	0.152000	0.485600
ENSP00000319026	ENSP00000362707	4	20	0	0	1	1	0.037500	0.048900
ENSP00000306752	ENSP00000331127	16	16	0	0	0	0	0.000000	0.000000
ENSP00000342277	ENSP00000356658	9	1	0	0	0	0	0.252400	4.175500
ENSP00000307868	ENSP00000342889	13	8	0	0	1	1	0.134800	0.343500
ENSP00000279716	ENSP00000339499	10	19	0	0	0	0	0.344600	0.839400
ENSP00000239890	ENSP00000298380	13	13	1	1	0	0	0.053600	0.188400
ENSP00000297186	ENSP00000338556	7	7	0	0	0	0	0.001400	0.002000
ENSP00000352241	ENSP00000359432	X	X	0	1	0	0	0.006100	0.007000
ENSP00000332198	ENSP00000354548	15	12	0	0	0	0	0.097600	0.146100
ENSP00000238156	ENSP00000371386	12	17	0	0	0	0	0.744700	3.800100
ENSP00000244930	ENSP00000367268	11	11	1	1	0	0	0.388500	0.766500
ENSP00000294979	ENSP00000360362	2	X	0	0	1	1	0.217400	0.543000
ENSP00000255513	ENSP00000303777	X	X	0	0	0	0	0.360000	0.457000
ENSP00000299992	ENSP00000371102	15	15	0	1	0	0	0.003700	0.008200
ENSP00000333433	ENSP00000362787	17	9	0	0	1	1	0.047500	0.011800
ENSP00000298130	ENSP00000352097	14	3	0	0	1	1	0.497200	2.882600
ENSP00000293406	ENSP00000318216	17	8	0	0	1	1	0.000000	0.000000
ENSP00000274787	ENSP00000307951	5	15	0	0	0	0	0.113200	0.193300
ENSP00000266604	ENSP00000351888	12	2	0	0	1	1	0.022500	0.017400
ENSP00000314946	ENSP00000318032	2	17	0	0	0	0	0.237300	2.884000
ENSP00000215770	ENSP00000215773	22	22	1	1	0	0	0.118200	0.107700
ENSP00000281871	ENSP00000311500	2	2	0	0	0	0	0.020600	0.047100
ENSP00000263512	ENSP00000368353	X	8	0	0	1	1	0.671400	4.428500
ENSP00000302276	ENSP00000328773	17	17	1	1	1	1	0.473500	3.757600
ENSP00000216101	ENSP00000268864	22	17	0	0	0	0	0.342300	3.371100
ENSP00000285082	ENSP00000330308	3	20	0	0	1	1	0.047100	0.157300
ENSP00000227618	ENSP00000370390	11	X	0	0	0	0	0.105800	0.159700
ENSP00000253484	ENSP00000305964	X	4	0	0	0	0	0.173500	0.697500
ENSP00000304621	ENSP00000311768	1	8	0	0	1	1	0.019800	0.000000
ENSP00000215794	ENSP00000292729	22	22	0	0	0	0	0.038400	0.081300
ENSP00000296424	ENSP00000307517	4	6	0	0	1	1	0.021800	0.032400
ENSP00000239944	ENSP00000368473	3	13	0	0	0	0	0.182900	2.784900
ENSP00000296121	ENSP00000307425	3	14	0	0	1	1	0.009400	0.007900
ENSP00000223862	ENSP00000340114	9	9	1	1	0	0	0.104200	0.108000
ENSP00000302768	ENSP00000308196	5	17	0	0	1	1	0.006800	0.017600
ENSP00000333155	ENSP00000341557	13	X	0	0	0	0	0.297700	1.384700
ENSP00000248879	ENSP00000331681	22	22	0	0	0	0	0.011300	0.106500
ENSP00000287652	ENSP00000346849	3	X	0	0	0	0	0.321000	0.532600
ENSP00000313226	ENSP00000368758	19	5	0	0	0	0	0.515500	3.090200
ENSP00000355166	ENSP00000367315	12	11	0	0	0	0	0.494900	3.663800
ENSP00000223129	ENSP00000364328	7	2	0	0	1	1	0.063400	0.094300
ENSP00000326652	ENSP00000367976	7	7	1	1	0	0	0.423800	1.489000
ENSP00000331397	ENSP00000371397	1	3	0	0	0	0	0.370200	3.663100
ENSP00000329926	ENSP00000331217	10	10	1	1	0	0	0.432600	3.918200
ENSP00000277860	ENSP00000342374	10	19	0	0	1	1	0.038700	0.258700
ENSP00000221515	ENSP00000295755	19	3	0	0	0	0	0.490900	2.077300
ENSP00000328661	ENSP00000365957	1	6	0	0	1	1	0.045700	0.084700
ENSP00000245552	ENSP00000373674	17	17	0	0	0	0	0.280100	3.457300
ENSP00000333902	ENSP00000339736	20	20	1	1	0	0	0.669900	2.031100
ENSP00000345869	ENSP00000373726	1	5	0	0	0	0	0.553800	2.724600
ENSP00000265097	ENSP00000306791	5	5	0	0	0	0	0.000000	0.007100
ENSP00000319194	ENSP00000344936	8	5	0	0	1	1	0.051700	0.068500
ENSP00000237889	ENSP00000313549	2	14	0	0	1	1	0.128800	0.177000
ENSP00000271586	ENSP00000349336	1	9	0	0	0	0	0.482200	3.292600
ENSP00000314829	ENSP00000355614	11	1	0	0	0	0	0.500800	3.395700
ENSP00000296736	ENSP00000355162	5	4	0	0	0	0	0.725100	4.315100
ENSP00000267752	ENSP00000297564	15	8	0	0	1	1	0.261700	0.296600
ENSP00000280115	ENSP00000334463	2	2	1	1	0	0	0.658400	3.549000
ENSP00000303779	ENSP00000339897	16	17	0	0	0	0	0.914700	2.696900
ENSP00000283474	ENSP00000331298	16	17	0	0	0	0	0.207300	3.259200
ENSP00000358132	ENSP00000359980	10	X	0	0	1	1	0.005400	0.000000
ENSP00000287143	ENSP00000312134	11	11	1	1	0	0	0.393100	1.209000
ENSP00000314806	ENSP00000344023	11	X	0	0	1	1	0.286000	0.913900
ENSP00000216456	ENSP00000305101	14	4	0	0	1	1	0.051800	0.069800
ENSP00000257626	ENSP00000334169	7	7	1	1	0	0	1.532200	3.775100
ENSP00000246097	ENSP00000297459	20	8	0	0	0	0	0.652400	3.924700
ENSP00000338300	ENSP00000356063	1	1	1	1	0	0	0.543100	3.626500
ENSP00000217430	ENSP00000361750	20	20	1	1	0	0	0.417100	1.683800
ENSP00000321320	ENSP00000366623	8	8	0	1	0	0	0.001100	0.000000
ENSP00000346984	ENSP00000353706	1	5	0	0	0	0	0.410700	2.999800
ENSP00000298292	ENSP00000371609	14	14	1	1	1	1	1.616600	4.159100
ENSP00000284674	ENSP00000371927	10	4	0	0	0	0	0.351000	3.943400
ENSP00000267838	ENSP00000295310	15	1	0	0	0	0	0.586800	3.662400
ENSP00000354675	ENSP00000361827	X	X	0	1	0	0	0.718400	2.250900
ENSP00000309433	ENSP00000309804	11	2	0	0	1	1	0.032400	0.110400
ENSP00000334044	ENSP00000358666	1	X	0	0	1	1	0.540000	3.492800
ENSP00000257522	ENSP00000346040	9	5	0	0	1	1	0.006900	0.000000
ENSP00000329137	ENSP00000373371	1	2	0	0	0	0	0.545000	1.833500
ENSP00000279249	ENSP00000368321	11	2	0	0	0	0	0.405800	3.639100
ENSP00000297908	ENSP00000312608	9	X	0	0	1	1	0.044600	0.040500
ENSP00000259397	ENSP00000349711	9	9	1	1	0	0	0.045100	0.087900
ENSP00000246794	ENSP00000257836	19	11	0	0	0	0	0.822300	3.843600
ENSP00000302741	ENSP00000338922	2	2	0	0	0	0	0.007400	0.020700
ENSP00000249289	ENSP00000334022	7	12	0	0	1	1	0.052900	0.095100
ENSP00000260743	ENSP00000345787	10	6	0	0	0	0	0.776300	4.059400
ENSP00000314544	ENSP00000325681	7	7	0	0	0	0	0.000000	0.004800
ENSP00000341565	ENSP00000355264	11	11	1	1	0	0	0.637600	1.652800
ENSP00000262428	ENSP00000368889	16	17	0	0	1	1	0.124700	0.273700
ENSP00000355141	ENSP00000373534	1	1	1	1	0	0	0.000000	0.000000
ENSP00000184266	ENSP00000244249	3	4	0	0	0	0	0.062800	0.040400
ENSP00000169565	ENSP00000222212	17	19	0	0	0	0	0.381500	3.776000
ENSP00000363691	ENSP00000365077	X	13	0	0	0	0	0.474200	4.181800
ENSP00000335376	ENSP00000361529	1	X	0	0	1	1	0.160500	0.260700
ENSP00000295653	ENSP00000303012	1	3	0	0	1	1	0.007500	0.000000
ENSP00000354643	ENSP00000373529	1	1	1	1	0	0	0.000000	0.000000
ENSP00000258456	ENSP00000358273	2	6	0	0	0	0	0.370600	4.187600
ENSP00000328609	ENSP00000346263	8	X	0	0	1	1	0.012100	0.062900
ENSP00000266483	ENSP00000310120	12	12	1	1	0	0	0.021800	0.027900
ENSP00000246083	ENSP00000299416	20	10	0	0	1	1	0.032600	0.023400
ENSP00000350230	ENSP00000368735	16	6	0	0	0	0	0.481000	1.015600
ENSP00000347809	ENSP00000352847	7	X	0	0	0	0	0.459100	4.401700
ENSP00000332453	ENSP00000371104	1	16	0	0	1	1	0.012000	0.033300
ENSP00000321445	ENSP00000356855	8	6	0	0	0	0	0.368000	3.334500
ENSP00000278071	ENSP00000355121	10	2	0	0	1	1	0.762400	4.375900
ENSP00000326806	ENSP00000361454	3	X	0	0	1	1	0.218700	1.237100
ENSP00000219204	ENSP00000369289	16	12	0	0	1	1	0.126600	0.411500
ENSP00000343880	ENSP00000354884	11	12	0	0	1	1	0.687400	4.038500
ENSP00000277031	ENSP00000304973	9	10	0	0	1	1	0.013200	0.019300
ENSP00000342471	ENSP00000363898	9	9	1	1	0	0	0.067200	0.191400
ENSP00000215906	ENSP00000311447	22	16	0	0	0	0	0.509200	4.155900
ENSP00000260184	ENSP00000284630	4	4	1	1	0	0	0.233600	0.513400
ENSP00000295771	ENSP00000335306	3	3	1	1	0	0	0.553600	1.351000
ENSP00000315263	ENSP00000345158	12	11	0	0	1	1	0.026400	0.119100
ENSP00000237858	ENSP00000310075	5	5	0	0	0	0	0.041800	0.076700
ENSP00000307722	ENSP00000333560	5	4	0	0	0	0	0.312300	3.524500
ENSP00000300177	ENSP00000318650	15	1	0	0	0	0	0.285300	3.226300
ENSP00000251152	ENSP00000333522	12	5	0	0	1	1	0.103900	0.157300
ENSP00000294361	ENSP00000319240	1	12	0	0	0	0	0.006200	1.195000
ENSP00000246228	ENSP00000349123	20	6	0	0	1	1	0.031300	0.048400
ENSP00000265073	ENSP00000315632	5	8	0	0	1	1	0.023700	0.094000
ENSP00000324701	ENSP00000327286	4	13	0	0	0	0	0.026300	4.012900
ENSP00000243981	ENSP00000341303	20	20	1	1	0	0	0.123900	0.107800
ENSP00000244766	ENSP00000342411	6	16	0	0	0	0	0.740100	3.515200
ENSP00000308717	ENSP00000368921	11	6	0	0	1	1	0.060000	0.089100
ENSP00000286456	ENSP00000314309	X	2	0	0	1	1	0.060700	0.849900
ENSP00000264255	ENSP00000351020	2	4	0	0	1	1	0.036500	0.014200
ENSP00000355785	ENSP00000355796	1	1	1	1	0	0	0.020500	0.083000
ENSP00000296504	ENSP00000297109	4	5	0	0	0	0	0.171300	3.545700
ENSP00000309565	ENSP00000346561	1	1	0	0	1	1	0.017100	0.010600
ENSP00000356652	ENSP00000364065	1	2	0	0	1	1	0.007600	0.025500
ENSP00000302578	ENSP00000353054	8	2	0	0	0	0	0.856900	3.899600
ENSP00000337432	ENSP00000344192	6	6	1	1	0	0	0.488200	3.460000
ENSP00000216144	ENSP00000332498	22	7	0	0	0	0	0.216000	3.517200
ENSP00000346603	ENSP00000349803	19	3	0	0	0	0	0.561700	2.831600
ENSP00000293845	ENSP00000333915	17	12	0	0	0	0	0.669500	3.778500
ENSP00000281030	ENSP00000338706	11	X	0	0	0	0	0.489300	3.177200
ENSP00000297533	ENSP00000313214	7	17	0	0	0	0	0.494300	2.896600
ENSP00000301691	ENSP00000304930	17	7	0	0	0	0	0.582800	3.580500
ENSP00000267273	ENSP00000298105	13	13	0	1	0	0	0.414100	2.131800
ENSP00000232508	ENSP00000358882	3	1	0	0	0	0	0.460000	1.566900
ENSP00000258774	ENSP00000344216	7	6	0	0	1	1	0.402100	1.507300
ENSP00000228825	ENSP00000305015	12	20	0	0	1	1	0.030700	0.054400
ENSP00000355014	ENSP00000355284	X	5	0	0	0	0	0.367800	1.427300
ENSP00000217270	ENSP00000303775	20	2	0	0	0	0	0.070600	4.169100
ENSP00000283357	ENSP00000288228	5	15	0	0	0	0	0.856200	1.396200
ENSP00000331720	ENSP00000343086	16	X	0	0	1	1	0.150000	1.170000
ENSP00000223274	ENSP00000308606	7	7	1	1	0	0	0.212300	3.553600
ENSP00000336972	ENSP00000356984	19	1	0	0	0	0	0.514400	4.069100
ENSP00000265728	ENSP00000323663	7	17	0	0	0	0	1.014900	4.488400
ENSP00000046087	ENSP00000344839	7	17	0	0	0	0	0.672200	2.357100
ENSP00000310565	ENSP00000332151	18	6	0	0	0	0	0.607200	4.788600
ENSP00000346940	ENSP00000365622	22	2	0	0	0	0	0.005900	0.011600
ENSP00000276173	ENSP00000358702	X	6	0	0	0	0	0.801800	2.182600
ENSP00000319207	ENSP00000327216	X	5	0	0	1	1	0.046300	0.074400
ENSP00000308117	ENSP00000315029	11	20	0	0	0	0	0.786100	4.369100
ENSP00000260443	ENSP00000269477	15	18	0	0	1	1	0.086900	0.098300
ENSP00000307958	ENSP00000329904	3	3	1	1	0	0	0.414800	1.173400
ENSP00000298110	ENSP00000356809	X	1	0	0	1	1	1.036500	4.254400
ENSP00000296130	ENSP00000299642	3	16	0	0	0	0	0.491800	99.000000
ENSP00000341031	ENSP00000349032	3	1	0	0	0	0	0.533700	3.876200
ENSP00000273286	ENSP00000299194	3	12	0	0	0	0	0.647800	4.125800
ENSP00000264192	ENSP00000293662	2	12	0	0	0	0	0.612700	4.144400
ENSP00000256257	ENSP00000351166	8	20	0	0	0	0	0.324700	3.509400
ENSP00000300147	ENSP00000333227	22	7	0	0	0	0	0.341400	4.240500
ENSP00000312773	ENSP00000354177	17	3	0	0	0	0	0.211400	3.761000
ENSP00000194097	ENSP00000321876	5	5	0	0	0	0	0.005000	0.003500
ENSP00000219207	ENSP00000307741	16	3	0	0	0	0	0.512600	5.302700
ENSP00000254193	ENSP00000272567	15	2	0	0	1	1	0.011600	0.020700
ENSP00000287022	ENSP00000335476	8	X	0	0	1	1	0.045700	0.076000
ENSP00000261692	ENSP00000301488	12	11	0	0	0	0	0.247700	3.245900
ENSP00000322956	ENSP00000354583	5	4	0	0	0	0	0.411800	4.131400
ENSP00000222553	ENSP00000279434	7	10	0	0	1	1	0.002600	0.030100
ENSP00000304242	ENSP00000306449	1	7	0	0	0	0	0.434400	4.312400
ENSP00000319250	ENSP00000358875	3	1	0	0	1	1	0.709000	2.285200
ENSP00000305151	ENSP00000306324	5	10	0	0	0	0	1.611200	2.768000
ENSP00000242728	ENSP00000256495	12	3	0	0	0	0	0.488000	4.221900
ENSP00000304422	ENSP00000331242	16	22	0	0	0	0	0.610700	4.268000
ENSP00000333356	ENSP00000339161	1	1	0	0	0	0	0.002100	0.000000
ENSP00000306909	ENSP00000370117	5	5	0	0	0	0	0.000000	0.004400
ENSP00000332995	ENSP00000342720	12	2	0	0	1	1	0.026700	0.018500
ENSP00000317691	ENSP00000368239	15	9	0	0	1	1	0.500500	3.632500
ENSP00000266735	ENSP00000296581	12	4	0	0	0	0	0.416800	2.971400
ENSP00000317322	ENSP00000368691	21	2	0	0	0	0	0.067900	0.086100
ENSP00000320520	ENSP00000325041	22	17	0	0	0	0	1.307900	2.485700
ENSP00000268154	ENSP00000313158	15	5	0	0	0	0	0.365600	4.097300
ENSP00000222597	ENSP00000323348	7	X	0	0	1	1	0.298500	0.309000
ENSP00000338004	ENSP00000362255	22	6	0	0	0	0	0.553600	1.898700
ENSP00000263776	ENSP00000368109	11	11	1	1	0	0	0.400300	1.341800
ENSP00000331915	ENSP00000374377	17	12	0	0	0	0	0.483200	3.179600
ENSP00000292144	ENSP00000300692	11	11	1	1	0	0	0.480900	0.827300
ENSP00000352872	ENSP00000369996	14	X	0	0	1	1	0.155900	0.543900
ENSP00000170114	ENSP00000344215	20	8	0	0	0	0	0.722200	3.832500
ENSP00000295568	ENSP00000302586	3	7	0	0	0	0	0.684900	4.419700
ENSP00000305651	ENSP00000354901	4	4	1	1	0	0	0.470100	1.264500
ENSP00000270830	ENSP00000369482	1	9	0	0	0	0	0.822900	4.442100
ENSP00000286334	ENSP00000364074	9	X	0	0	1	1	0.008100	3.947700
ENSP00000350386	ENSP00000355511	X	1	0	0	1	1	0.167700	0.890500
ENSP00000014761	ENSP00000286777	6	21	0	0	0	0	0.714900	1.844300
ENSP00000257704	ENSP00000280527	7	2	0	0	0	0	0.977700	4.680100
ENSP00000063037	ENSP00000309745	1	6	0	0	0	0	0.300000	1.584200
ENSP00000262306	ENSP00000333957	16	11	0	0	1	1	0.028600	0.266400
ENSP00000305492	ENSP00000363127	5	6	0	0	1	1	0.069600	0.089600
ENSP00000216799	ENSP00000253457	14	16	0	0	0	0	0.482100	3.620100
ENSP00000269373	ENSP00000300784	17	17	1	1	0	0	0.222300	3.891100
ENSP00000245414	ENSP00000307258	5	4	0	0	0	0	0.595500	4.028600
ENSP00000302994	ENSP00000314080	22	17	0	0	0	0	0.415100	4.244600
ENSP00000347433	ENSP00000355067	18	20	0	0	0	0	0.398900	4.210800
ENSP00000219542	ENSP00000315731	16	17	0	0	0	0	0.400000	3.835200
ENSP00000356841	ENSP00000361168	6	20	0	0	0	0	0.629400	2.368400
ENSP00000261369	ENSP00000323435	5	15	0	0	0	0	0.477300	4.424900
ENSP00000327268	ENSP00000343430	18	19	0	0	1	1	0.034800	0.032200
ENSP00000257020	ENSP00000318836	X	5	0	0	1	1	0.163800	0.226400
ENSP00000247385	ENSP00000280354	X	11	0	0	0	0	0.475300	2.908900
ENSP00000260867	ENSP00000363211	10	10	0	1	0	0	0.000000	0.000000
ENSP00000304151	ENSP00000366629	8	8	0	1	0	0	0.000700	0.000000
ENSP00000313079	ENSP00000326445	13	4	0	0	0	0	0.408600	3.652100
ENSP00000064778	ENSP00000374565	11	2	0	0	0	0	0.233200	0.862400
ENSP00000257549	ENSP00000341117	12	12	1	1	0	0	0.292800	1.938900
ENSP00000226798	ENSP00000278882	4	20	0	0	0	0	0.093000	0.166300
ENSP00000320957	ENSP00000373199	6	3	0	0	0	0	0.846200	3.330600
ENSP00000253968	ENSP00000281437	9	11	0	0	0	0	0.439600	3.671700
ENSP00000262490	ENSP00000331474	20	14	0	0	0	0	0.387800	4.355400
ENSP00000320848	ENSP00000353868	12	20	0	0	0	0	0.329400	1.641500
ENSP00000312753	ENSP00000354461	22	12	0	0	0	0	0.523400	3.799500
ENSP00000282146	ENSP00000327611	14	2	0	0	0	0	0.220800	99.000000
ENSP00000260061	ENSP00000328625	11	3	0	0	0	0	0.677100	4.488500
ENSP00000311847	ENSP00000349271	16	22	0	0	0	0	0.256800	3.431300
ENSP00000245419	ENSP00000365755	X	13	0	0	0	0	0.149300	0.811300
ENSP00000343769	ENSP00000356734	9	1	0	0	0	0	0.282400	3.702400
ENSP00000280734	ENSP00000321038	11	19	0	0	0	0	0.575800	1.891700
ENSP00000232125	ENSP00000357545	3	6	0	0	0	0	1.029800	3.550800
ENSP00000263921	ENSP00000362598	4	X	0	0	0	0	0.124400	3.576300
ENSP00000223214	ENSP00000295113	7	2	0	0	0	0	0.343700	3.923300
ENSP00000216214	ENSP00000353321	22	11	0	0	0	0	0.456800	4.126900
ENSP00000253513	ENSP00000373712	8	8	1	1	0	0	0.506000	1.727400
ENSP00000228850	ENSP00000352436	12	X	0	0	0	0	0.804900	3.798100
ENSP00000294958	ENSP00000327468	1	3	0	0	0	0	0.491200	2.463800
ENSP00000274217	ENSP00000284274	5	5	1	1	0	0	0.541900	2.378600
ENSP00000347915	ENSP00000349550	2	2	1	1	1	1	0.025300	0.082700
ENSP00000270178	ENSP00000328884	21	1	0	0	0	0	0.189600	2.696700
ENSP00000306523	ENSP00000312631	14	20	0	0	0	0	0.502700	4.466200
ENSP00000273308	ENSP00000373909	12	7	0	0	0	0	2.142100	2.818500
ENSP00000303844	ENSP00000345633	3	X	0	0	1	1	0.288700	1.381500
ENSP00000307858	ENSP00000372635	17	3	0	0	1	1	1.197900	4.984000
ENSP00000215555	ENSP00000309141	19	5	0	0	0	0	0.256200	3.848700
ENSP00000329638	ENSP00000335486	7	17	0	0	0	0	0.936500	5.076700
ENSP00000257536	ENSP00000265992	5	10	0	0	0	0	0.720600	4.194600
ENSP00000217893	ENSP00000337534	5	X	0	0	0	0	0.098500	0.882400
ENSP00000363469	ENSP00000374435	1	11	0	0	1	1	0.016000	0.006300
ENSP00000335505	ENSP00000374240	X	3	0	0	0	0	0.169900	3.805400
ENSP00000273628	ENSP00000345103	3	10	0	0	0	0	0.354700	3.580600
ENSP00000229314	ENSP00000356160	12	1	0	0	0	0	0.300200	2.383600
ENSP00000268797	ENSP00000274688	16	6	0	0	0	0	0.211200	3.947500
ENSP00000254088	ENSP00000300056	1	15	0	0	0	0	0.574300	4.023800
ENSP00000285420	ENSP00000339389	8	X	0	0	1	1	0.338700	3.973300
ENSP00000086933	ENSP00000238558	22	14	0	0	0	0	0.500700	3.525500
ENSP00000344506	ENSP00000345895	6	22	0	0	1	1	0.010200	0.014200
ENSP00000351398	ENSP00000351657	3	19	0	0	0	0	0.591300	0.253700
ENSP00000219169	ENSP00000354440	16	1	0	0	1	1	0.056300	0.179000
ENSP00000275040	ENSP00000280258	6	11	0	0	0	0	0.421700	4.169100
ENSP00000223054	ENSP00000359813	7	X	0	0	0	0	0.606400	3.941500
ENSP00000358211	ENSP00000369116	10	20	0	0	0	0	0.260500	4.505500
ENSP00000273048	ENSP00000309432	2	17	0	0	0	0	0.794100	1.993900
ENSP00000264234	ENSP00000368298	3	19	0	0	0	0	0.673200	2.037000
ENSP00000315203	ENSP00000356833	2	1	0	0	0	0	0.613100	1.480800
ENSP00000274382	ENSP00000281794	5	1	0	0	0	0	0.351000	3.996300
ENSP00000371775	ENSP00000371783	4	4	1	1	0	0	0.662200	5.135500
ENSP00000304855	ENSP00000331787	12	12	0	0	0	0	0.233600	1.648000
ENSP00000258888	ENSP00000354991	15	18	0	0	0	0	1.356300	2.843000
ENSP00000286333	ENSP00000340445	9	15	0	0	0	0	0.717600	4.201300
ENSP00000249598	ENSP00000295379	10	2	0	0	0	0	0.503100	4.195100
ENSP00000244221	ENSP00000265192	2	5	0	0	0	0	0.281900	1.436100
ENSP00000298807	ENSP00000306374	10	5	0	0	0	0	0.223900	3.714200
ENSP00000315764	ENSP00000322591	8	8	0	0	0	0	0.000000	0.000000
ENSP00000332604	ENSP00000370258	16	16	0	0	0	0	0.000000	0.000000
ENSP00000268459	ENSP00000296849	16	5	0	0	0	0	0.436800	4.085700
ENSP00000221538	ENSP00000357572	19	6	0	0	0	0	0.390700	4.600000
ENSP00000257910	ENSP00000262067	12	7	0	0	0	0	0.339400	1.701900
ENSP00000006275	ENSP00000330289	19	14	0	0	0	0	0.311100	3.559800
ENSP00000272839	ENSP00000300209	2	12	0	0	0	0	0.555800	3.762800
ENSP00000298307	ENSP00000352282	14	14	1	1	0	0	0.459600	4.082700
ENSP00000322280	ENSP00000339704	3	4	0	0	0	0	0.691600	2.306700
ENSP00000335390	ENSP00000374098	4	16	0	0	1	1	0.036800	0.040400
ENSP00000244420	ENSP00000260054	6	11	0	0	0	0	0.399700	3.915000
ENSP00000323362	ENSP00000323879	16	7	0	0	0	0	0.464500	3.796500
ENSP00000219535	ENSP00000280330	16	5	0	0	0	0	0.632800	3.869500
ENSP00000283632	ENSP00000320623	2	5	0	0	0	0	0.201100	4.223000
ENSP00000329892	ENSP00000364997	20	6	0	0	1	1	0.315300	4.200300
ENSP00000325794	ENSP00000342755	16	12	0	0	0	0	0.919700	3.778400
ENSP00000267434	ENSP00000367998	14	20	0	0	0	0	0.533600	3.965000
ENSP00000300851	ENSP00000353998	16	7	0	0	0	0	0.464100	3.535200
ENSP00000340784	ENSP00000345539	6	X	0	0	1	1	0.358600	3.139800
ENSP00000308772	ENSP00000320076	16	17	0	0	0	0	0.492000	4.187100
ENSP00000229595	ENSP00000263382	6	19	0	0	0	0	0.211400	3.656100
ENSP00000252785	ENSP00000255390	22	17	0	0	0	0	0.568700	3.962500
ENSP00000262890	ENSP00000304006	19	11	0	0	0	0	0.272800	3.900900
ENSP00000225426	ENSP00000309113	17	2	0	0	1	1	0.071500	0.091600
ENSP00000299671	ENSP00000302212	16	4	0	0	1	1	0.089700	0.131500
ENSP00000326247	ENSP00000369292	7	7	1	1	0	0	0.268500	1.218600
ENSP00000216446	ENSP00000234313	14	2	0	0	0	0	0.563200	4.043400
ENSP00000084798	ENSP00000340363	19	17	0	0	0	0	0.360100	4.062600
ENSP00000339681	ENSP00000361342	1	9	0	0	0	0	0.169000	3.569900
ENSP00000261883	ENSP00000291495	15	19	0	0	0	0	0.410300	4.960900
ENSP00000243103	ENSP00000303578	12	2	0	0	0	0	0.450400	3.797400
ENSP00000218072	ENSP00000263031	X	X	0	0	0	0	0.465300	4.367500
ENSP00000258214	ENSP00000353377	16	18	0	0	0	0	0.530600	4.390400
ENSP00000262776	ENSP00000364515	17	17	0	0	0	0	0.837100	4.084600
ENSP00000226102	ENSP00000356953	17	1	0	0	1	1	0.007300	0.007800
ENSP00000216039	ENSP00000293431	22	19	0	0	0	0	0.366800	3.578300
ENSP00000272647	ENSP00000361130	2	X	0	0	0	0	0.275900	4.114000
ENSP00000319369	ENSP00000354935	1	X	0	0	1	1	0.205000	0.459300
ENSP00000289369	ENSP00000342529	X	22	0	0	0	0	0.662200	3.970400
ENSP00000316400	ENSP00000357356	1	1	1	1	0	0	0.115500	0.183400
ENSP00000334287	ENSP00000335566	21	21	1	1	0	0	0.148700	0.368300
ENSP00000274639	ENSP00000358725	6	X	0	0	0	0	0.110300	99.000000
ENSP00000344749	ENSP00000345470	3	12	0	0	0	0	0.778900	4.449400
ENSP00000231283	ENSP00000241250	5	1	0	0	0	0	0.449000	3.699500
ENSP00000326244	ENSP00000373463	11	6	0	0	0	0	0.261700	3.953400
ENSP00000247589	ENSP00000360067	1	20	0	0	0	0	0.742500	3.596200
ENSP00000217998	ENSP00000345716	X	6	0	0	1	1	0.234000	1.199100
ENSP00000314156	ENSP00000333169	7	1	0	0	0	0	0.671600	3.458700
ENSP00000284761	ENSP00000344149	6	1	0	0	0	0	0.424400	1.940400
ENSP00000296144	ENSP00000359155	3	1	0	0	0	0	0.692700	4.089600
ENSP00000264703	ENSP00000291421	2	1	0	0	0	0	0.354800	3.606800
ENSP00000254908	ENSP00000299299	5	10	0	0	0	0	0.275100	3.437800
ENSP00000309972	ENSP00000354204	1	14	0	0	0	0	0.492900	3.533700
ENSP00000240802	ENSP00000363784	1	6	0	0	0	0	0.276100	4.108000
ENSP00000263311	ENSP00000303434	11	4	0	0	0	0	0.471900	4.920900
ENSP00000299373	ENSP00000322373	19	8	0	0	0	0	0.388800	3.866600
ENSP00000305133	ENSP00000341327	2	14	0	0	0	0	0.386600	4.227300
ENSP00000296802	ENSP00000367696	5	12	0	0	1	1	0.046000	0.068600
ENSP00000301831	ENSP00000307581	3	3	1	1	0	0	1.470000	4.249100
ENSP00000269209	ENSP00000370056	18	2	0	0	0	0	0.459900	4.783800
ENSP00000332511	ENSP00000358561	11	1	0	0	0	0	0.671700	4.245000
ENSP00000295619	ENSP00000358787	3	1	0	0	0	0	0.430600	3.282800
ENSP00000253392	ENSP00000345859	X	13	0	0	0	0	0.756300	4.068700
ENSP00000227638	ENSP00000284288	11	11	0	0	0	0	0.603900	1.728300
ENSP00000354559	ENSP00000360213	18	20	0	0	0	0	0.268000	3.755500
ENSP00000352645	ENSP00000373848	7	7	0	1	0	0	0.087200	0.099000
ENSP00000263780	ENSP00000310440	3	19	0	0	0	0	0.651100	3.741800
ENSP00000357588	ENSP00000357594	6	6	1	1	0	0	0.604200	2.052400
ENSP00000342143	ENSP00000347742	1	11	0	0	0	0	0.799800	1.759800
ENSP00000300404	ENSP00000341562	17	12	0	0	0	0	0.555200	4.425000
ENSP00000167106	ENSP00000344587	14	1	0	0	0	0	0.345900	3.976200
ENSP00000335320	ENSP00000358246	11	1	0	0	0	0	0.713000	5.242900
ENSP00000295574	ENSP00000334752	1	19	0	0	0	0	0.638400	3.327500
ENSP00000287286	ENSP00000367361	X	13	0	0	1	1	0.052000	0.070500
ENSP00000287675	ENSP00000300491	3	9	0	0	0	0	0.698300	4.006200
ENSP00000251047	ENSP00000310431	18	15	0	0	0	0	0.791500	4.474600
ENSP00000288063	ENSP00000366680	16	8	0	0	1	1	0.714000	3.846900
ENSP00000203664	ENSP00000367021	14	11	0	0	0	0	0.572600	3.602100
ENSP00000354140	ENSP00000354841	3	3	1	1	0	0	0.521200	2.808100
ENSP00000294428	ENSP00000373580	1	19	0	0	0	0	0.609100	3.340400
ENSP00000283309	ENSP00000343899	6	14	0	0	0	0	0.446200	4.358700
ENSP00000320017	ENSP00000362987	8	10	0	0	0	0	0.153500	99.000000
ENSP00000252322	ENSP00000333438	12	11	0	0	0	0	1.522400	3.771400
ENSP00000280193	ENSP00000297904	4	X	0	0	0	0	0.596700	4.120000
ENSP00000227880	ENSP00000365935	11	12	0	0	0	0	0.388400	2.371800
ENSP00000237281	ENSP00000337510	6	3	0	0	0	0	0.681800	4.642300
ENSP00000284717	ENSP00000298575	1	9	0	0	0	0	0.460800	4.372300
ENSP00000297438	ENSP00000343376	8	16	0	0	0	0	0.453300	4.446900
ENSP00000356738	ENSP00000361558	1	9	0	0	0	0	0.378600	3.665900
ENSP00000283268	ENSP00000332777	3	7	0	0	0	0	0.306800	4.095400
ENSP00000292010	ENSP00000371307	9	9	0	0	1	1	0.372800	3.716600
ENSP00000295267	ENSP00000372358	1	15	0	0	0	0	0.281500	4.763600
ENSP00000256496	ENSP00000356250	3	1	0	0	0	0	0.043300	3.693700
ENSP00000266679	ENSP00000345412	12	11	0	0	0	0	0.391000	4.391400
ENSP00000158771	ENSP00000315303	17	22	0	0	0	0	0.217800	3.859800
ENSP00000174653	ENSP00000361831	8	10	0	0	0	0	0.085900	3.236400
ENSP00000311360	ENSP00000338570	11	12	0	0	0	0	0.683000	4.266200
ENSP00000347649	ENSP00000373271	17	3	0	0	0	0	0.324100	3.920300
ENSP00000312304	ENSP00000372470	6	18	0	0	1	1	0.198300	0.311100
ENSP00000003616	ENSP00000258609	X	13	0	0	0	0	0.691200	4.037200
ENSP00000285689	ENSP00000311657	5	15	0	0	0	0	0.851700	4.132800
ENSP00000226021	ENSP00000252729	17	19	0	0	0	0	0.511900	3.585200
ENSP00000258530	ENSP00000288266	12	3	0	0	0	0	0.383100	4.646900
ENSP00000254320	ENSP00000360553	19	1	0	0	0	0	0.405900	4.297200
ENSP00000324810	ENSP00000354772	19	9	0	0	0	0	0.673700	3.957700
ENSP00000219320	ENSP00000299709	16	16	0	0	0	0	0.505700	2.658800
ENSP00000326630	ENSP00000346051	16	8	0	0	0	0	0.745800	4.866100
ENSP00000367224	ENSP00000373613	5	4	0	0	0	0	0.303900	3.893800
ENSP00000296785	ENSP00000305071	5	19	0	0	0	0	0.410400	4.022400
ENSP00000222125	ENSP00000282501	19	5	0	0	0	0	0.352900	3.658200
ENSP00000285896	ENSP00000354452	5	8	0	0	0	0	0.157200	3.986700
ENSP00000297598	ENSP00000309548	8	16	0	0	0	0	0.461700	4.500200
ENSP00000247225	ENSP00000315137	14	2	0	0	0	0	0.603200	2.030800
ENSP00000228264	ENSP00000339557	12	12	0	0	0	0	0.053900	0.108500
ENSP00000329071	ENSP00000353953	1	6	0	0	0	0	0.412900	4.063200
ENSP00000215862	ENSP00000232603	22	3	0	0	0	0	0.785200	4.894700
ENSP00000263577	ENSP00000273395	11	3	0	0	0	0	0.623400	5.055300
ENSP00000284116	ENSP00000314124	17	16	0	0	0	0	0.583800	3.926300
ENSP00000284669	ENSP00000287777	2	3	0	0	0	0	0.396300	4.616500
ENSP00000326841	ENSP00000351503	12	2	0	0	0	0	0.614700	4.376700
ENSP00000262952	ENSP00000370785	19	9	0	0	0	0	0.340500	4.690900
ENSP00000331926	ENSP00000351539	11	1	0	0	0	0	0.779700	4.427000
ENSP00000260247	ENSP00000334625	11	4	0	0	0	0	0.212500	3.672800
ENSP00000261441	ENSP00000334040	1	7	0	0	0	0	0.444700	4.703000
ENSP00000243914	ENSP00000264010	20	16	0	0	0	0	0.484500	4.549300
ENSP00000221801	ENSP00000339522	19	5	0	0	1	1	0.151400	2.546400
ENSP00000264954	ENSP00000329558	4	5	0	0	0	0	0.473700	2.089900
ENSP00000343811	ENSP00000345152	7	12	0	0	0	0	0.117600	3.640600
ENSP00000267023	ENSP00000310819	12	2	0	0	0	0	0.325500	3.716100
ENSP00000273258	ENSP00000365570	3	X	0	0	0	0	0.447200	3.672800
ENSP00000286902	ENSP00000352401	10	2	0	0	0	0	0.016400	0.043300
ENSP00000218149	ENSP00000286794	X	4	0	0	0	0	0.091900	1.080100
ENSP00000246554	ENSP00000310393	19	22	0	0	0	0	0.186600	0.586800
ENSP00000259803	ENSP00000265009	6	6	0	0	0	0	0.727200	3.636100
ENSP00000354787	ENSP00000370838	3	9	0	0	1	1	0.013500	0.036500
ENSP00000264254	ENSP00000295645	2	4	0	0	0	0	0.339300	3.780200
ENSP00000264852	ENSP00000278951	3	11	0	0	0	0	0.334200	4.689900
ENSP00000369863	ENSP00000371756	16	17	0	0	0	0	0.414200	3.761300
ENSP00000263151	ENSP00000277517	10	10	1	1	0	0	0.219000	4.856400
ENSP00000262631	ENSP00000299333	19	11	0	0	0	0	0.430500	3.570000
ENSP00000273146	ENSP00000338886	3	4	0	0	0	0	0.850000	4.411200
ENSP00000264441	ENSP00000274569	2	5	0	0	0	0	0.512500	4.419900
ENSP00000314029	ENSP00000327197	17	3	0	0	0	0	0.734800	4.490700
ENSP00000218510	ENSP00000312709	X	5	0	0	1	1	0.268700	0.940600
ENSP00000362131	ENSP00000363015	X	1	0	0	1	1	0.535500	1.141800
ENSP00000221730	ENSP00000305683	19	1	0	0	0	0	0.524500	2.758300
ENSP00000252542	ENSP00000292123	19	19	1	1	0	0	0.167400	1.007400
ENSP00000277554	ENSP00000292431	9	19	0	0	0	0	0.301300	3.996000
ENSP00000234392	ENSP00000358206	2	10	0	0	0	0	0.395500	3.117500
ENSP00000255317	ENSP00000265498	13	4	0	0	0	0	0.697000	3.555600
ENSP00000345144	ENSP00000367552	13	13	0	1	0	0	0.190800	1.377700
ENSP00000220244	ENSP00000342713	15	9	0	0	0	0	0.515700	5.087600
ENSP00000264607	ENSP00000354626	2	X	0	0	0	0	0.697500	5.320000
ENSP00000306627	ENSP00000310813	3	1	0	0	0	0	0.751300	2.031000
ENSP00000311035	ENSP00000373177	3	3	1	1	0	0	0.173800	0.311100
ENSP00000247020	ENSP00000248958	17	22	0	0	0	0	0.261500	3.683400
ENSP00000264059	ENSP00000365142	2	1	0	0	0	0	0.298200	3.515200
ENSP00000246933	ENSP00000348342	17	1	0	0	1	1	0.331100	1.296200
ENSP00000311842	ENSP00000356301	11	1	0	0	0	0	0.344800	3.754900
ENSP00000265753	ENSP00000322111	7	7	0	0	1	1	0.014800	0.004900
ENSP00000233575	ENSP00000312368	2	8	0	0	0	0	0.578400	2.489300
ENSP00000229251	ENSP00000362710	12	2	0	0	0	0	0.406200	3.944600
ENSP00000300069	ENSP00000340176	15	8	0	0	0	0	0.291300	1.879500
ENSP00000254260	ENSP00000289013	19	8	0	0	0	0	0.497900	4.512600
ENSP00000265264	ENSP00000361920	3	6	0	0	1	1	0.013800	0.021900
ENSP00000361383	ENSP00000365219	9	6	0	0	0	0	0.602300	3.479500
ENSP00000216171	ENSP00000323591	22	17	0	0	0	0	0.512700	2.308400
ENSP00000261879	ENSP00000316243	15	1	0	0	0	0	0.398800	2.196600
ENSP00000268383	ENSP00000336587	16	17	0	0	0	0	0.676100	4.236700
ENSP00000300415	ENSP00000370503	20	7	0	0	0	0	0.448000	4.117700
ENSP00000281441	ENSP00000319009	11	3	0	0	0	0	0.511400	2.427900
ENSP00000305483	ENSP00000374568	1	11	0	0	0	0	1.023000	4.382100
ENSP00000311320	ENSP00000327533	2	2	1	1	0	0	0.540000	1.747800
ENSP00000290881	ENSP00000319251	16	7	0	0	0	0	0.591000	4.388400
ENSP00000257343	ENSP00000315386	13	11	0	0	0	0	0.361600	4.367100
ENSP00000273085	ENSP00000273668	3	3	0	0	0	0	0.354100	3.839000
ENSP00000072644	ENSP00000253031	1	19	0	0	0	0	0.470300	1.898200
ENSP00000337019	ENSP00000339025	20	2	0	0	1	1	0.698200	0.868700
ENSP00000243501	ENSP00000260878	4	10	0	0	0	0	0.524800	3.618300
ENSP00000259939	ENSP00000371458	6	2	0	0	0	0	0.316600	3.966100
ENSP00000246011	ENSP00000263354	20	19	0	0	0	0	0.087000	3.848600
ENSP00000302896	ENSP00000351867	19	22	0	0	1	1	0.021600	0.052800
ENSP00000078652	ENSP00000246798	11	19	0	0	0	0	1.961400	5.159500
ENSP00000353035	ENSP00000368692	4	19	0	0	1	1	0.050100	0.072300
ENSP00000352644	ENSP00000364944	1	6	0	0	0	0	0.470700	4.048700
ENSP00000262580	ENSP00000301659	8	17	0	0	0	0	0.657100	2.174300
ENSP00000261683	ENSP00000356273	14	6	0	0	0	0	0.631200	4.258500
ENSP00000277668	ENSP00000356890	10	1	0	0	0	0	0.146800	0.185900
ENSP00000250489	ENSP00000285419	14	8	0	0	0	0	0.315800	3.994000
ENSP00000314854	ENSP00000358069	8	10	0	0	0	0	0.292100	3.848100
ENSP00000266987	ENSP00000318176	12	2	0	0	0	0	0.447300	4.133400
ENSP00000266427	ENSP00000341843	12	6	0	0	0	0	0.445400	4.077000
ENSP00000263116	ENSP00000301043	22	17	0	0	0	0	0.304800	3.795400
ENSP00000230658	ENSP00000290759	5	15	0	0	0	0	0.143600	99.000000
ENSP00000295859	ENSP00000328004	3	12	0	0	0	0	0.196000	3.646800
ENSP00000271417	ENSP00000354575	1	19	0	0	0	0	0.561300	4.313200
ENSP00000262454	ENSP00000272771	9	2	0	0	0	0	0.447000	3.142300
ENSP00000274071	ENSP00000302193	4	11	0	0	0	0	0.538900	4.132400
ENSP00000266383	ENSP00000328277	12	11	0	0	0	0	0.411600	4.738000
ENSP00000267569	ENSP00000344352	14	1	0	0	0	0	0.406100	3.442200
ENSP00000308258	ENSP00000337331	11	8	0	0	0	0	0.753400	4.249100
ENSP00000255082	ENSP00000263080	11	17	0	0	0	0	0.531000	4.079200
ENSP00000282045	ENSP00000368914	18	15	0	0	0	0	0.456900	3.915500
ENSP00000340010	ENSP00000340310	7	2	0	0	0	0	0.218700	3.917000
ENSP00000282570	ENSP00000328301	2	5	0	0	1	1	0.045800	0.079500
ENSP00000282701	ENSP00000363364	4	10	0	0	0	0	0.468700	4.286100
ENSP00000280665	ENSP00000294241	12	3	0	0	0	0	0.944200	1.746100
ENSP00000230324	ENSP00000355110	6	14	0	0	0	0	0.349600	4.226000
ENSP00000272223	ENSP00000297565	2	8	0	0	0	0	0.231100	3.854700
ENSP00000259784	ENSP00000263696	6	1	0	0	0	0	0.225300	4.299200
ENSP00000260926	ENSP00000333367	2	3	0	0	0	0	0.261200	4.701300
ENSP00000162391	ENSP00000354620	12	1	0	0	0	0	0.626600	4.471900
ENSP00000320757	ENSP00000334708	19	2	0	0	0	0	0.732400	2.139000
ENSP00000187762	ENSP00000262559	19	9	0	0	0	0	0.530100	4.027000
ENSP00000306678	ENSP00000330161	11	21	0	0	0	0	0.628700	4.594400
ENSP00000283600	ENSP00000349496	13	3	0	0	0	0	0.494000	4.116300
ENSP00000292090	ENSP00000331965	17	17	0	0	0	0	0.764500	3.246100
ENSP00000347031	ENSP00000351520	10	8	0	0	0	0	0.276100	4.584000
ENSP00000264454	ENSP00000310521	3	3	0	0	0	0	0.586200	1.660200
ENSP00000277804	ENSP00000277806	10	10	1	1	0	0	0.296200	1.618500
ENSP00000225441	ENSP00000337732	17	7	0	0	0	0	0.331100	4.279000
ENSP00000265807	ENSP00000361218	8	10	0	0	0	0	0.465600	4.229100
ENSP00000344226	ENSP00000370756	11	12	0	0	0	0	0.667500	4.252700
ENSP00000226247	ENSP00000299162	17	12	0	0	0	0	0.558200	4.375500
ENSP00000005756	ENSP00000330032	2	7	0	0	0	0	0.300800	4.074400
ENSP00000253969	ENSP00000307552	9	12	0	0	0	0	0.373700	3.321200
ENSP00000359212	ENSP00000366789	10	2	0	0	0	0	0.346500	3.629700
ENSP00000248248	ENSP00000296473	16	3	0	0	0	0	0.458700	3.468500
ENSP00000253054	ENSP00000346789	19	14	0	0	0	0	0.151500	3.532600
ENSP00000222823	ENSP00000300589	7	16	0	0	0	0	0.695800	4.787600
ENSP00000234897	ENSP00000322579	1	17	0	0	0	0	0.579300	3.966000
ENSP00000340691	ENSP00000362314	8	10	0	0	0	0	0.280000	3.192100
ENSP00000229580	ENSP00000252992	6	1	0	0	0	0	0.739100	4.674300
ENSP00000308107	ENSP00000309214	4	10	0	0	0	0	0.540600	4.516300
ENSP00000310670	ENSP00000354989	8	10	0	0	0	0	0.724400	4.890100
ENSP00000255495	ENSP00000290384	X	21	0	0	0	0	0.654800	4.770900
ENSP00000275244	ENSP00000367844	6	X	0	0	0	0	0.334000	1.210600
ENSP00000262198	ENSP00000262599	18	20	0	0	0	0	1.357200	2.601800
ENSP00000216479	ENSP00000374235	14	2	0	0	0	0	0.476000	3.308300
ENSP00000274068	ENSP00000354571	4	11	0	0	0	0	0.228100	1.744900
ENSP00000216727	ENSP00000367609	14	16	0	0	0	0	0.487400	3.853000
ENSP00000282096	ENSP00000351957	11	12	0	0	0	0	0.514900	2.495700
ENSP00000277598	ENSP00000347324	10	12	0	0	0	0	0.562200	3.622000
ENSP00000350054	ENSP00000371992	16	5	0	0	0	0	0.371800	4.368200
ENSP00000263409	ENSP00000274276	5	5	0	1	0	0	0.838800	5.210800
ENSP00000341597	ENSP00000351740	5	4	0	0	0	0	0.429400	4.429600
ENSP00000292599	ENSP00000313316	5	4	0	0	0	0	0.673500	4.855300
ENSP00000282369	ENSP00000357365	5	1	0	0	0	0	0.523300	4.730000
ENSP00000271069	ENSP00000359572	1	6	0	0	0	0	0.617300	2.445400
ENSP00000324570	ENSP00000347088	11	22	0	0	0	0	0.248600	4.527700
ENSP00000341170	ENSP00000352852	7	11	0	0	0	0	0.447300	3.356400
ENSP00000262817	ENSP00000360393	19	1	0	0	0	0	0.693500	4.090000
ENSP00000270691	ENSP00000343975	1	1	0	0	0	0	0.029700	0.100700
ENSP00000274811	ENSP00000367108	5	9	0	0	0	0	0.237000	2.478300
ENSP00000217394	ENSP00000349955	20	18	0	0	0	0	0.202600	2.610300
ENSP00000340436	ENSP00000355994	19	1	0	0	0	0	0.632600	4.003300
ENSP00000266068	ENSP00000362920	20	1	0	0	0	0	0.568200	2.240300
ENSP00000299761	ENSP00000300030	16	15	0	0	0	0	0.621800	3.550900
ENSP00000262803	ENSP00000317088	19	4	0	0	0	0	1.241100	4.885400
ENSP00000280876	ENSP00000374268	12	3	0	0	0	0	0.352500	4.280500
ENSP00000261233	ENSP00000333139	12	X	0	0	0	0	0.883600	4.551200
ENSP00000254190	ENSP00000302629	15	5	0	0	0	0	0.214400	4.735200
ENSP00000345063	ENSP00000352590	1	6	0	0	0	0	0.528000	4.219600
ENSP00000286523	ENSP00000297221	14	6	0	0	0	0	0.877400	4.901700
ENSP00000217276	ENSP00000276646	20	8	0	0	0	0	0.507400	4.350300
ENSP00000258534	ENSP00000358776	12	1	0	0	0	0	0.595900	1.853900
ENSP00000353732	ENSP00000368859	19	2	0	0	0	0	0.354000	4.532900
ENSP00000220822	ENSP00000362042	8	20	0	0	0	0	0.339200	4.144600
ENSP00000269395	ENSP00000365543	17	X	0	0	0	0	0.396500	3.913900
ENSP00000270814	ENSP00000336665	1	6	0	0	0	0	0.165900	4.185100
ENSP00000271742	ENSP00000329967	1	12	0	0	0	0	0.457800	4.698200
ENSP00000258798	ENSP00000262065	7	17	0	0	0	0	0.208500	3.799500
ENSP00000300131	ENSP00000336894	12	2	0	0	0	0	0.610200	4.433300
ENSP00000263235	ENSP00000295635	X	1	0	0	0	0	0.170400	2.323700
ENSP00000269214	ENSP00000306999	18	8	0	0	0	0	0.689100	4.361800
ENSP00000251968	ENSP00000323353	11	11	1	1	0	0	0.883100	1.856300
ENSP00000242158	ENSP00000286181	7	2	0	0	0	0	0.387700	4.410500
ENSP00000260130	ENSP00000354013	8	20	0	0	0	0	0.333500	4.083000
ENSP00000344609	ENSP00000348300	21	11	0	0	0	0	0.463400	3.742900
ENSP00000312257	ENSP00000332325	10	8	0	0	0	0	0.303500	4.436100
ENSP00000253413	ENSP00000367656	22	2	0	0	0	0	0.144800	1.506900
ENSP00000294369	ENSP00000303246	1	5	0	0	0	0	0.477200	4.492900
ENSP00000308972	ENSP00000363028	6	1	0	0	0	0	0.866600	4.601100
ENSP00000340034	ENSP00000342693	10	4	0	0	0	0	0.426500	3.931000
ENSP00000311837	ENSP00000342804	2	8	0	0	0	0	0.422600	2.404600
ENSP00000343709	ENSP00000352175	7	17	0	0	0	0	0.418600	3.630300
ENSP00000262042	ENSP00000272643	7	2	0	0	0	0	0.409800	2.658800
ENSP00000263559	ENSP00000281187	10	11	0	0	0	0	0.213400	99.000000
ENSP00000324544	ENSP00000351552	1	19	0	0	0	0	0.487600	4.550000
ENSP00000289119	ENSP00000369621	18	2	0	0	0	0	0.488900	4.294900
ENSP00000346793	ENSP00000352709	11	2	0	0	1	1	0.059600	0.180200
ENSP00000207549	ENSP00000324510	17	16	0	0	0	0	0.603600	4.773700
ENSP00000168977	ENSP00000366007	19	9	0	0	0	0	0.359100	3.597200
ENSP00000311401	ENSP00000370216	3	22	0	0	0	0	0.302100	4.519500
ENSP00000307854	ENSP00000353739	20	8	0	0	0	0	0.211600	4.064200
ENSP00000307126	ENSP00000338274	14	1	0	0	0	0	0.253300	4.085000
ENSP00000284951	ENSP00000337053	20	14	0	0	0	0	0.433200	4.619100
ENSP00000233055	ENSP00000267142	2	13	0	0	0	0	0.266500	4.178900
ENSP00000233139	ENSP00000372002	2	5	0	0	0	0	0.486300	3.902700
ENSP00000166139	ENSP00000256759	19	5	0	0	0	0	0.509600	3.676600
ENSP00000285393	ENSP00000290949	8	16	0	0	0	0	0.212200	4.018000
ENSP00000006101	ENSP00000262061	17	12	0	0	0	0	0.177900	3.649800
ENSP00000323087	ENSP00000331933	17	12	0	0	0	0	0.438700	4.371100
ENSP00000222219	ENSP00000260542	19	1	0	0	0	0	0.628700	4.065100
ENSP00000238618	ENSP00000306448	14	2	0	0	0	0	0.360900	3.171700
ENSP00000306726	ENSP00000313088	16	18	0	0	0	0	0.325600	4.384500
ENSP00000276033	ENSP00000357844	X	6	0	0	0	0	0.405100	4.452400
ENSP00000221566	ENSP00000351496	19	5	0	0	0	0	0.289700	3.989800
ENSP00000245434	ENSP00000372505	X	Y	0	0	0	0	0.068000	0.055000
ENSP00000254584	ENSP00000296557	11	4	0	0	0	0	0.314700	5.544000
ENSP00000241307	ENSP00000288873	1	2	0	0	0	0	0.709200	1.982300
ENSP00000331905	ENSP00000363399	6	X	0	0	0	0	0.128500	3.569400
ENSP00000350789	ENSP00000355109	3	10	0	0	0	0	0.353000	4.852500
ENSP00000277244	ENSP00000359209	9	1	0	0	0	0	0.396600	4.180900
ENSP00000357999	ENSP00000371591	1	5	0	0	0	0	0.228400	4.032400
ENSP00000252487	ENSP00000356966	19	1	0	0	0	0	0.246400	2.074100
ENSP00000236709	ENSP00000370678	3	22	0	0	1	1	0.599700	3.949100
ENSP00000300434	ENSP00000359052	9	1	0	0	0	0	0.317400	4.114500
ENSP00000196371	ENSP00000355412	5	1	0	0	1	1	0.146800	2.145700
ENSP00000303366	ENSP00000366280	5	2	0	0	0	0	0.324700	4.005400
ENSP00000327546	ENSP00000342518	1	14	0	0	0	0	0.376400	4.364900
ENSP00000265840	ENSP00000326342	11	4	0	0	0	0	0.352000	3.844400
ENSP00000334665	ENSP00000339729	17	7	0	0	0	0	0.345600	4.015800
ENSP00000262719	ENSP00000348611	18	16	0	0	0	0	0.373500	5.183100
ENSP00000291842	ENSP00000355914	19	1	0	0	0	0	0.284800	4.737600
ENSP00000257927	ENSP00000263960	12	2	0	0	0	0	0.305200	3.911400
ENSP00000242770	ENSP00000355182	19	1	0	0	0	0	0.274200	3.848300
ENSP00000261448	ENSP00000271556	1	1	0	0	0	0	0.236400	2.872900
ENSP00000245105	ENSP00000313025	4	5	0	0	0	0	0.613500	5.052600
ENSP00000341926	ENSP00000343877	1	15	0	0	0	0	0.888300	4.163900
ENSP00000230146	ENSP00000255316	6	13	0	0	0	0	0.095400	4.327800
ENSP00000257821	ENSP00000324403	11	22	0	0	0	0	0.619800	4.490700
ENSP00000262394	ENSP00000319474	17	12	0	0	0	0	0.455000	4.264000
ENSP00000265836	ENSP00000353557	11	6	0	0	0	0	0.360100	2.153700
ENSP00000215957	ENSP00000297508	22	7	0	0	0	0	0.711600	4.735800
ENSP00000263746	ENSP00000291384	1	1	1	1	0	0	0.028500	0.120100
ENSP00000255192	ENSP00000274353	5	5	1	1	0	0	0.145500	0.649800
ENSP00000353806	ENSP00000362352	5	10	0	0	0	0	0.223000	4.141200
ENSP00000259748	ENSP00000299293	6	12	0	0	0	0	0.412000	4.436000
ENSP00000266061	ENSP00000371523	10	4	0	0	0	0	0.323200	4.373900
ENSP00000341372	ENSP00000370314	9	15	0	0	0	0	0.853800	4.715500
ENSP00000296657	ENSP00000301190	5	12	0	0	0	0	0.631000	4.224300
ENSP00000256633	ENSP00000322706	1	5	0	0	0	0	0.223200	4.372900
ENSP00000261574	ENSP00000355322	13	9	0	0	1	1	0.114000	0.778100
ENSP00000351631	ENSP00000363058	11	1	0	0	0	0	0.176300	3.993800
ENSP00000303591	ENSP00000336543	20	15	0	0	0	0	0.041300	0.767700
ENSP00000261900	ENSP00000264157	12	2	0	0	0	0	0.471300	4.571500
ENSP00000341985	ENSP00000344937	8	19	0	0	0	0	0.520800	4.690500
ENSP00000295982	ENSP00000332223	3	22	0	0	0	0	0.447300	4.032700
ENSP00000325355	ENSP00000345436	17	16	0	0	0	0	0.440100	2.430500
ENSP00000254528	ENSP00000362351	18	20	0	0	0	0	0.949500	4.694300
ENSP00000295448	ENSP00000311876	4	5	0	0	0	0	0.070000	4.009700
ENSP00000295989	ENSP00000299218	3	12	0	0	0	0	0.296100	5.156900
ENSP00000162044	ENSP00000296595	19	5	0	0	0	0	0.419000	4.538700
ENSP00000303001	ENSP00000306397	22	19	0	0	1	1	0.008700	0.017000
ENSP00000216121	ENSP00000313050	22	7	0	0	0	0	0.208100	3.911800
ENSP00000228827	ENSP00000341101	12	1	0	0	0	0	0.591000	3.892100
ENSP00000262932	ENSP00000361926	7	6	0	0	0	0	0.542400	3.793500
ENSP00000229268	ENSP00000263966	12	3	0	0	0	0	0.268800	4.777400
ENSP00000300176	ENSP00000312059	7	2	0	0	0	0	0.573300	1.669800
ENSP00000288400	ENSP00000329140	11	7	0	0	0	0	0.483600	4.306200
ENSP00000310110	ENSP00000332640	X	13	0	0	0	0	0.364900	4.105000
ENSP00000339256	ENSP00000363520	8	1	0	0	0	0	0.534100	2.957100
ENSP00000340837	ENSP00000342848	1	9	0	0	0	0	0.754900	4.297700
ENSP00000224424	ENSP00000242248	10	7	0	0	0	0	0.551300	4.380000
ENSP00000225235	ENSP00000372000	10	4	0	0	0	0	0.379900	4.648300
ENSP00000238344	ENSP00000263529	9	1	0	0	0	0	0.464600	5.237800
ENSP00000328410	ENSP00000340237	7	2	0	0	0	0	0.554000	4.854200
ENSP00000343731	ENSP00000373397	10	8	0	0	0	0	0.470800	4.248200
ENSP00000296254	ENSP00000299596	3	11	0	0	0	0	0.778700	3.308300
ENSP00000329757	ENSP00000332264	16	17	0	0	1	1	0.123600	0.532400
ENSP00000266004	ENSP00000279907	6	12	0	0	0	0	0.548700	5.136800
ENSP00000290075	ENSP00000359526	8	10	0	0	0	0	0.311800	4.074400
ENSP00000250930	ENSP00000353319	16	9	0	0	0	0	0.658400	4.532000
ENSP00000217268	ENSP00000295887	20	4	0	0	0	0	0.189900	1.768800
ENSP00000312837	ENSP00000374179	17	16	0	0	0	0	0.563200	99.000000
ENSP00000238561	ENSP00000310547	14	8	0	0	0	0	0.638600	4.237100
ENSP00000307041	ENSP00000370044	15	9	0	0	0	0	0.491800	4.845700
ENSP00000304250	ENSP00000318486	2	17	0	0	1	1	0.306900	3.731400
ENSP00000230771	ENSP00000304668	5	5	1	1	0	0	0.179700	1.319400
ENSP00000248352	ENSP00000295926	1	3	0	0	0	0	0.330400	4.466200
ENSP00000284273	ENSP00000317327	11	21	0	0	0	0	0.487800	4.557200
ENSP00000216259	ENSP00000268261	22	16	0	0	0	0	0.200600	3.796100
ENSP00000336724	ENSP00000344799	22	6	0	0	0	0	0.260300	4.390300
ENSP00000229402	ENSP00000265306	12	7	0	0	0	0	1.133800	1.382700
ENSP00000265529	ENSP00000287152	3	6	0	0	0	0	0.818200	4.646500
ENSP00000369323	ENSP00000369976	4	X	0	0	0	0	0.593000	2.761400
ENSP00000341680	ENSP00000361795	6	20	0	0	0	0	0.809000	2.748300
ENSP00000286800	ENSP00000345642	21	6	0	0	0	0	0.731300	4.669000
ENSP00000259727	ENSP00000334409	6	14	0	0	0	0	0.167300	4.118300
ENSP00000331746	ENSP00000346017	11	11	1	1	0	0	0.309000	0.920700
ENSP00000256925	ENSP00000279101	18	20	0	0	0	0	0.283000	4.300800
ENSP00000225768	ENSP00000256797	17	16	0	0	0	0	0.427700	4.840700
ENSP00000203630	ENSP00000327144	12	3	0	0	0	0	0.622100	3.831400
ENSP00000355308	ENSP00000373153	10	3	0	0	0	0	0.335700	2.280900
ENSP00000217301	ENSP00000358425	20	1	0	0	0	0	0.461500	4.195000
ENSP00000264181	ENSP00000352044	1	14	0	0	0	0	0.278300	4.257600
ENSP00000301587	ENSP00000354881	17	12	0	0	1	1	0.025100	0.061900
ENSP00000256079	ENSP00000369042	12	11	0	0	0	0	0.239600	4.884400
ENSP00000240055	ENSP00000277334	12	9	0	0	0	0	1.018800	3.430400
ENSP00000296425	ENSP00000360681	4	X	0	0	0	0	0.344100	2.260300
ENSP00000263925	ENSP00000325929	4	13	0	0	0	0	0.424400	4.625200
ENSP00000300302	ENSP00000310729	16	7	0	0	0	0	0.581900	4.241800
ENSP00000288422	ENSP00000356426	X	6	0	0	0	0	0.708100	4.557900
ENSP00000341938	ENSP00000373356	7	3	0	0	0	0	0.678800	2.050400
ENSP00000337040	ENSP00000344942	17	12	0	0	0	0	0.306600	3.674600
ENSP00000321425	ENSP00000369421	10	8	0	0	0	0	0.650000	4.353000
ENSP00000336984	ENSP00000357987	22	1	0	0	0	0	0.428800	3.936700
ENSP00000295900	ENSP00000373459	3	7	0	0	0	0	0.637100	4.890600
ENSP00000005558	ENSP00000336936	7	3	0	0	0	0	0.413700	4.349400
ENSP00000271064	ENSP00000359903	1	6	0	0	0	0	0.482100	4.295000
ENSP00000301466	ENSP00000356591	12	1	0	0	0	0	0.463000	4.492700
ENSP00000353046	ENSP00000369634	2	12	0	0	0	0	0.292900	4.786600
ENSP00000263828	ENSP00000333019	1	14	0	0	0	0	0.199400	4.408800
ENSP00000344220	ENSP00000371763	16	16	0	1	0	0	0.063500	0.141400
ENSP00000250024	ENSP00000323246	11	12	0	0	0	0	0.719500	4.811800
ENSP00000249042	ENSP00000342333	22	22	1	1	0	0	0.271100	3.798600
ENSP00000337785	ENSP00000370982	X	13	0	0	0	0	0.509500	4.439300
ENSP00000306968	ENSP00000348523	2	7	0	0	0	0	0.588200	4.229900
ENSP00000265833	ENSP00000367340	X	X	1	1	0	0	0.182000	4.600200
ENSP00000310646	ENSP00000371541	1	5	0	0	0	0	0.569200	3.648100
ENSP00000258418	ENSP00000349191	2	13	0	0	0	0	0.106500	2.649200
ENSP00000343435	ENSP00000366098	19	11	0	0	0	0	0.342600	2.336200
ENSP00000259259	ENSP00000263904	10	2	0	0	0	0	0.311000	4.368200
ENSP00000313359	ENSP00000343429	1	9	0	0	0	0	0.631200	4.557000
ENSP00000261488	ENSP00000359965	13	X	0	0	0	0	0.217700	4.504100
ENSP00000249798	ENSP00000295304	15	2	0	0	0	0	0.518000	2.447800
ENSP00000270625	ENSP00000365743	19	12	0	0	1	1	0.032800	0.042700
ENSP00000304504	ENSP00000352689	X	8	0	0	0	0	0.219700	4.083500
ENSP00000276201	ENSP00000306623	X	13	0	0	0	0	0.446600	4.290700
ENSP00000249344	ENSP00000322449	7	1	0	0	0	0	0.198400	4.753600
ENSP00000313890	ENSP00000341404	3	1	0	0	1	1	0.544000	4.883700
ENSP00000328524	ENSP00000346238	11	12	0	0	0	0	0.197900	5.160200
ENSP00000218004	ENSP00000366285	X	20	0	0	0	0	0.147200	1.232200
ENSP00000300574	ENSP00000346300	17	22	0	0	0	0	0.300100	3.921600
ENSP00000252669	ENSP00000258873	19	15	0	0	0	0	0.420600	4.518500
ENSP00000325941	ENSP00000347662	11	12	0	0	0	0	0.411400	4.449000
ENSP00000325616	ENSP00000362065	10	X	0	0	1	1	0.174400	0.805200
ENSP00000265342	ENSP00000368462	5	4	0	0	0	0	0.328000	3.131900
ENSP00000262570	ENSP00000290913	7	3	0	0	0	0	0.580200	3.718900
ENSP00000271011	ENSP00000364398	1	9	0	0	0	0	0.489500	4.212900
ENSP00000332952	ENSP00000363217	8	20	0	0	0	0	0.805500	4.696400
ENSP00000206660	ENSP00000369257	14	16	0	0	0	0	0.727700	5.053700
ENSP00000338065	ENSP00000338988	20	18	0	0	0	0	0.221500	2.667100
ENSP00000266014	ENSP00000309111	3	12	0	0	0	0	0.422000	4.192000
ENSP00000005587	ENSP00000338171	7	17	0	0	0	0	0.509400	4.038900
ENSP00000277585	ENSP00000323927	10	17	0	0	0	0	0.417000	4.450500
ENSP00000307007	ENSP00000344742	10	2	0	0	0	0	0.385000	4.319400
ENSP00000302413	ENSP00000339813	7	22	0	0	0	0	0.285200	4.229000
ENSP00000218516	ENSP00000355349	X	22	0	0	0	0	0.481700	4.170600
ENSP00000315743	ENSP00000344635	4	5	0	0	0	0	0.368000	4.008700
ENSP00000252136	ENSP00000362024	22	X	0	0	0	0	0.615900	4.412000
ENSP00000330247	ENSP00000339479	2	10	0	0	0	0	0.311800	4.358600
ENSP00000308978	ENSP00000346843	11	5	0	0	0	0	0.634500	4.627800
ENSP00000265344	ENSP00000278174	6	11	0	0	0	0	0.308500	4.177800
ENSP00000216225	ENSP00000273480	22	3	0	0	0	0	0.444100	2.990300
ENSP00000315118	ENSP00000343596	19	1	0	0	0	0	0.294000	4.270600
ENSP00000323349	ENSP00000334416	12	11	0	0	0	0	0.337000	4.216400
ENSP00000262976	ENSP00000288368	20	8	0	0	0	0	0.306800	5.274000
ENSP00000321573	ENSP00000342422	3	6	0	0	0	0	0.695100	4.682900
ENSP00000228862	ENSP00000329539	12	11	0	0	0	0	0.447600	4.518300
ENSP00000249651	ENSP00000283206	15	2	0	0	0	0	0.486700	3.218500
ENSP00000246032	ENSP00000363387	20	1	0	0	0	0	0.208300	4.102600
ENSP00000233330	ENSP00000325232	2	10	0	0	0	0	0.576200	4.543200
ENSP00000251700	ENSP00000336693	20	14	0	0	0	0	0.538700	2.048800
ENSP00000265783	ENSP00000292823	X	3	0	0	0	0	0.260400	2.530700
ENSP00000201962	ENSP00000261592	20	18	0	0	0	0	0.300600	4.206900
ENSP00000344536	ENSP00000373895	7	12	0	0	0	0	0.559200	2.205200
ENSP00000268159	ENSP00000268876	15	17	0	0	0	0	0.331900	2.684200
ENSP00000013894	ENSP00000216327	3	14	0	0	0	0	0.371000	4.154600
ENSP00000216807	ENSP00000353042	14	11	0	0	0	0	0.397700	3.886000
ENSP00000300737	ENSP00000371439	11	4	0	0	0	0	0.466100	4.593200
ENSP00000258198	ENSP00000273130	16	3	0	0	0	0	0.216800	2.444300
ENSP00000010404	ENSP00000342385	12	9	0	0	0	0	0.632700	3.552000
ENSP00000258761	ENSP00000313880	7	2	0	0	0	0	0.155600	4.257500
ENSP00000356570	ENSP00000368723	6	6	0	0	0	0	0.711300	2.689400
ENSP00000296604	ENSP00000341483	5	19	0	0	0	0	0.790300	4.417400
ENSP00000282406	ENSP00000330278	2	14	0	0	0	0	0.394700	5.214200
ENSP00000303222	ENSP00000350802	11	6	0	0	0	0	0.487900	2.535100
ENSP00000350992	ENSP00000355985	14	1	0	0	0	0	0.513900	4.489200
ENSP00000251089	ENSP00000294835	14	1	0	0	0	0	0.592100	4.440400
ENSP00000263257	ENSP00000267422	19	14	0	0	0	0	0.133900	4.532800
ENSP00000252674	ENSP00000307804	19	9	0	0	0	0	0.371600	4.395100
ENSP00000343718	ENSP00000368341	20	6	0	0	0	0	0.144700	3.720100
ENSP00000309166	ENSP00000310471	11	11	1	1	0	0	0.293600	0.911900
ENSP00000225729	ENSP00000329715	17	22	0	0	0	0	0.370200	4.111800
ENSP00000257787	ENSP00000311063	6	1	0	0	0	0	0.296700	1.392600
ENSP00000274901	ENSP00000363614	6	1	0	0	0	0	0.240300	4.186200
ENSP00000315630	ENSP00000363047	11	6	0	0	0	0	0.453200	4.330300
ENSP00000290349	ENSP00000290354	21	21	1	1	0	0	0.174400	0.925000
ENSP00000286733	ENSP00000335217	4	8	0	0	0	0	0.804600	4.223100
ENSP00000218054	ENSP00000263671	X	11	0	0	0	0	0.748300	4.314400
ENSP00000332148	ENSP00000366025	3	13	0	0	0	0	0.806200	4.616800
ENSP00000229328	ENSP00000254101	12	1	0	0	0	0	0.192000	3.938200
ENSP00000035307	ENSP00000243776	7	2	0	0	0	0	0.308200	2.019600
ENSP00000298198	ENSP00000371393	11	4	0	0	0	0	0.323900	1.922100
ENSP00000242210	ENSP00000269534	7	17	0	0	0	0	0.294600	3.944700
ENSP00000294787	ENSP00000358522	1	1	0	0	0	0	0.162800	4.380200
ENSP00000315208	ENSP00000325142	8	10	0	0	0	0	0.342400	4.639700
ENSP00000304030	ENSP00000355893	1	1	0	0	0	0	0.698800	1.402300
ENSP00000233154	ENSP00000288986	2	3	0	0	0	0	0.235300	4.192500
ENSP00000291572	ENSP00000314036	21	6	0	0	0	0	0.332100	4.049700
ENSP00000349783	ENSP00000356668	9	1	0	0	0	0	0.417500	4.999600
ENSP00000234160	ENSP00000313869	2	3	0	0	0	0	0.613200	3.260200
ENSP00000011684	ENSP00000339227	12	1	0	0	0	0	0.666400	4.649300
ENSP00000216361	ENSP00000374625	14	2	0	0	0	0	0.566300	2.178300
ENSP00000326194	ENSP00000354669	15	1	0	0	0	0	0.441100	4.406500
ENSP00000299734	ENSP00000345892	17	16	0	0	0	0	0.348300	4.086200
ENSP00000302468	ENSP00000343011	3	12	0	0	0	0	0.231200	4.252800
ENSP00000263243	ENSP00000347999	22	16	0	0	0	0	0.461700	4.865400
ENSP00000338165	ENSP00000373166	1	3	0	0	0	0	0.379200	4.428600
ENSP00000214869	ENSP00000263788	19	1	0	0	0	0	0.352000	3.823400
ENSP00000339856	ENSP00000351669	1	6	0	0	0	0	0.380700	4.324700
ENSP00000345282	ENSP00000346821	16	8	0	0	0	0	0.207100	4.196100
ENSP00000267102	ENSP00000326700	12	7	0	0	0	0	0.300300	4.502500
ENSP00000304467	ENSP00000339283	19	5	0	0	0	0	0.274300	4.612200
ENSP00000333751	ENSP00000371073	5	X	0	0	0	0	0.714000	4.007700
ENSP00000296543	ENSP00000310683	4	13	0	0	0	0	0.184800	4.730000
ENSP00000265846	ENSP00000329468	7	17	0	0	0	0	0.303400	3.993200
ENSP00000354528	ENSP00000361829	4	20	0	0	0	0	0.416700	4.413800
ENSP00000296411	ENSP00000315152	4	2	0	0	0	0	0.587800	4.064000
ENSP00000369219	ENSP00000374281	7	17	0	0	0	0	0.549900	4.314700
ENSP00000265577	ENSP00000351047	7	2	0	0	0	0	0.481900	4.292200
ENSP00000262158	ENSP00000288840	18	15	0	0	0	0	0.330800	4.080800
ENSP00000264474	ENSP00000291568	3	21	0	0	0	0	0.392100	4.139900
ENSP00000311778	ENSP00000361422	7	10	0	0	0	0	0.247000	3.790900
ENSP00000253368	ENSP00000253452	20	16	0	0	0	0	0.392000	99.000000
ENSP00000236452	ENSP00000263907	1	1	1	1	0	0	0.221800	1.300100
ENSP00000267889	ENSP00000343850	15	1	0	0	0	0	0.689700	5.207400
ENSP00000011619	ENSP00000316589	6	16	0	0	0	0	0.221700	4.564500
ENSP00000342970	ENSP00000355613	14	1	0	0	0	0	0.186200	4.468700
ENSP00000349616	ENSP00000356223	12	1	0	0	0	0	0.222800	3.237100
ENSP00000311344	ENSP00000324804	11	19	0	0	0	0	0.086000	4.645400
ENSP00000262383	ENSP00000354794	16	18	0	0	0	0	0.238700	4.930800
ENSP00000240617	ENSP00000280800	12	12	0	0	0	0	0.772100	4.385800
ENSP00000221413	ENSP00000318297	19	3	0	0	0	0	0.510500	4.115400
ENSP00000261192	ENSP00000322991	12	19	0	0	0	0	0.368100	4.280100
ENSP00000312946	ENSP00000373539	3	12	0	0	0	0	0.596400	5.571400
ENSP00000265018	ENSP00000342604	4	6	0	0	0	0	0.834900	4.953900
ENSP00000273794	ENSP00000364220	3	1	0	0	0	0	0.771400	4.864500
ENSP00000313408	ENSP00000370822	17	16	0	0	0	0	0.681800	4.559900
ENSP00000262370	ENSP00000269391	16	17	0	0	0	0	0.298500	4.345300
ENSP00000243344	ENSP00000301819	2	3	0	0	0	0	0.374600	5.178700
ENSP00000251170	ENSP00000262775	16	17	0	0	0	0	0.215800	4.566700
ENSP00000259477	ENSP00000352918	9	1	0	0	0	0	0.239100	3.504700
ENSP00000226440	ENSP00000258451	4	13	0	0	0	0	0.065200	1.977000
ENSP00000356351	ENSP00000363162	1	9	0	0	0	0	0.438300	2.327700
ENSP00000258281	ENSP00000278063	1	10	0	0	0	0	0.652200	4.519000
ENSP00000216484	ENSP00000217206	14	20	0	0	0	0	0.214000	4.495500
ENSP00000308220	ENSP00000364941	17	1	0	0	0	0	0.455900	2.142900
ENSP00000347744	ENSP00000350710	2	8	0	0	0	0	0.127000	4.041900
ENSP00000346074	ENSP00000370000	10	8	0	0	0	0	0.300900	1.457500
ENSP00000318585	ENSP00000332979	11	21	0	0	0	0	0.445400	4.373000
ENSP00000317224	ENSP00000350261	19	14	0	0	0	0	0.244700	4.601500
ENSP00000296202	ENSP00000339520	3	1	0	0	0	0	0.427300	2.404200
ENSP00000294702	ENSP00000361195	1	9	0	0	0	0	0.264700	3.779900
ENSP00000362357	ENSP00000367459	1	6	0	0	0	0	0.468500	1.953800
ENSP00000259467	ENSP00000271587	9	1	0	0	0	0	0.431400	3.827300
ENSP00000229395	ENSP00000358540	12	1	0	0	0	0	0.370900	3.779400
ENSP00000256447	ENSP00000363089	5	9	0	0	0	0	1.069300	1.978800
ENSP00000252725	ENSP00000262942	7	7	1	1	0	0	0.188800	3.985600
ENSP00000262376	ENSP00000288561	16	7	0	0	0	0	0.625100	5.078400
ENSP00000223023	ENSP00000317862	7	X	0	0	0	0	0.399800	4.485500
ENSP00000344831	ENSP00000366299	7	17	0	0	0	0	0.409700	4.204200
ENSP00000253363	ENSP00000352956	20	14	0	0	0	0	0.319900	4.311000
ENSP00000074056	ENSP00000293218	16	17	0	0	0	0	0.505700	4.468600
ENSP00000216373	ENSP00000263879	14	2	0	0	0	0	0.187500	4.996400
ENSP00000254663	ENSP00000262876	2	20	0	0	0	0	0.733100	5.672200
ENSP00000298925	ENSP00000327988	11	12	0	0	0	0	0.355400	4.751100
ENSP00000216117	ENSP00000219700	22	16	0	0	0	0	0.473100	3.824900
ENSP00000356916	ENSP00000363050	6	1	0	0	0	0	0.360200	3.106900
ENSP00000352899	ENSP00000364242	9	6	0	0	0	0	0.418000	3.829900
ENSP00000318690	ENSP00000328992	2	21	0	0	0	0	0.612500	4.665100
ENSP00000216024	ENSP00000372088	22	15	0	0	0	0	0.523200	4.146000
ENSP00000251366	ENSP00000316145	16	8	0	0	0	0	0.328800	1.779800
ENSP00000196802	ENSP00000264843	1	6	0	0	0	0	0.436400	2.134700
ENSP00000319788	ENSP00000369795	16	6	0	0	0	0	0.460600	3.820400
ENSP00000260508	ENSP00000361690	1	9	0	0	0	0	0.433800	4.308500
ENSP00000252512	ENSP00000366571	8	5	0	0	0	0	0.234900	5.071900
ENSP00000337159	ENSP00000360647	5	1	0	0	0	0	0.681200	5.042700
ENSP00000254442	ENSP00000353699	18	15	0	0	0	0	0.699000	4.972600
ENSP00000262215	ENSP00000262983	8	20	0	0	0	0	0.150600	5.356400
ENSP00000242310	ENSP00000276072	9	X	0	0	1	1	0.028000	0.078000
ENSP00000326966	ENSP00000366843	16	12	0	0	0	0	0.555100	2.728700
ENSP00000262843	ENSP00000312678	X	X	0	0	0	0	0.153000	2.628300
ENSP00000349925	ENSP00000362498	14	6	0	0	0	0	0.418400	4.932600
ENSP00000225893	ENSP00000257555	17	12	0	0	0	0	0.276300	4.274900
ENSP00000225916	ENSP00000263754	17	3	0	0	0	0	0.194000	4.761700
ENSP00000238970	ENSP00000304736	10	4	0	0	0	0	0.479600	3.837600
ENSP00000360047	ENSP00000364409	1	9	0	0	0	0	0.388000	1.469100
ENSP00000293373	ENSP00000354251	12	2	0	0	0	0	0.298000	5.044900
ENSP00000169298	ENSP00000355273	3	2	0	0	0	0	0.505800	4.124400
ENSP00000275603	ENSP00000327191	7	17	0	0	0	0	0.081600	0.993300
ENSP00000263963	ENSP00000266564	3	12	0	0	0	0	0.650600	4.598800
ENSP00000328835	ENSP00000362402	8	20	0	0	0	0	0.223700	4.520300
ENSP00000286479	ENSP00000350133	8	8	1	1	0	0	0.108100	0.243600
ENSP00000307889	ENSP00000346623	16	17	0	0	1	1	0.008000	0.048000
ENSP00000003302	ENSP00000285681	11	21	0	0	0	0	0.411400	4.947600
ENSP00000330945	ENSP00000370540	5	7	0	0	0	0	0.122700	3.622400
ENSP00000033079	ENSP00000264344	5	4	0	0	0	0	0.477300	4.841900
ENSP00000264409	ENSP00000289657	4	8	0	0	0	0	0.205000	2.093000
ENSP00000266517	ENSP00000307514	12	1	0	0	0	0	0.447000	4.147100
ENSP00000366165	ENSP00000367385	17	10	0	0	0	0	0.143700	2.604500
ENSP00000253688	ENSP00000342673	3	1	0	0	0	0	0.626700	4.089200
ENSP00000261183	ENSP00000263650	12	11	0	0	0	0	0.358500	4.795500
ENSP00000294393	ENSP00000346148	1	5	0	0	0	0	0.144100	4.401500
ENSP00000216127	ENSP00000225688	22	17	0	0	0	0	0.197600	99.000000
ENSP00000270281	ENSP00000313854	19	5	0	0	0	0	0.626600	4.242400
ENSP00000222305	ENSP00000289790	19	1	0	0	0	0	0.364000	4.021600
ENSP00000230381	ENSP00000278833	6	11	0	0	0	0	0.715500	2.561900
ENSP00000304470	ENSP00000349802	1	9	0	0	0	0	0.543500	2.147900
ENSP00000336712	ENSP00000349321	5	19	0	0	0	0	0.083300	4.900400
ENSP00000253039	ENSP00000323063	X	12	0	0	0	0	0.044600	0.088900
ENSP00000314499	ENSP00000360106	4	1	0	0	0	0	0.498600	4.936400
ENSP00000253012	ENSP00000261534	9	14	0	0	0	0	0.754800	4.625200
ENSP00000255078	ENSP00000351185	11	10	0	0	0	0	2.130500	1.950100
ENSP00000355925	ENSP00000374315	1	14	0	0	0	0	0.789400	4.551300
ENSP00000312741	ENSP00000371188	12	17	0	0	0	0	0.294400	4.318500
ENSP00000316699	ENSP00000336127	2	14	0	0	0	0	0.366200	4.771100
ENSP00000311713	ENSP00000348278	3	2	0	0	0	0	0.138200	4.368300
ENSP00000262560	ENSP00000321365	9	19	0	0	0	0	0.270900	4.217900
ENSP00000265174	ENSP00000354436	4	10	0	0	0	0	0.146800	4.880800
ENSP00000261749	ENSP00000366155	15	9	0	0	0	0	0.343600	3.609800
ENSP00000321455	ENSP00000371811	8	13	0	0	0	0	0.533100	2.406500
ENSP00000265689	ENSP00000312189	11	22	0	0	0	0	0.317700	4.147700
ENSP00000348769	ENSP00000369217	3	15	0	0	0	0	0.643600	4.169200
ENSP00000303577	ENSP00000367655	6	8	0	0	0	0	0.975600	5.947200
ENSP00000230224	ENSP00000306854	6	6	1	1	0	0	0.221800	1.285100
ENSP00000243563	ENSP00000367167	19	20	0	0	0	0	0.190300	3.732000
ENSP00000004980	ENSP00000296257	12	3	0	0	0	0	0.791300	4.437600
ENSP00000309415	ENSP00000367138	5	9	0	0	0	0	0.283900	3.781600
ENSP00000286275	ENSP00000325677	9	16	0	0	0	0	0.316500	4.878800
ENSP00000326170	ENSP00000346850	17	12	0	0	0	0	0.467900	4.058700
ENSP00000313601	ENSP00000360641	19	1	0	0	0	0	0.410400	2.137000
ENSP00000263044	ENSP00000333823	6	X	0	0	0	0	0.683600	4.502000
ENSP00000270223	ENSP00000335434	19	14	0	0	0	0	0.294000	4.502200
ENSP00000281894	ENSP00000330276	1	14	0	0	0	0	0.332100	4.990400
ENSP00000017003	ENSP00000261381	17	16	0	0	0	0	0.312200	4.674400
ENSP00000281244	ENSP00000289921	10	8	0	0	0	0	0.405100	4.726200
ENSP00000277359	ENSP00000277404	9	9	1	1	0	0	1.926000	3.533500
ENSP00000294520	ENSP00000369424	1	X	0	0	0	0	0.060000	4.231500
ENSP00000304108	ENSP00000367356	2	10	0	0	0	0	0.714500	4.781600
ENSP00000254624	ENSP00000334769	8	2	0	0	0	0	0.269400	4.686100
ENSP00000341108	ENSP00000350549	10	10	1	1	0	0	0.448200	3.712400
ENSP00000278919	ENSP00000368547	11	2	0	0	0	0	0.417400	4.843300
ENSP00000233607	ENSP00000257430	19	5	0	0	0	0	0.625600	5.643800
ENSP00000339208	ENSP00000350583	15	19	0	0	0	0	0.325900	4.818900
ENSP00000261783	ENSP00000357062	14	6	0	0	0	0	0.332400	4.172500
ENSP00000265259	ENSP00000289807	3	1	0	0	0	0	0.679700	2.565200
ENSP00000263245	ENSP00000327309	22	11	0	0	0	0	0.381600	4.424000
ENSP00000216237	ENSP00000374147	22	17	0	0	0	0	0.368700	4.578000
ENSP00000272238	ENSP00000285415	2	8	0	0	0	0	0.265200	3.384800
ENSP00000264159	ENSP00000350940	2	2	0	0	0	0	1.739200	4.870300
ENSP00000324820	ENSP00000371897	19	14	0	0	0	0	0.391300	5.203900
ENSP00000300527	ENSP00000355180	21	21	1	1	0	0	0.665600	4.762700
ENSP00000281474	ENSP00000364657	12	9	0	0	0	0	0.257000	4.625100
ENSP00000301776	ENSP00000348250	11	20	0	0	0	0	0.859200	2.286800
ENSP00000262316	ENSP00000374414	16	17	0	0	0	0	0.274400	4.478500
ENSP00000271733	ENSP00000370259	1	15	0	0	0	0	0.219100	2.661700
ENSP00000288828	ENSP00000364733	7	17	0	0	0	0	0.303000	4.277000
ENSP00000279146	ENSP00000370521	11	17	0	0	0	0	0.374700	3.692500
ENSP00000299980	ENSP00000312442	16	14	0	0	0	0	0.305600	4.854700
ENSP00000295266	ENSP00000348062	4	X	0	0	1	1	0.083000	0.694500
ENSP00000353409	ENSP00000356902	9	1	0	0	0	0	0.316000	4.236700
ENSP00000219689	ENSP00000285199	16	17	0	0	0	0	0.582800	3.427700
ENSP00000262133	ENSP00000262877	16	20	0	0	0	0	0.361700	4.928700
ENSP00000326366	ENSP00000355745	14	1	0	0	0	0	0.236300	4.315100
ENSP00000295834	ENSP00000312283	2	5	0	0	0	0	0.557500	3.056600
ENSP00000255194	ENSP00000261722	5	15	0	0	0	0	0.304200	4.997600
ENSP00000306881	ENSP00000366685	14	20	0	0	0	0	0.081800	4.663600
ENSP00000242776	ENSP00000266122	19	6	0	0	0	0	0.051000	4.175400
ENSP00000307746	ENSP00000316527	5	15	0	0	0	0	0.468500	5.181800
ENSP00000327694	ENSP00000351926	11	19	0	0	0	0	0.095700	4.716700
ENSP00000191922	ENSP00000262613	16	17	0	0	0	0	0.364200	3.873100
ENSP00000251810	ENSP00000353770	8	2	0	0	0	0	0.134600	4.147000
ENSP00000290650	ENSP00000361984	15	6	0	0	0	0	0.434000	5.304100
ENSP00000273432	ENSP00000333125	3	X	0	0	0	0	0.289000	5.521100
ENSP00000264972	ENSP00000364898	2	9	0	0	0	0	0.309900	4.337700
ENSP00000338629	ENSP00000349076	1	12	0	0	0	0	0.669700	3.412200
ENSP00000322418	ENSP00000334868	11	12	0	0	0	0	0.442500	4.309100
ENSP00000264546	ENSP00000367764	3	10	0	0	0	0	0.427300	4.864800
ENSP00000302625	ENSP00000372415	17	16	0	0	0	0	0.443100	4.641100
ENSP00000266054	ENSP00000339151	10	8	0	0	0	0	0.398200	4.713400
ENSP00000251822	ENSP00000354242	8	10	0	0	0	0	0.208800	4.637700
ENSP00000256108	ENSP00000269159	8	18	0	0	0	0	0.390500	4.062700
ENSP00000350009	ENSP00000351122	1	9	0	0	0	0	0.297200	4.865900
ENSP00000252891	ENSP00000347169	19	14	0	0	0	0	0.323900	4.586800
ENSP00000353576	ENSP00000370949	9	4	0	0	0	0	1.023400	4.750300
ENSP00000262643	ENSP00000309181	19	8	0	0	0	0	0.436900	4.175700
ENSP00000250896	ENSP00000361014	19	1	0	0	0	0	0.205900	4.105700
ENSP00000243298	ENSP00000243325	X	X	0	0	0	0	0.145900	2.411300
ENSP00000333298	ENSP00000360396	13	X	0	0	0	0	0.676800	2.303500
ENSP00000234923	ENSP00000297222	1	7	0	0	0	0	0.350500	4.779000
ENSP00000254480	ENSP00000267064	3	12	0	0	0	0	0.251000	4.991900
ENSP00000216286	ENSP00000334108	14	1	0	0	0	0	0.484800	5.066200
ENSP00000243253	ENSP00000344775	3	10	0	0	0	0	0.038300	1.850000
ENSP00000323733	ENSP00000347930	6	14	0	0	0	0	0.365500	99.000000
ENSP00000301694	ENSP00000363739	16	17	0	0	0	0	0.427000	4.289900
ENSP00000294794	ENSP00000362681	1	9	0	0	0	0	0.449500	4.423800
ENSP00000312834	ENSP00000320886	12	7	0	0	0	0	0.516000	4.731700
ENSP00000263088	ENSP00000342793	17	3	0	0	0	0	0.340500	4.873800
ENSP00000308984	ENSP00000341071	10	3	0	0	0	0	0.366400	4.498800
ENSP00000288796	ENSP00000374663	1	3	0	0	0	0	0.594800	4.572900
ENSP00000229266	ENSP00000349696	12	1	0	0	0	0	0.283700	1.964700
ENSP00000258484	ENSP00000263062	2	10	0	0	0	0	0.389500	4.654800
ENSP00000306772	ENSP00000354745	4	10	0	0	0	0	0.148900	4.056300
ENSP00000253269	ENSP00000364475	9	9	1	1	0	0	0.154500	4.067500
ENSP00000272249	ENSP00000373402	2	19	0	0	0	0	0.361600	4.493700
ENSP00000280758	ENSP00000298992	12	11	0	0	0	0	0.266700	4.630400
ENSP00000229922	ENSP00000361878	6	1	0	0	0	0	0.269600	4.374700
ENSP00000355173	ENSP00000367212	2	7	0	0	0	0	0.462800	4.688600
ENSP00000328720	ENSP00000335677	7	17	0	0	0	0	0.305800	4.543400
ENSP00000261195	ENSP00000317904	12	19	0	0	0	0	0.192600	4.673600
ENSP00000262506	ENSP00000371400	16	20	0	0	0	0	0.100700	2.850600
ENSP00000241842	ENSP00000371931	6	21	0	0	0	0	0.539200	5.273700
ENSP00000242261	ENSP00000371395	7	20	0	0	0	0	0.567200	3.240800
ENSP00000321636	ENSP00000349705	17	22	0	0	0	0	0.711900	4.634900
ENSP00000320510	ENSP00000344524	17	7	0	0	0	0	0.462600	4.711000
ENSP00000263273	ENSP00000320168	19	11	0	0	0	0	0.270400	99.000000
ENSP00000302177	ENSP00000350354	2	6	0	0	0	0	0.381900	4.432600
ENSP00000320853	ENSP00000371614	19	11	0	0	0	0	0.171500	4.486200
ENSP00000309198	ENSP00000340596	7	12	0	0	0	0	0.927900	4.952400
ENSP00000265619	ENSP00000345656	20	18	0	0	0	0	0.264700	1.633100
ENSP00000304455	ENSP00000336857	16	12	0	0	0	0	0.891800	3.849800
ENSP00000289775	ENSP00000323587	1	1	1	1	0	0	0.100200	0.459900
ENSP00000338523	ENSP00000338579	3	13	0	0	0	0	0.383900	5.064500
ENSP00000351314	ENSP00000362693	16	9	0	0	0	0	0.352200	2.428400
ENSP00000012049	ENSP00000344829	19	2	0	0	0	0	0.508800	4.229300
ENSP00000246672	ENSP00000310006	17	3	0	0	0	0	0.409700	4.449300
ENSP00000286827	ENSP00000353528	21	6	0	0	0	0	0.586300	5.235100
ENSP00000332183	ENSP00000367572	X	10	0	0	0	0	0.326200	4.150100
ENSP00000296452	ENSP00000374128	3	7	0	0	0	0	0.917800	6.036800
ENSP00000224947	ENSP00000309714	10	5	0	0	0	0	0.549500	4.717400
ENSP00000257177	ENSP00000311339	1	9	0	0	0	0	0.497500	5.034600
ENSP00000251076	ENSP00000309690	15	5	0	0	0	0	0.336600	5.642900
ENSP00000259008	ENSP00000349265	17	20	0	0	0	0	0.943100	5.006700
ENSP00000258106	ENSP00000302942	2	10	0	0	0	0	0.180600	3.589200
ENSP00000299492	ENSP00000314724	11	12	0	0	0	0	0.431400	4.815900
ENSP00000227868	ENSP00000280346	11	11	0	0	0	0	0.612900	4.483000
ENSP00000267176	ENSP00000354733	12	19	0	0	0	0	0.446900	5.109700
ENSP00000348578	ENSP00000352738	5	4	0	0	0	0	0.218800	4.265200
ENSP00000333376	ENSP00000334808	6	21	0	0	0	0	0.552600	4.604600
ENSP00000320447	ENSP00000333275	3	12	0	0	0	0	0.263600	4.523600
ENSP00000260529	ENSP00000359787	1	1	1	1	0	0	0.462100	1.325500
ENSP00000307411	ENSP00000316426	10	17	0	0	0	0	0.481400	4.992100
ENSP00000368831	ENSP00000373843	5	15	0	0	0	0	0.291400	4.435800
ENSP00000322804	ENSP00000341171	8	16	0	0	0	0	0.295800	4.611800
ENSP00000261752	ENSP00000265080	15	5	0	0	0	0	0.218200	5.027500
ENSP00000316512	ENSP00000354089	17	2	0	0	0	0	0.169200	4.555400
ENSP00000327589	ENSP00000361070	X	10	0	0	1	1	0.021600	0.031700
ENSP00000217172	ENSP00000369656	20	20	1	1	0	0	0.162800	1.546000
ENSP00000290401	ENSP00000333769	15	19	0	0	0	0	0.473300	3.973600
ENSP00000323421	ENSP00000350036	X	22	0	0	0	0	0.354500	5.083800
ENSP00000330134	ENSP00000343054	X	3	0	0	0	0	0.326800	4.686000
ENSP00000280892	ENSP00000323714	4	5	0	0	0	0	0.296900	3.788000
ENSP00000222761	ENSP00000312385	7	2	0	0	0	0	0.343100	2.344500
ENSP00000260357	ENSP00000373651	15	19	0	0	0	0	0.564600	3.272300
ENSP00000263969	ENSP00000365508	3	1	0	0	0	0	0.254900	4.712700
ENSP00000310447	ENSP00000317379	12	2	0	0	0	0	0.228300	4.570500
ENSP00000340585	ENSP00000358749	10	X	0	0	0	0	0.078300	4.339700
ENSP00000253778	ENSP00000349860	5	2	0	0	0	0	0.128600	4.676100
ENSP00000253001	ENSP00000314768	20	19	0	0	0	0	0.326800	4.234300
ENSP00000261908	ENSP00000304146	15	18	0	0	0	0	0.403200	2.510300
ENSP00000216044	ENSP00000361267	22	6	0	0	0	0	0.480700	4.485000
ENSP00000230640	ENSP00000364541	5	6	0	0	0	0	0.779200	5.007300
ENSP00000262436	ENSP00000281928	17	12	0	0	0	0	0.369200	5.466500
ENSP00000258610	ENSP00000261439	13	4	0	0	0	0	0.414600	5.030500
ENSP00000355132	ENSP00000361699	X	1	0	0	0	0	0.170800	4.578900
ENSP00000276737	ENSP00000354913	8	6	0	0	0	0	0.593200	5.102300
ENSP00000303248	ENSP00000369668	4	13	0	0	0	0	0.367100	4.665900
ENSP00000248070	ENSP00000262674	19	1	0	0	0	0	0.435400	4.734300
ENSP00000318868	ENSP00000333667	17	12	0	0	0	0	0.282500	4.356800
ENSP00000330382	ENSP00000346508	22	7	0	0	0	0	0.534400	3.561500
ENSP00000357023	ENSP00000365870	1	19	0	0	0	0	0.381200	4.165200
ENSP00000348069	ENSP00000354476	17	22	0	0	0	0	0.485900	2.033800
ENSP00000316454	ENSP00000321834	11	14	0	0	0	0	0.262800	4.613900
ENSP00000321971	ENSP00000351132	16	17	0	0	0	0	0.297600	4.624900
ENSP00000362506	ENSP00000363166	X	2	0	0	0	0	0.643000	4.760000
ENSP00000311857	ENSP00000349544	18	20	0	0	0	0	0.331700	4.233600
ENSP00000290144	ENSP00000333927	2	10	0	0	0	0	0.197900	4.658000
ENSP00000365679	ENSP00000372193	1	16	0	0	0	0	0.491700	4.619800
ENSP00000285737	ENSP00000353826	16	19	0	0	0	0	0.719000	4.745800
ENSP00000273083	ENSP00000352780	3	12	0	0	0	0	0.293800	4.976200
ENSP00000335246	ENSP00000348051	14	20	0	0	0	0	0.473200	1.933700
ENSP00000215886	ENSP00000215909	22	22	0	1	0	0	0.500500	3.248400
ENSP00000324771	ENSP00000352264	X	6	0	0	0	0	0.603500	4.546700
ENSP00000229815	ENSP00000270586	6	17	0	0	0	0	0.320900	1.427000
ENSP00000228476	ENSP00000257982	12	6	0	0	0	0	0.622500	4.167200
ENSP00000325548	ENSP00000351682	18	18	1	1	0	0	0.371000	4.350200
ENSP00000261293	ENSP00000365158	13	2	0	0	0	0	0.355000	5.212700
ENSP00000263991	ENSP00000312671	2	11	0	0	0	0	0.848200	5.077500
ENSP00000234396	ENSP00000276390	2	8	0	0	0	0	0.088100	4.412800
ENSP00000221957	ENSP00000369838	19	9	0	0	0	0	0.489000	2.869200
ENSP00000311379	ENSP00000352717	10	1	0	0	1	1	0.392500	4.036000
ENSP00000339577	ENSP00000363470	1	1	1	1	0	0	0.134000	0.133500
ENSP00000233099	ENSP00000374611	2	14	0	0	0	0	0.289800	5.509600
ENSP00000291775	ENSP00000359003	9	1	0	0	0	0	2.389700	2.889500
ENSP00000294905	ENSP00000368754	2	12	0	0	0	0	0.812100	5.363800
ENSP00000316092	ENSP00000364815	6	6	0	0	0	0	0.454300	2.196400
ENSP00000335544	ENSP00000371454	11	4	0	0	0	0	0.429900	4.244200
ENSP00000338283	ENSP00000370723	2	4	0	0	0	0	0.411100	4.841000
ENSP00000317687	ENSP00000349996	10	4	0	0	0	0	0.253100	2.741700
ENSP00000353888	ENSP00000359085	9	1	0	0	0	0	0.314700	4.292400
ENSP00000216277	ENSP00000238714	14	2	0	0	0	0	0.320700	4.630000
ENSP00000351536	ENSP00000356574	9	1	0	0	0	0	0.546200	2.826700
ENSP00000255475	ENSP00000306306	13	5	0	0	0	0	0.516200	4.663000
ENSP00000287735	ENSP00000326340	2	11	0	0	0	0	0.664000	4.446300
ENSP00000303427	ENSP00000313851	4	13	0	0	0	0	0.207500	5.094100
ENSP00000212369	ENSP00000361634	1	9	0	0	0	0	0.255500	4.235400
ENSP00000259846	ENSP00000333941	6	17	0	0	0	0	0.408700	4.064000
ENSP00000261537	ENSP00000348081	18	1	0	0	0	0	0.628100	4.926400
ENSP00000270570	ENSP00000326671	17	17	0	1	0	0	0.443700	1.394500
ENSP00000240327	ENSP00000280098	17	2	0	0	0	0	0.080100	4.176800
ENSP00000356558	ENSP00000363600	6	1	0	0	0	0	0.403000	4.310000
ENSP00000360551	ENSP00000373983	6	16	0	0	0	0	0.480400	4.910100
ENSP00000350910	ENSP00000366788	17	1	0	0	0	0	0.402900	5.051200
ENSP00000281881	ENSP00000363108	1	9	0	0	0	0	0.415900	5.023100
ENSP00000324578	ENSP00000354194	11	21	0	0	0	0	0.352800	4.192600
ENSP00000331310	ENSP00000361702	15	X	0	0	0	0	0.193500	1.318300
ENSP00000295770	ENSP00000351568	3	11	0	0	0	0	0.315500	4.707300
ENSP00000337170	ENSP00000356116	1	6	0	0	0	0	0.404100	5.502200
ENSP00000271643	ENSP00000346478	1	9	0	0	0	0	0.969900	4.739200
ENSP00000340297	ENSP00000355176	8	1	0	0	0	0	0.505000	4.989800
ENSP00000262992	ENSP00000366134	4	2	0	0	0	0	0.487700	4.870200
ENSP00000352336	ENSP00000362369	16	20	0	0	0	0	0.401400	4.915200
ENSP00000336747	ENSP00000374600	7	12	0	0	0	0	0.379000	4.808200
ENSP00000195654	ENSP00000270190	6	21	0	0	0	0	0.588300	5.611400
ENSP00000333940	ENSP00000373215	7	3	0	0	0	0	0.125400	5.099200
ENSP00000222330	ENSP00000324806	19	3	0	0	0	0	0.171700	4.332800
ENSP00000297071	ENSP00000371626	7	3	0	0	0	0	0.305900	4.016000
ENSP00000346006	ENSP00000349028	9	12	0	0	1	1	0.066400	0.078100
ENSP00000225033	ENSP00000241572	10	X	0	0	0	0	0.556300	4.522100
ENSP00000353622	ENSP00000369131	15	19	0	0	0	0	0.343100	4.913700
ENSP00000344030	ENSP00000346163	8	20	0	0	0	0	0.547600	4.446000
ENSP00000262189	ENSP00000301067	7	12	0	0	0	0	0.788500	6.132900
ENSP00000321584	ENSP00000373881	3	7	0	0	0	0	0.094700	3.360400
ENSP00000324549	ENSP00000366799	15	5	0	0	0	0	0.064100	4.976400
ENSP00000305711	ENSP00000365610	15	9	0	0	0	0	0.379100	4.498100
ENSP00000328875	ENSP00000328998	2	3	0	0	0	0	0.449300	4.864100
ENSP00000297615	ENSP00000360814	9	1	0	0	0	0	0.392800	4.489300
ENSP00000264263	ENSP00000296805	3	5	0	0	0	0	0.803400	4.690900
ENSP00000354370	ENSP00000362846	2	1	0	0	0	0	0.121800	5.019300
ENSP00000271394	ENSP00000296946	1	6	0	0	0	0	0.339800	4.259000
ENSP00000264917	ENSP00000311453	5	15	0	0	0	0	0.213700	4.776600
ENSP00000263200	ENSP00000269122	22	17	0	0	0	0	0.090300	3.544900
ENSP00000265271	ENSP00000327080	5	13	0	0	0	0	0.405000	4.838400
ENSP00000264331	ENSP00000269577	3	17	0	0	0	0	0.221600	5.098200
ENSP00000278840	ENSP00000322229	11	11	1	1	0	0	0.267900	4.085900
ENSP00000258886	ENSP00000353159	15	9	0	0	0	0	0.273800	4.887300
ENSP00000235439	ENSP00000248550	1	7	0	0	0	0	0.342400	4.680100
ENSP00000295206	ENSP00000297375	2	7	0	0	0	0	0.360200	3.968400
ENSP00000352712	ENSP00000362217	13	X	0	0	0	0	0.281200	3.430000
ENSP00000235643	ENSP00000278853	1	11	0	0	0	0	0.674300	2.019900
ENSP00000176763	ENSP00000278065	5	10	0	0	0	0	0.323800	4.855600
ENSP00000354803	ENSP00000364893	X	13	0	0	0	0	0.326500	4.692000
ENSP00000302501	ENSP00000319248	2	10	0	0	0	0	0.469400	4.984600
ENSP00000306843	ENSP00000339943	6	1	0	0	0	0	0.538100	2.057800
ENSP00000255040	ENSP00000319435	1	1	1	1	0	0	0.384500	1.269000
ENSP00000249647	ENSP00000367584	15	20	0	0	0	0	0.340900	1.823600
ENSP00000295718	ENSP00000332533	2	7	0	0	0	0	0.525200	4.858900
ENSP00000261503	ENSP00000325785	17	22	0	0	0	0	0.578100	4.967900
ENSP00000308430	ENSP00000341625	16	18	0	0	0	0	0.435700	3.316600
ENSP00000356400	ENSP00000360822	1	9	0	0	0	0	0.133700	99.000000
ENSP00000264646	ENSP00000320147	17	7	0	0	0	0	0.234800	4.665000
ENSP00000275732	ENSP00000362667	7	2	0	0	0	0	0.326000	4.945800
ENSP00000221249	ENSP00000277531	19	9	0	0	0	0	0.258900	4.962300
ENSP00000264152	ENSP00000353385	2	7	0	0	0	0	0.375300	4.364200
ENSP00000311113	ENSP00000344456	17	3	0	0	0	0	0.227000	4.746600
ENSP00000265014	ENSP00000318520	4	2	0	0	0	0	0.929100	4.831200
ENSP00000316950	ENSP00000325376	15	19	0	0	0	0	0.344200	2.718000
ENSP00000261726	ENSP00000353401	12	7	0	0	0	0	0.432200	5.041700
ENSP00000264279	ENSP00000343111	2	20	0	0	0	0	0.626500	4.422400
ENSP00000282574	ENSP00000358086	2	10	0	0	0	0	0.118000	4.040100
ENSP00000356898	ENSP00000365752	1	6	0	0	0	0	0.353000	4.779200
ENSP00000257209	ENSP00000258201	18	16	0	0	0	0	0.393300	5.028400
ENSP00000223398	ENSP00000351665	7	12	0	0	0	0	0.473700	4.904800
ENSP00000303476	ENSP00000316029	15	9	0	0	0	0	0.155300	1.865200
ENSP00000320176	ENSP00000365745	3	11	0	0	0	0	0.506600	4.312800
ENSP00000238112	ENSP00000320783	2	1	0	0	0	0	0.696700	4.458000
ENSP00000259351	ENSP00000263728	9	1	0	0	0	0	0.242400	4.495700
ENSP00000233146	ENSP00000373935	2	5	0	0	0	0	1.006500	4.761800
ENSP00000318602	ENSP00000355367	10	X	0	0	0	0	0.233300	2.574600
ENSP00000256190	ENSP00000370196	11	22	0	0	0	0	0.317700	5.410600
ENSP00000262680	ENSP00000360636	1	10	0	0	0	0	0.784800	4.888600
ENSP00000236083	ENSP00000364423	1	9	0	0	0	0	0.343600	5.070100
ENSP00000302647	ENSP00000335453	14	20	0	0	0	0	0.386500	5.330400
ENSP00000308957	ENSP00000350377	5	15	0	0	0	0	0.485400	4.867200
ENSP00000264674	ENSP00000270722	3	1	0	0	0	0	0.336100	4.875900
ENSP00000347152	ENSP00000369288	10	20	0	0	0	0	0.282000	5.103900
ENSP00000263811	ENSP00000320130	2	7	0	0	0	0	0.139400	4.622300
ENSP00000334563	ENSP00000346291	22	17	0	0	0	0	0.513100	5.306500
ENSP00000317786	ENSP00000340312	17	22	0	0	0	0	1.678300	5.154200
ENSP00000360451	ENSP00000364681	9	6	0	0	0	0	0.430700	4.948100
ENSP00000269228	ENSP00000289547	18	7	0	0	0	0	0.571800	5.049400
ENSP00000189226	ENSP00000347329	10	4	0	0	0	0	0.462200	5.098900
ENSP00000268661	ENSP00000346001	16	22	0	0	0	0	0.135900	4.024600
ENSP00000247170	ENSP00000274867	14	6	0	0	0	0	0.209100	4.968400
ENSP00000268989	ENSP00000337917	17	22	0	0	0	0	0.198600	4.591000
ENSP00000268097	ENSP00000369906	15	5	0	0	0	0	0.375900	4.438900
ENSP00000312674	ENSP00000354434	1	6	0	0	0	0	0.979400	3.132100
ENSP00000309661	ENSP00000367494	18	16	0	0	0	0	0.546200	4.448400
ENSP00000293493	ENSP00000340943	17	7	0	0	0	0	0.170300	3.955800
ENSP00000258149	ENSP00000348851	12	1	0	0	0	0	0.746000	4.241800
ENSP00000360200	ENSP00000370402	1	9	0	0	0	0	0.523900	5.352400
ENSP00000352798	ENSP00000373437	21	9	0	0	0	0	0.743000	1.853800
ENSP00000364593	ENSP00000364652	6	6	1	1	0	0	0.571800	4.155200
ENSP00000306279	ENSP00000370767	16	16	1	1	0	0	0.337800	3.406700
ENSP00000351126	ENSP00000371303	5	15	0	0	0	0	0.218800	5.035600
ENSP00000317123	ENSP00000320252	2	6	0	0	0	0	0.614300	5.492600
ENSP00000272542	ENSP00000340465	2	8	0	0	0	0	0.310500	2.434600
ENSP00000225394	ENSP00000347464	17	12	0	0	0	0	0.225800	4.650200
ENSP00000354158	ENSP00000373226	12	3	0	0	0	0	0.180000	4.850400
ENSP00000288383	ENSP00000333657	21	21	1	1	0	0	0.284200	1.359700
ENSP00000186982	ENSP00000362801	1	9	0	0	0	0	0.270100	4.498000
ENSP00000218265	ENSP00000305995	X	6	0	0	1	1	0.062600	0.597400
ENSP00000264431	ENSP00000296859	4	5	0	0	0	0	0.242300	5.169500
ENSP00000357531	ENSP00000368773	10	20	0	0	0	0	0.520200	4.242300
ENSP00000233202	ENSP00000262051	2	12	0	0	0	0	0.282800	4.510400
ENSP00000321997	ENSP00000366871	4	5	0	0	0	0	0.294400	4.844500
ENSP00000308936	ENSP00000365288	6	6	1	1	0	0	0.777400	3.643100
ENSP00000331381	ENSP00000363104	12	6	0	0	0	0	0.413100	5.052200
ENSP00000289422	ENSP00000347423	5	8	0	0	0	0	0.624900	4.552100
ENSP00000364182	ENSP00000366197	9	6	0	0	0	0	0.672900	4.655500
ENSP00000326010	ENSP00000340944	12	12	0	0	0	0	0.345300	4.413300
ENSP00000302472	ENSP00000315465	21	11	0	0	0	0	0.270900	5.360900
ENSP00000263154	ENSP00000293618	10	12	0	0	0	0	0.576600	4.647800
ENSP00000360275	ENSP00000373519	1	5	0	0	0	0	0.680800	4.518200
ENSP00000234475	ENSP00000310132	2	10	0	0	0	0	0.559100	5.038600
ENSP00000346956	ENSP00000348319	11	6	0	0	0	0	0.726200	2.053200
ENSP00000263710	ENSP00000327760	2	3	0	0	0	0	0.218600	5.256300
ENSP00000359599	ENSP00000361882	1	9	0	0	0	0	0.821700	4.647600
ENSP00000310632	ENSP00000332437	12	12	1	1	0	0	0.384500	2.627200
ENSP00000271946	ENSP00000373740	1	15	0	0	0	0	0.194400	4.419000
ENSP00000280867	ENSP00000303147	10	2	0	0	0	0	0.102200	4.296700
ENSP00000269190	ENSP00000288642	18	2	0	0	0	0	0.153000	4.577400
ENSP00000293230	ENSP00000352835	17	22	0	0	0	0	0.690700	3.144200
ENSP00000263845	ENSP00000355117	11	16	0	0	0	0	0.527000	4.156800
ENSP00000265437	ENSP00000339285	7	1	0	0	0	0	0.178700	4.520300
ENSP00000247138	ENSP00000359172	X	1	0	0	0	0	0.510700	4.316900
ENSP00000195649	ENSP00000342095	6	11	0	0	0	0	0.364900	4.620800
ENSP00000264637	ENSP00000280696	17	3	0	0	0	0	0.193600	4.144900
ENSP00000295605	ENSP00000349221	3	13	0	0	0	0	0.453700	2.014300
ENSP00000008527	ENSP00000263762	12	11	0	0	0	0	0.205000	4.575200
ENSP00000264399	ENSP00000332522	4	10	0	0	0	0	0.396500	4.619600
ENSP00000263253	ENSP00000371502	22	16	0	0	0	0	0.283200	5.553700
ENSP00000261517	ENSP00000353422	15	9	0	0	0	0	0.488300	5.696200
ENSP00000239243	ENSP00000295284	5	4	0	0	0	0	0.257400	3.876600
ENSP00000334713	ENSP00000371705	1	12	0	0	1	1	0.222200	0.246500
ENSP00000257868	ENSP00000260950	12	2	0	0	0	0	0.285500	4.182300
ENSP00000332816	ENSP00000341189	8	8	0	0	0	0	0.500500	4.920500
ENSP00000297183	ENSP00000351416	5	4	0	0	0	0	0.284600	5.641900
ENSP00000250894	ENSP00000350453	16	17	0	0	0	0	0.304500	5.089500
ENSP00000341044	ENSP00000344789	12	17	0	0	0	0	0.167400	5.565300
ENSP00000259458	ENSP00000349064	9	1	0	0	0	0	0.269700	4.317300
ENSP00000338728	ENSP00000374506	2	14	0	0	0	0	0.465100	5.420200
ENSP00000281092	ENSP00000331504	5	15	0	0	0	0	0.429400	4.769200
ENSP00000271877	ENSP00000368540	1	9	0	0	0	0	0.433400	3.706600
ENSP00000242057	ENSP00000323816	7	5	0	0	0	0	0.794700	4.646300
ENSP00000261523	ENSP00000355068	15	9	0	0	0	0	0.255500	2.251000
ENSP00000370265	ENSP00000370689	2	21	0	0	0	0	0.299900	5.336000
ENSP00000259750	ENSP00000263802	6	15	0	0	0	0	0.919700	5.153500
ENSP00000264211	ENSP00000371767	1	3	0	0	0	0	0.432400	5.276300
ENSP00000302665	ENSP00000370783	12	11	0	0	0	0	0.719800	3.493700
ENSP00000353582	ENSP00000364001	2	10	0	0	0	0	0.482400	4.814500
ENSP00000282541	ENSP00000301149	3	12	0	0	0	0	0.187500	2.414700
ENSP00000182377	ENSP00000351694	12	11	0	0	0	0	0.281600	4.429100
ENSP00000259379	ENSP00000360966	9	9	0	0	0	0	0.454800	4.280000
ENSP00000266053	ENSP00000316329	10	4	0	0	0	0	0.328100	4.025700
ENSP00000264381	ENSP00000350037	3	7	0	0	0	0	0.441800	4.630800
ENSP00000365364	ENSP00000365392	6	6	1	1	0	0	0.094100	0.109200
ENSP00000216780	ENSP00000360221	14	20	0	0	0	0	0.202400	4.504400
ENSP00000289041	ENSP00000363832	2	2	0	0	0	0	0.411700	5.152100
ENSP00000281043	ENSP00000367207	2	8	0	0	0	0	0.491700	4.043000
ENSP00000292902	ENSP00000369597	11	11	1	1	0	0	0.273400	1.515600
ENSP00000267845	ENSP00000350616	15	7	0	0	0	0	0.411200	2.011000
ENSP00000249389	ENSP00000296271	7	3	0	0	0	0	0.457400	3.901700
