# Supplementary material for: Quantifying the major mechanisms of recent gene duplications in the human and mouse genomes: a novel strategy to estimate gene duplication rates
Source: Genome Biol. 2007 Aug 2;8(8):R158. doi: 10.1186/gb-2007-8-8-r158 (PMC2374989; doi:10.1186/gb-2007-8-8-r158)
Supplement: Additional data file 4 — Provided is the mouse FAM2 gene set. [file gb-2007-8-8-r158-S4.txt]

EnsembPid1	EnsemblPid2	Chr1	Chr2	TAG_S	TAG_NS	Retro_LOW	Retro_UP	Ka	Ks
ENSMUSP00000095720	ENSMUSP00000095729	4	4	0	1	0	0	0.000000	0.000000
ENSMUSP00000085942	ENSMUSP00000098592	2	6	0	0	0	0	0.000000	0.000000
ENSMUSP00000097002	ENSMUSP00000097003	13	13	1	1	0	0	0.000000	0.010100
ENSMUSP00000072208	ENSMUSP00000074079	X	6	0	0	0	0	0.000000	0.020400
ENSMUSP00000098368	ENSMUSP00000098378	14	14	0	1	0	0	0.000000	0.000000
ENSMUSP00000098194	ENSMUSP00000098195	11	11	1	1	0	0	0.058400	0.152400
ENSMUSP00000096360	ENSMUSP00000097333	8	10	0	0	0	0	0.014900	0.030700
ENSMUSP00000095514	ENSMUSP00000095515	4	4	1	1	0	0	0.162200	0.210900
ENSMUSP00000095566	ENSMUSP00000098500	4	5	0	0	0	0	0.059400	0.023300
ENSMUSP00000094942	ENSMUSP00000094943	17	17	0	1	0	0	0.015800	0.021500
ENSMUSP00000092983	ENSMUSP00000093021	8	8	0	1	0	0	0.023400	0.054000
ENSMUSP00000065555	ENSMUSP00000078404	10	13	0	0	0	0	0.207700	0.381700
ENSMUSP00000006362	ENSMUSP00000086462	X	X	0	1	0	0	0.104400	0.090300
ENSMUSP00000097244	ENSMUSP00000097741	19	16	0	0	0	0	0.054900	0.005300
ENSMUSP00000095268	ENSMUSP00000097001	18	13	0	0	0	0	0.092200	0.181000
ENSMUSP00000085206	ENSMUSP00000085209	X	X	1	1	0	0	0.003400	0.001600
ENSMUSP00000083275	ENSMUSP00000083277	9	9	1	1	0	0	0.006300	0.046200
ENSMUSP00000074433	ENSMUSP00000075079	X	X	0	1	0	0	0.004800	0.010900
ENSMUSP00000048665	ENSMUSP00000071992	7	7	1	1	0	0	0.072000	0.086200
ENSMUSP00000050505	ENSMUSP00000057983	8	10	0	0	1	1	0.198200	0.166300
ENSMUSP00000079383	ENSMUSP00000092579	8	4	0	0	0	0	0.053200	0.043600
ENSMUSP00000052929	ENSMUSP00000064181	X	X	1	1	0	0	0.434000	1.401900
ENSMUSP00000036132	ENSMUSP00000082416	9	9	1	1	0	0	0.382700	0.196900
ENSMUSP00000017147	ENSMUSP00000062011	2	2	1	1	0	0	0.008800	0.009100
ENSMUSP00000018355	ENSMUSP00000070718	2	2	1	1	0	0	0.350900	1.030000
ENSMUSP00000052670	ENSMUSP00000058838	4	4	1	1	0	0	0.162900	0.235100
ENSMUSP00000079150	ENSMUSP00000091028	11	11	0	0	1	1	0.059900	0.070900
ENSMUSP00000068906	ENSMUSP00000074381	14	4	0	0	0	0	0.753200	1.586000
ENSMUSP00000030114	ENSMUSP00000082978	4	2	0	0	1	1	0.621400	0.672400
ENSMUSP00000053201	ENSMUSP00000097074	4	2	0	0	1	1	0.000000	0.000000
ENSMUSP00000066137	ENSMUSP00000091392	15	9	0	0	1	1	0.040900	0.094800
ENSMUSP00000052805	ENSMUSP00000085362	6	6	1	1	0	0	0.277400	0.312700
ENSMUSP00000054931	ENSMUSP00000091026	18	16	0	0	0	0	0.008100	0.040100
ENSMUSP00000096563	ENSMUSP00000096731	8	3	0	0	1	1	0.003400	0.017200
ENSMUSP00000075287	ENSMUSP00000085360	19	19	1	1	0	0	0.004200	0.010500
ENSMUSP00000071265	ENSMUSP00000095894	7	4	0	0	1	1	0.067000	0.160000
ENSMUSP00000021885	ENSMUSP00000079588	13	13	1	1	0	0	0.136400	0.126900
ENSMUSP00000060899	ENSMUSP00000076067	8	8	0	0	0	0	0.120300	0.336100
ENSMUSP00000098424	ENSMUSP00000098425	6	6	1	1	0	0	1.506200	2.785200
ENSMUSP00000059763	ENSMUSP00000064554	8	8	0	0	0	0	0.107300	0.199900
ENSMUSP00000063815	ENSMUSP00000086552	3	X	0	0	1	1	0.006800	0.042700
ENSMUSP00000037027	ENSMUSP00000048592	11	11	1	1	1	1	0.304200	0.463500
ENSMUSP00000066171	ENSMUSP00000085797	X	X	0	1	0	0	0.066100	0.077100
ENSMUSP00000033146	ENSMUSP00000033147	7	7	1	1	0	0	0.365200	0.444400
ENSMUSP00000028932	ENSMUSP00000028933	2	2	1	1	0	0	0.438000	1.003500
ENSMUSP00000024939	ENSMUSP00000024940	17	17	1	1	0	0	0.099200	0.084400
ENSMUSP00000086311	ENSMUSP00000086314	2	2	1	1	0	0	0.005700	0.011700
ENSMUSP00000094364	ENSMUSP00000095275	1	1	0	1	0	0	0.005000	0.010600
ENSMUSP00000093713	ENSMUSP00000094224	19	X	0	0	1	1	0.000000	0.000000
ENSMUSP00000098061	ENSMUSP00000098062	14	14	1	1	0	0	0.809300	3.259900
ENSMUSP00000035316	ENSMUSP00000057295	6	X	0	0	1	1	0.210500	0.587400
ENSMUSP00000020372	ENSMUSP00000080197	10	1	0	0	1	1	0.007700	0.027400
ENSMUSP00000094130	ENSMUSP00000094131	15	15	1	1	0	0	0.144200	0.165400
ENSMUSP00000033686	ENSMUSP00000098880	X	X	0	1	0	0	0.465000	0.762400
ENSMUSP00000055404	ENSMUSP00000074240	7	7	1	1	0	0	0.067500	0.066300
ENSMUSP00000052788	ENSMUSP00000091897	19	7	0	0	0	0	0.183000	0.861600
ENSMUSP00000047410	ENSMUSP00000091577	11	2	0	0	1	1	0.000000	0.000000
ENSMUSP00000092521	ENSMUSP00000093178	4	13	0	0	0	0	0.542600	3.531600
ENSMUSP00000026162	ENSMUSP00000080217	11	11	1	1	0	0	0.619500	0.810100
ENSMUSP00000049766	ENSMUSP00000054856	19	11	0	0	1	1	0.039700	0.119900
ENSMUSP00000059665	ENSMUSP00000079993	2	2	1	1	0	0	0.348300	2.742600
ENSMUSP00000023260	ENSMUSP00000023261	15	15	1	1	0	0	0.622900	1.730200
ENSMUSP00000044253	ENSMUSP00000051301	2	X	0	0	1	1	0.081200	0.102600
ENSMUSP00000033131	ENSMUSP00000075643	7	19	0	0	1	1	0.014300	0.023400
ENSMUSP00000063554	ENSMUSP00000093208	17	6	0	0	0	0	0.020300	0.044700
ENSMUSP00000075415	ENSMUSP00000097550	7	2	0	0	1	1	0.296900	0.363800
ENSMUSP00000038636	ENSMUSP00000044478	17	17	1	1	0	0	0.885100	1.239900
ENSMUSP00000065120	ENSMUSP00000074404	19	X	0	0	0	0	0.754900	1.798700
ENSMUSP00000023400	ENSMUSP00000091432	16	11	0	0	0	0	0.428600	3.740900
ENSMUSP00000055766	ENSMUSP00000077697	9	9	1	1	0	0	1.530400	4.861200
ENSMUSP00000034344	ENSMUSP00000043127	8	8	1	1	0	0	0.406000	0.724500
ENSMUSP00000092736	ENSMUSP00000094660	4	4	0	1	0	0	0.039100	0.040900
ENSMUSP00000026561	ENSMUSP00000040717	7	19	0	0	0	0	0.512600	2.963000
ENSMUSP00000070060	ENSMUSP00000098832	9	6	0	0	1	1	0.007100	0.012100
ENSMUSP00000093741	ENSMUSP00000093742	14	14	1	1	0	0	1.567300	2.044000
ENSMUSP00000002452	ENSMUSP00000097632	17	16	0	0	1	1	0.032300	0.125900
ENSMUSP00000023474	ENSMUSP00000094267	16	18	0	0	0	0	0.077200	0.080800
ENSMUSP00000049616	ENSMUSP00000085981	3	2	0	0	1	1	0.050900	0.039900
ENSMUSP00000042173	ENSMUSP00000098355	2	14	0	0	1	1	0.091100	0.156100
ENSMUSP00000053835	ENSMUSP00000070637	10	12	0	0	1	1	0.005100	0.039400
ENSMUSP00000044682	ENSMUSP00000063810	7	4	0	0	1	1	0.000000	0.000000
ENSMUSP00000093449	ENSMUSP00000098435	12	14	0	0	0	0	0.806000	4.631900
ENSMUSP00000075957	ENSMUSP00000089332	11	13	0	0	1	1	0.045000	0.061400
ENSMUSP00000057368	ENSMUSP00000060349	16	4	0	0	0	0	0.225200	2.701800
ENSMUSP00000035035	ENSMUSP00000071270	9	9	1	1	0	0	0.067300	0.068600
ENSMUSP00000033373	ENSMUSP00000074190	X	15	0	0	1	1	0.181000	0.699900
ENSMUSP00000038877	ENSMUSP00000076417	9	1	0	0	1	1	0.041100	0.062300
ENSMUSP00000027769	ENSMUSP00000082548	1	12	0	0	0	0	0.021900	0.016300
ENSMUSP00000046017	ENSMUSP00000070196	5	5	0	1	0	0	0.006300	0.017700
ENSMUSP00000028935	ENSMUSP00000028937	2	2	1	1	0	0	0.536400	1.198700
ENSMUSP00000052054	ENSMUSP00000066921	13	13	1	1	0	0	0.691100	1.726200
ENSMUSP00000066020	ENSMUSP00000098106	7	15	0	0	0	0	0.001500	0.001200
ENSMUSP00000097758	ENSMUSP00000098866	16	X	0	0	0	0	0.358000	0.479700
ENSMUSP00000054638	ENSMUSP00000090771	4	11	0	0	0	0	0.020700	0.016900
ENSMUSP00000044941	ENSMUSP00000047737	3	3	1	1	0	0	0.594500	2.666200
ENSMUSP00000015124	ENSMUSP00000093807	1	6	0	0	1	1	0.008400	0.021000
ENSMUSP00000032133	ENSMUSP00000059270	6	16	0	0	1	1	0.846300	1.315800
ENSMUSP00000037459	ENSMUSP00000096925	3	2	0	0	1	1	0.000000	0.026300
ENSMUSP00000015816	ENSMUSP00000093822	13	6	0	0	1	1	0.144200	0.150700
ENSMUSP00000021728	ENSMUSP00000082966	12	9	0	0	1	1	0.058600	0.077800
ENSMUSP00000028985	ENSMUSP00000028986	2	2	1	1	0	0	0.313200	0.447100
ENSMUSP00000043113	ENSMUSP00000060005	X	X	0	1	0	0	0.067800	0.127800
ENSMUSP00000032127	ENSMUSP00000032129	6	6	1	1	0	0	0.819200	3.655300
ENSMUSP00000018383	ENSMUSP00000087609	11	3	0	0	0	0	0.211500	0.240500
ENSMUSP00000092091	ENSMUSP00000093968	4	19	0	0	0	0	0.042300	0.044600
ENSMUSP00000005114	ENSMUSP00000072172	6	7	0	0	0	0	0.334800	1.626800
ENSMUSP00000052765	ENSMUSP00000089863	X	10	0	0	1	1	0.035800	0.037500
ENSMUSP00000034415	ENSMUSP00000083701	9	2	0	0	0	0	0.029400	0.024400
ENSMUSP00000042918	ENSMUSP00000083286	1	1	0	0	1	1	0.129300	0.205600
ENSMUSP00000012566	ENSMUSP00000094895	13	17	0	0	0	0	0.028200	0.029900
ENSMUSP00000020780	ENSMUSP00000091487	10	11	0	0	1	1	0.004000	0.020500
ENSMUSP00000093646	ENSMUSP00000094153	14	X	0	0	1	1	0.000000	0.000000
ENSMUSP00000011981	ENSMUSP00000093780	8	14	0	0	1	1	0.043100	0.057700
ENSMUSP00000051043	ENSMUSP00000059224	5	X	0	0	1	1	0.194700	0.531300
ENSMUSP00000078641	ENSMUSP00000086746	15	14	0	0	1	1	0.116100	0.145600
ENSMUSP00000020794	ENSMUSP00000077257	11	1	0	0	1	1	0.018000	0.075700
ENSMUSP00000031304	ENSMUSP00000064132	5	7	0	0	1	1	0.248000	3.332000
ENSMUSP00000048041	ENSMUSP00000087912	2	2	1	1	0	0	0.212300	0.151300
ENSMUSP00000053671	ENSMUSP00000062794	12	3	0	0	0	0	0.577800	2.051400
ENSMUSP00000026405	ENSMUSP00000068680	10	18	0	0	1	1	0.007200	0.067700
ENSMUSP00000015051	ENSMUSP00000093427	8	12	0	0	0	0	0.061600	0.128800
ENSMUSP00000053993	ENSMUSP00000097667	11	2	0	0	0	0	0.273300	2.829300
ENSMUSP00000028584	ENSMUSP00000060160	2	11	0	0	1	1	0.042100	0.097600
ENSMUSP00000045150	ENSMUSP00000077808	X	3	0	0	1	1	0.652300	2.548600
ENSMUSP00000077473	ENSMUSP00000080384	7	7	1	1	0	0	0.034800	0.015100
ENSMUSP00000040929	ENSMUSP00000092401	7	7	1	1	1	1	1.192500	2.107000
ENSMUSP00000059638	ENSMUSP00000087526	X	15	0	0	1	1	0.044600	0.104500
ENSMUSP00000053678	ENSMUSP00000057339	11	11	1	1	1	1	0.458000	3.845400
ENSMUSP00000052917	ENSMUSP00000074452	12	9	0	0	0	0	0.157200	0.182000
ENSMUSP00000048453	ENSMUSP00000098278	11	11	0	0	0	0	0.381200	3.657100
ENSMUSP00000034204	ENSMUSP00000040661	8	3	0	0	1	1	0.000000	0.000000
ENSMUSP00000027230	ENSMUSP00000048754	1	X	0	0	1	1	0.040900	0.201700
ENSMUSP00000033738	ENSMUSP00000050971	X	9	0	0	0	0	0.510800	2.200400
ENSMUSP00000036099	ENSMUSP00000043711	18	8	0	0	0	0	0.635700	2.625400
ENSMUSP00000006303	ENSMUSP00000062312	5	5	1	1	0	0	0.623500	2.938700
ENSMUSP00000030401	ENSMUSP00000050864	4	16	0	0	1	1	0.000000	0.026600
ENSMUSP00000068491	ENSMUSP00000075697	14	13	0	0	1	1	0.097100	0.193400
ENSMUSP00000095839	ENSMUSP00000096931	7	10	0	0	1	1	0.106500	0.086200
ENSMUSP00000030478	ENSMUSP00000056931	4	2	0	0	1	1	0.000000	0.000000
ENSMUSP00000033582	ENSMUSP00000060890	X	5	0	0	0	0	0.444900	0.724900
ENSMUSP00000040240	ENSMUSP00000053845	1	X	0	0	0	0	0.019400	0.038500
ENSMUSP00000055403	ENSMUSP00000056641	X	18	0	0	1	1	0.175000	1.773500
ENSMUSP00000096964	ENSMUSP00000097279	2	2	0	0	1	1	0.215700	0.311400
ENSMUSP00000048684	ENSMUSP00000055313	14	14	0	0	1	1	0.043700	0.058900
ENSMUSP00000037266	ENSMUSP00000041794	15	16	0	0	1	1	0.026800	1.020400
ENSMUSP00000029385	ENSMUSP00000068508	3	14	0	0	0	0	0.070600	2.669100
ENSMUSP00000031978	ENSMUSP00000091922	6	7	0	0	1	1	0.000000	0.011800
ENSMUSP00000024851	ENSMUSP00000095982	17	8	0	0	1	1	0.149900	0.182500
ENSMUSP00000030289	ENSMUSP00000096852	4	3	0	0	0	0	0.016000	0.039800
ENSMUSP00000047431	ENSMUSP00000070466	17	17	0	1	0	0	0.059700	0.090800
ENSMUSP00000044054	ENSMUSP00000056364	X	3	0	0	0	0	0.280200	2.517500
ENSMUSP00000040220	ENSMUSP00000098525	2	6	0	0	1	1	0.094300	0.088100
ENSMUSP00000048826	ENSMUSP00000093380	8	13	0	0	1	1	0.059600	0.134100
ENSMUSP00000053146	ENSMUSP00000092779	14	14	1	1	0	0	0.111000	0.155300
ENSMUSP00000049044	ENSMUSP00000053649	2	5	0	0	1	1	0.005200	0.027000
ENSMUSP00000059709	ENSMUSP00000098988	11	11	0	0	1	1	0.007600	0.006400
ENSMUSP00000025278	ENSMUSP00000094332	11	18	0	0	1	1	0.000000	0.039000
ENSMUSP00000051471	ENSMUSP00000077453	7	1	0	0	1	1	0.019900	0.030600
ENSMUSP00000029424	ENSMUSP00000096754	3	2	0	0	1	1	0.002200	0.016900
ENSMUSP00000022533	ENSMUSP00000073697	14	8	0	0	1	1	0.000000	0.000000
ENSMUSP00000028834	ENSMUSP00000042247	2	2	0	0	0	0	0.497600	1.442000
ENSMUSP00000073502	ENSMUSP00000097293	10	19	0	0	0	0	0.559200	3.783900
ENSMUSP00000026303	ENSMUSP00000098795	X	5	0	0	0	0	0.173200	0.408500
ENSMUSP00000012627	ENSMUSP00000055269	6	1	0	0	1	1	0.095900	0.058600
ENSMUSP00000039784	ENSMUSP00000097583	7	2	0	0	1	1	0.000000	0.000000
ENSMUSP00000063895	ENSMUSP00000094869	2	17	0	0	1	1	0.000000	0.000000
ENSMUSP00000001162	ENSMUSP00000023751	X	15	0	0	1	1	0.015000	0.047300
ENSMUSP00000062023	ENSMUSP00000093045	7	10	0	0	1	1	0.022200	0.064600
ENSMUSP00000050573	ENSMUSP00000064071	11	X	0	0	0	0	0.206100	0.570700
ENSMUSP00000044993	ENSMUSP00000072521	10	10	0	0	1	1	0.008300	0.000000
ENSMUSP00000064066	ENSMUSP00000070920	3	11	0	0	0	0	0.107900	0.182800
ENSMUSP00000021082	ENSMUSP00000048812	11	11	0	0	0	0	0.300100	3.518000
ENSMUSP00000086342	ENSMUSP00000096786	2	2	1	1	0	0	0.659100	1.714600
ENSMUSP00000058031	ENSMUSP00000086330	16	6	0	0	1	1	0.010800	0.026400
ENSMUSP00000034096	ENSMUSP00000087123	8	16	0	0	1	1	0.080400	0.125200
ENSMUSP00000025397	ENSMUSP00000046748	18	9	0	0	0	0	0.262500	3.476000
ENSMUSP00000009360	ENSMUSP00000015628	2	1	0	0	0	0	0.462700	3.468200
ENSMUSP00000053470	ENSMUSP00000074753	3	11	0	0	1	1	0.003800	0.028400
ENSMUSP00000081374	ENSMUSP00000092494	4	4	1	1	0	0	1.016400	3.286200
ENSMUSP00000028103	ENSMUSP00000061578	2	2	1	1	0	0	0.732700	3.576700
ENSMUSP00000094082	ENSMUSP00000094083	15	15	1	1	0	0	0.041200	0.077600
ENSMUSP00000092644	ENSMUSP00000094066	5	X	0	0	0	0	0.295800	1.849100
ENSMUSP00000028466	ENSMUSP00000028467	2	2	1	1	0	0	0.404700	1.393500
ENSMUSP00000093984	ENSMUSP00000096436	X	9	0	0	0	0	0.799300	1.249700
ENSMUSP00000040132	ENSMUSP00000066034	15	15	1	1	0	0	1.470700	4.689700
ENSMUSP00000076160	ENSMUSP00000085201	1	X	0	0	0	0	0.006700	0.012500
ENSMUSP00000060017	ENSMUSP00000070748	2	15	0	0	0	0	0.795000	3.092700
ENSMUSP00000076255	ENSMUSP00000090992	16	11	0	0	1	1	0.029500	0.041600
ENSMUSP00000059669	ENSMUSP00000091509	3	3	1	1	1	1	1.753800	2.866000
ENSMUSP00000016668	ENSMUSP00000027673	1	1	1	1	0	0	0.656100	3.603400
ENSMUSP00000014218	ENSMUSP00000070029	16	X	0	0	1	1	0.671500	1.635300
ENSMUSP00000045141	ENSMUSP00000059379	2	2	0	1	0	0	0.008700	0.041100
ENSMUSP00000052986	ENSMUSP00000070725	3	11	0	0	0	0	0.417200	2.990600
ENSMUSP00000068067	ENSMUSP00000094045	X	X	0	1	1	1	0.852800	2.065000
ENSMUSP00000030734	ENSMUSP00000096481	4	3	0	0	0	0	0.083000	0.183800
ENSMUSP00000042679	ENSMUSP00000054858	13	13	0	0	1	1	0.003700	0.008800
ENSMUSP00000032410	ENSMUSP00000043363	6	X	0	0	0	0	0.044800	0.141700
ENSMUSP00000034689	ENSMUSP00000097251	9	2	0	0	0	0	0.028100	0.191000
ENSMUSP00000027792	ENSMUSP00000047436	1	2	0	0	1	1	0.000000	0.000000
ENSMUSP00000024338	ENSMUSP00000057137	4	1	0	0	0	0	0.582600	2.087500
ENSMUSP00000059883	ENSMUSP00000067217	19	17	0	0	0	0	0.438100	3.730900
ENSMUSP00000007981	ENSMUSP00000028593	7	2	0	0	0	0	0.781400	2.886400
ENSMUSP00000045029	ENSMUSP00000081700	11	7	0	0	0	0	0.472700	4.043700
ENSMUSP00000068078	ENSMUSP00000078661	2	3	0	0	1	1	0.003600	0.013000
ENSMUSP00000087134	ENSMUSP00000098191	14	14	0	0	0	0	0.453900	1.844000
ENSMUSP00000042466	ENSMUSP00000047278	10	19	0	0	0	0	0.791400	3.332500
ENSMUSP00000061370	ENSMUSP00000068770	12	6	0	0	1	1	0.197500	0.563000
ENSMUSP00000026274	ENSMUSP00000052870	9	19	0	0	1	1	0.010000	0.020900
ENSMUSP00000033725	ENSMUSP00000051220	X	10	0	0	0	0	0.235600	2.186300
ENSMUSP00000084082	ENSMUSP00000094925	17	17	0	0	1	1	0.089000	0.305600
ENSMUSP00000050658	ENSMUSP00000096422	11	8	0	0	0	0	0.052600	0.108400
ENSMUSP00000022705	ENSMUSP00000086709	14	X	0	0	1	1	0.010000	0.085000
ENSMUSP00000026413	ENSMUSP00000081467	10	4	0	0	1	1	0.146600	0.341300
ENSMUSP00000030813	ENSMUSP00000030815	4	4	1	1	0	0	1.418200	3.141200
ENSMUSP00000023062	ENSMUSP00000062708	15	4	0	0	1	1	0.045000	0.041500
ENSMUSP00000042860	ENSMUSP00000089382	14	18	0	0	0	0	0.015800	0.013200
ENSMUSP00000020262	ENSMUSP00000020266	10	10	1	1	0	0	0.050600	0.192500
ENSMUSP00000043780	ENSMUSP00000050105	8	7	0	0	0	0	0.004800	0.012400
ENSMUSP00000018920	ENSMUSP00000091308	11	9	0	0	1	1	1.252900	1.886700
ENSMUSP00000039312	ENSMUSP00000046334	4	1	0	0	0	0	0.413600	2.416500
ENSMUSP00000043054	ENSMUSP00000092121	6	7	0	0	0	0	0.003100	0.000000
ENSMUSP00000006591	ENSMUSP00000056725	X	18	0	0	1	1	0.063900	0.065700
ENSMUSP00000034147	ENSMUSP00000084076	8	1	0	0	0	0	0.017100	0.016900
ENSMUSP00000014445	ENSMUSP00000062209	16	10	0	0	1	1	0.000000	0.000000
ENSMUSP00000034431	ENSMUSP00000089222	8	13	0	0	0	0	0.465100	1.307800
ENSMUSP00000043901	ENSMUSP00000092088	15	4	0	0	1	1	0.001900	0.019600
ENSMUSP00000036471	ENSMUSP00000089075	8	13	0	0	0	0	0.546100	2.771000
ENSMUSP00000050451	ENSMUSP00000057865	10	1	0	0	0	0	0.479200	1.317300
ENSMUSP00000027062	ENSMUSP00000053178	1	10	0	0	0	0	0.317700	3.429100
ENSMUSP00000061800	ENSMUSP00000097257	3	19	0	0	1	1	0.016900	0.031100
ENSMUSP00000002818	ENSMUSP00000090456	11	11	0	0	1	1	0.112400	0.254500
ENSMUSP00000030513	ENSMUSP00000075972	4	12	0	0	1	1	0.012400	0.050800
ENSMUSP00000029938	ENSMUSP00000090715	3	8	0	0	1	1	0.048300	0.132500
ENSMUSP00000037916	ENSMUSP00000098960	12	12	1	1	0	0	0.000000	0.000000
ENSMUSP00000040169	ENSMUSP00000072851	6	7	0	0	0	0	0.033600	0.075500
ENSMUSP00000015386	ENSMUSP00000015391	4	4	1	1	0	0	0.272200	0.512400
ENSMUSP00000033984	ENSMUSP00000054112	8	4	0	0	0	0	0.044600	0.056000
ENSMUSP00000020537	ENSMUSP00000031009	11	5	0	0	0	0	0.312900	3.568500
ENSMUSP00000049548	ENSMUSP00000087372	2	2	1	1	0	0	0.000000	0.000000
ENSMUSP00000049640	ENSMUSP00000097170	1	2	0	0	0	0	0.302200	3.391000
ENSMUSP00000030348	ENSMUSP00000032307	4	6	0	0	0	0	0.003300	2.773000
ENSMUSP00000044417	ENSMUSP00000082898	11	5	0	0	0	0	0.038400	0.060500
ENSMUSP00000033736	ENSMUSP00000062025	X	11	0	0	1	1	0.168600	0.977500
ENSMUSP00000025632	ENSMUSP00000074371	19	9	0	0	1	1	0.000000	0.005900
ENSMUSP00000074878	ENSMUSP00000076729	3	3	0	0	0	0	0.027700	4.035600
ENSMUSP00000025762	ENSMUSP00000046219	19	2	0	0	0	0	0.473300	2.972600
ENSMUSP00000033497	ENSMUSP00000098711	X	12	0	0	0	0	0.226000	0.280400
ENSMUSP00000040900	ENSMUSP00000056940	13	8	0	0	0	0	0.802400	3.020300
ENSMUSP00000053110	ENSMUSP00000090157	5	11	0	0	0	0	0.709500	4.161800
ENSMUSP00000041427	ENSMUSP00000082952	1	1	1	1	0	0	0.056900	0.200900
ENSMUSP00000080195	ENSMUSP00000095007	17	17	1	1	0	0	0.076600	0.099900
ENSMUSP00000029794	ENSMUSP00000062841	3	3	1	1	0	0	0.589500	3.778100
ENSMUSP00000020826	ENSMUSP00000034022	11	8	0	0	0	0	0.181100	3.490900
ENSMUSP00000014370	ENSMUSP00000088788	1	2	0	0	1	1	0.092000	0.159600
ENSMUSP00000059582	ENSMUSP00000088234	2	17	0	0	1	1	0.000000	0.020000
ENSMUSP00000020926	ENSMUSP00000098200	12	15	0	0	1	1	0.447200	3.747000
ENSMUSP00000027061	ENSMUSP00000046960	1	1	1	1	0	0	0.475000	2.203300
ENSMUSP00000086519	ENSMUSP00000095031	17	17	0	1	0	0	0.000000	0.000000
ENSMUSP00000009219	ENSMUSP00000083193	11	5	0	0	0	0	0.210600	3.549200
ENSMUSP00000008179	ENSMUSP00000042988	X	7	0	0	0	0	0.598700	3.290300
ENSMUSP00000030799	ENSMUSP00000047600	5	11	0	0	0	0	0.520200	2.144900
ENSMUSP00000058152	ENSMUSP00000093319	X	10	0	0	0	0	0.847700	4.045300
ENSMUSP00000001534	ENSMUSP00000040230	11	12	0	0	0	0	0.590600	3.532400
ENSMUSP00000030665	ENSMUSP00000093007	4	8	0	0	0	0	0.134700	0.622500
ENSMUSP00000008451	ENSMUSP00000087744	5	16	0	0	0	0	0.331700	2.088000
ENSMUSP00000056481	ENSMUSP00000061229	1	1	0	1	0	0	0.604100	1.695700
ENSMUSP00000015611	ENSMUSP00000078987	17	2	0	0	0	0	0.760400	2.134400
ENSMUSP00000044093	ENSMUSP00000070361	9	3	0	0	0	0	0.494300	3.814000
ENSMUSP00000029904	ENSMUSP00000095843	4	4	1	1	0	0	0.000000	0.000000
ENSMUSP00000024572	ENSMUSP00000095034	17	17	0	1	0	0	0.001200	0.002900
ENSMUSP00000050603	ENSMUSP00000092840	15	17	0	0	0	0	0.102400	0.173700
ENSMUSP00000054123	ENSMUSP00000089941	13	10	0	0	1	1	0.204500	0.173100
ENSMUSP00000035583	ENSMUSP00000096716	7	3	0	0	1	1	0.008900	0.011500
ENSMUSP00000030610	ENSMUSP00000058157	4	4	1	1	0	0	0.670600	4.212500
ENSMUSP00000056659	ENSMUSP00000059034	2	6	0	0	0	0	0.106300	3.702700
ENSMUSP00000023150	ENSMUSP00000040053	16	X	0	0	1	1	0.177400	2.333000
ENSMUSP00000055037	ENSMUSP00000095130	9	18	0	0	0	0	0.450200	4.818600
ENSMUSP00000032915	ENSMUSP00000095311	7	1	0	0	1	1	0.100500	0.169900
ENSMUSP00000020898	ENSMUSP00000049212	12	12	1	1	0	0	0.232100	3.418000
ENSMUSP00000042762	ENSMUSP00000050737	15	X	0	0	1	1	0.414100	0.999700
ENSMUSP00000049763	ENSMUSP00000095075	7	1	0	0	0	0	0.545300	4.072000
ENSMUSP00000017339	ENSMUSP00000020413	11	11	0	0	0	0	0.715100	3.778100
ENSMUSP00000058996	ENSMUSP00000064467	4	6	0	0	0	0	0.254700	4.224700
ENSMUSP00000070847	ENSMUSP00000096877	19	2	0	0	0	0	0.926100	2.852100
ENSMUSP00000034233	ENSMUSP00000084642	8	19	0	0	0	0	0.181700	0.444700
ENSMUSP00000034738	ENSMUSP00000070266	9	18	0	0	0	0	0.297200	0.206000
ENSMUSP00000047414	ENSMUSP00000058183	1	X	0	0	0	0	0.814500	4.171700
ENSMUSP00000023525	ENSMUSP00000096977	16	2	0	0	1	1	0.064300	0.125300
ENSMUSP00000023104	ENSMUSP00000067798	15	1	0	0	0	0	0.056000	0.144700
ENSMUSP00000024823	ENSMUSP00000097737	17	2	0	0	1	1	0.000000	0.019800
ENSMUSP00000020705	ENSMUSP00000039679	11	15	0	0	1	1	0.039100	0.040400
ENSMUSP00000009018	ENSMUSP00000026890	8	9	0	0	0	0	0.516500	99.000000
ENSMUSP00000021407	ENSMUSP00000093400	12	12	0	1	0	0	0.038800	0.055100
ENSMUSP00000030896	ENSMUSP00000052585	4	16	0	0	0	0	0.534100	3.845500
ENSMUSP00000061828	ENSMUSP00000063882	14	6	0	0	0	0	0.745300	4.179300
ENSMUSP00000026506	ENSMUSP00000096871	7	2	0	0	1	1	0.032700	0.111300
ENSMUSP00000000543	ENSMUSP00000028175	15	2	0	0	0	0	0.652400	4.130800
ENSMUSP00000040478	ENSMUSP00000058630	8	2	0	0	0	0	0.349700	1.800600
ENSMUSP00000053869	ENSMUSP00000060210	5	15	0	0	0	0	0.392900	4.566900
ENSMUSP00000017981	ENSMUSP00000022294	11	14	0	0	0	0	0.189000	3.649400
ENSMUSP00000038536	ENSMUSP00000052742	6	4	0	0	0	0	0.438800	2.765400
ENSMUSP00000022142	ENSMUSP00000070827	13	13	1	1	0	0	0.087000	0.157900
ENSMUSP00000034227	ENSMUSP00000043706	8	9	0	0	0	0	0.530900	2.167700
ENSMUSP00000028494	ENSMUSP00000057858	2	11	0	0	0	0	0.604000	3.904700
ENSMUSP00000025027	ENSMUSP00000028228	17	2	0	0	0	0	0.551000	3.635900
ENSMUSP00000021993	ENSMUSP00000022260	13	14	0	0	1	1	0.029600	0.011100
ENSMUSP00000062930	ENSMUSP00000098444	5	14	0	0	0	0	0.033300	0.051900
ENSMUSP00000091180	ENSMUSP00000095656	8	7	0	0	1	1	0.001000	0.002600
ENSMUSP00000020830	ENSMUSP00000034066	11	8	0	0	0	0	0.400300	4.129700
ENSMUSP00000027682	ENSMUSP00000052185	1	6	0	0	0	0	0.455700	2.496600
ENSMUSP00000055557	ENSMUSP00000068796	3	9	0	0	1	1	0.787700	1.960400
ENSMUSP00000029013	ENSMUSP00000089723	2	18	0	0	0	0	0.086800	0.152900
ENSMUSP00000032194	ENSMUSP00000032386	6	6	0	0	0	0	0.455500	4.256600
ENSMUSP00000031897	ENSMUSP00000097178	6	19	0	0	1	1	0.133600	0.156600
ENSMUSP00000020662	ENSMUSP00000046369	11	17	0	0	0	0	0.682300	4.340800
ENSMUSP00000050531	ENSMUSP00000086766	4	14	0	0	0	0	0.431900	3.479100
ENSMUSP00000026144	ENSMUSP00000026148	11	11	1	1	0	0	0.257800	1.244600
ENSMUSP00000041477	ENSMUSP00000079358	4	9	0	0	1	1	0.528500	2.190600
ENSMUSP00000034105	ENSMUSP00000079379	16	8	0	0	1	1	0.059300	0.100400
ENSMUSP00000091446	ENSMUSP00000094884	11	17	0	0	1	1	0.066300	0.107200
ENSMUSP00000023468	ENSMUSP00000092751	16	2	0	0	0	0	0.035100	0.422700
ENSMUSP00000053085	ENSMUSP00000062489	10	11	0	0	0	0	0.457200	4.034100
ENSMUSP00000027810	ENSMUSP00000086427	1	X	0	0	1	1	0.166000	0.320800
ENSMUSP00000050577	ENSMUSP00000060040	7	13	0	0	0	0	0.356600	4.268300
ENSMUSP00000024794	ENSMUSP00000037039	17	15	0	0	0	0	0.648300	1.680600
ENSMUSP00000036268	ENSMUSP00000097281	2	2	1	1	0	0	0.412500	1.693700
ENSMUSP00000021207	ENSMUSP00000048230	11	5	0	0	0	0	0.586700	3.680100
ENSMUSP00000002101	ENSMUSP00000034602	9	9	1	1	0	0	0.463900	1.681500
ENSMUSP00000029865	ENSMUSP00000037627	4	2	0	0	0	0	0.745200	1.959500
ENSMUSP00000032107	ENSMUSP00000079891	6	6	0	0	0	0	0.715700	4.324200
ENSMUSP00000057488	ENSMUSP00000060441	4	4	0	0	0	0	0.619000	4.440200
ENSMUSP00000005647	ENSMUSP00000059505	2	11	0	0	1	1	0.014500	0.013100
ENSMUSP00000039013	ENSMUSP00000088591	X	4	0	0	1	1	0.009700	2.454700
ENSMUSP00000048124	ENSMUSP00000084604	13	5	0	0	0	0	0.012400	0.011400
ENSMUSP00000034988	ENSMUSP00000049168	9	16	0	0	0	0	0.660400	2.040700
ENSMUSP00000030592	ENSMUSP00000097841	4	15	0	0	0	0	0.211200	0.609500
ENSMUSP00000030660	ENSMUSP00000093432	4	10	0	0	0	0	0.317800	3.132000
ENSMUSP00000033570	ENSMUSP00000050818	X	6	0	0	1	1	0.211100	1.481200
ENSMUSP00000063976	ENSMUSP00000076754	17	14	0	0	1	1	0.117200	0.190800
ENSMUSP00000066480	ENSMUSP00000081856	14	12	0	0	1	1	0.003000	0.000000
ENSMUSP00000027289	ENSMUSP00000069700	1	1	1	1	0	0	3.139800	1.771500
ENSMUSP00000022828	ENSMUSP00000034277	14	8	0	0	0	0	0.495500	3.622200
ENSMUSP00000026175	ENSMUSP00000038061	11	11	1	1	0	0	0.266100	4.005400
ENSMUSP00000048345	ENSMUSP00000098332	5	5	1	1	0	0	1.712100	2.183800
ENSMUSP00000019043	ENSMUSP00000034041	11	8	0	0	0	0	0.606500	4.006400
ENSMUSP00000002344	ENSMUSP00000038126	17	11	0	0	0	0	0.527900	2.488300
ENSMUSP00000029196	ENSMUSP00000043962	2	10	0	0	0	0	0.678300	1.994000
ENSMUSP00000025417	ENSMUSP00000044389	18	9	0	0	0	0	0.443400	3.612600
ENSMUSP00000033433	ENSMUSP00000096901	X	2	0	0	0	0	0.020900	0.058400
ENSMUSP00000026153	ENSMUSP00000055703	11	16	0	0	1	1	0.001900	0.002600
ENSMUSP00000044430	ENSMUSP00000084106	8	1	0	0	1	1	0.143400	0.464100
ENSMUSP00000037888	ENSMUSP00000067086	17	6	0	0	0	0	1.426400	3.865200
ENSMUSP00000059391	ENSMUSP00000084494	14	5	0	0	0	0	0.427900	3.742300
ENSMUSP00000042212	ENSMUSP00000081977	1	7	0	0	0	0	0.240900	0.962500
ENSMUSP00000031594	ENSMUSP00000064849	5	5	1	1	0	0	0.298800	2.631500
ENSMUSP00000050273	ENSMUSP00000093650	10	16	0	0	0	0	0.771000	4.056500
ENSMUSP00000021813	ENSMUSP00000053945	13	9	0	0	0	0	0.501400	3.779000
ENSMUSP00000055485	ENSMUSP00000087009	15	2	0	0	0	0	0.401800	1.830900
ENSMUSP00000060598	ENSMUSP00000062386	15	5	0	0	0	0	0.534600	3.920800
ENSMUSP00000051846	ENSMUSP00000053595	12	17	0	0	0	0	0.258900	4.010300
ENSMUSP00000048111	ENSMUSP00000087012	6	6	1	1	0	0	0.114900	0.181000
ENSMUSP00000005826	ENSMUSP00000052373	10	10	0	0	1	1	0.040000	0.177300
ENSMUSP00000027878	ENSMUSP00000040332	1	2	0	0	0	0	0.280000	3.819900
ENSMUSP00000010451	ENSMUSP00000060237	7	7	0	0	0	0	0.587700	1.457000
ENSMUSP00000004057	ENSMUSP00000020064	16	10	0	0	0	0	0.624500	3.537600
ENSMUSP00000031687	ENSMUSP00000084089	6	17	0	0	0	0	0.185200	0.493400
ENSMUSP00000025669	ENSMUSP00000026937	19	5	0	0	1	1	0.010600	0.033600
ENSMUSP00000002883	ENSMUSP00000028389	13	2	0	0	0	0	0.342300	3.940900
ENSMUSP00000023069	ENSMUSP00000058377	15	9	0	0	0	0	0.455800	4.112500
ENSMUSP00000025511	ENSMUSP00000072558	18	15	0	0	1	1	0.015700	0.072700
ENSMUSP00000033953	ENSMUSP00000033956	8	8	1	1	0	0	0.537400	1.929000
ENSMUSP00000050962	ENSMUSP00000093091	X	6	0	0	0	0	0.720500	4.662700
ENSMUSP00000035232	ENSMUSP00000038297	9	1	0	0	0	0	0.537600	2.715100
ENSMUSP00000057893	ENSMUSP00000066783	15	15	1	1	0	0	0.698100	2.065800
ENSMUSP00000023686	ENSMUSP00000030626	16	4	0	0	0	0	0.187300	3.643600
ENSMUSP00000061046	ENSMUSP00000092048	12	2	0	0	0	0	0.463600	4.261700
ENSMUSP00000026446	ENSMUSP00000056143	10	5	0	0	0	0	4.427100	1.741300
ENSMUSP00000032138	ENSMUSP00000033692	6	X	0	0	1	1	0.146400	3.551900
ENSMUSP00000026171	ENSMUSP00000026826	11	17	0	0	0	0	0.122300	3.897200
ENSMUSP00000017126	ENSMUSP00000064466	13	5	0	0	1	1	0.749900	1.334000
ENSMUSP00000022391	ENSMUSP00000089737	14	18	0	0	1	1	0.128100	0.170500
ENSMUSP00000068321	ENSMUSP00000074028	8	15	0	0	0	0	0.570500	4.393200
ENSMUSP00000033873	ENSMUSP00000071618	8	19	0	0	0	0	0.157700	4.115600
ENSMUSP00000025983	ENSMUSP00000058111	19	11	0	0	0	0	0.463800	2.565700
ENSMUSP00000046297	ENSMUSP00000066534	2	9	0	0	0	0	0.368800	3.545900
ENSMUSP00000022925	ENSMUSP00000081031	15	8	0	0	1	1	0.089500	0.182100
ENSMUSP00000032372	ENSMUSP00000094798	6	1	0	0	0	0	0.363700	1.375400
ENSMUSP00000013294	ENSMUSP00000062662	8	13	0	0	0	0	0.215900	4.097400
ENSMUSP00000032761	ENSMUSP00000037962	7	3	0	0	0	0	0.593400	2.086300
ENSMUSP00000012279	ENSMUSP00000021513	16	12	0	0	0	0	0.565900	3.635300
ENSMUSP00000006764	ENSMUSP00000093755	8	16	0	0	0	0	0.127100	0.246300
ENSMUSP00000016763	ENSMUSP00000087515	15	6	0	0	1	1	0.268100	0.830700
ENSMUSP00000035271	ENSMUSP00000068643	9	7	0	0	1	1	0.427000	4.142800
ENSMUSP00000023836	ENSMUSP00000040828	X	5	0	0	0	0	0.589000	3.911700
ENSMUSP00000066860	ENSMUSP00000096950	19	2	0	0	0	0	0.257100	4.582500
ENSMUSP00000017946	ENSMUSP00000056972	11	1	0	0	0	0	0.749000	4.428000
ENSMUSP00000038961	ENSMUSP00000079944	13	1	0	0	1	1	0.000000	0.028400
ENSMUSP00000006476	ENSMUSP00000052469	7	16	0	0	0	0	0.539800	3.792400
ENSMUSP00000041234	ENSMUSP00000052871	1	1	0	0	0	0	0.702300	3.835000
ENSMUSP00000056573	ENSMUSP00000057623	17	3	0	0	0	0	0.338600	2.396100
ENSMUSP00000030962	ENSMUSP00000030964	5	5	1	1	0	0	0.685000	3.890700
ENSMUSP00000022844	ENSMUSP00000023530	15	16	0	0	0	0	0.536500	2.416100
ENSMUSP00000045630	ENSMUSP00000048752	7	18	0	0	0	0	1.240300	2.980700
ENSMUSP00000032125	ENSMUSP00000098286	6	14	0	0	0	0	0.502100	3.759500
ENSMUSP00000036021	ENSMUSP00000050404	18	6	0	0	0	0	0.277900	2.423500
ENSMUSP00000086225	ENSMUSP00000092995	5	8	0	0	1	1	0.000000	0.013500
ENSMUSP00000024056	ENSMUSP00000067540	4	14	0	0	1	1	0.003300	0.019000
ENSMUSP00000026170	ENSMUSP00000056765	19	11	0	0	0	0	0.266600	3.374000
ENSMUSP00000031788	ENSMUSP00000055390	6	4	0	0	1	1	0.067500	0.118600
ENSMUSP00000022051	ENSMUSP00000034086	13	8	0	0	0	0	0.443800	4.301100
ENSMUSP00000044922	ENSMUSP00000046526	10	7	0	0	0	0	0.323000	4.525700
ENSMUSP00000047681	ENSMUSP00000052208	14	1	0	0	0	0	0.761400	4.335200
ENSMUSP00000020896	ENSMUSP00000079796	12	10	0	0	0	0	0.329300	1.739000
ENSMUSP00000002112	ENSMUSP00000021380	7	12	0	0	0	0	0.319600	3.506500
ENSMUSP00000050424	ENSMUSP00000089750	1	10	0	0	0	0	0.582000	3.761500
ENSMUSP00000021362	ENSMUSP00000068046	12	12	1	1	0	0	0.473000	4.129500
ENSMUSP00000052254	ENSMUSP00000058204	3	5	0	0	0	0	0.695200	2.287300
ENSMUSP00000022720	ENSMUSP00000035248	14	13	0	0	0	0	0.179800	4.355300
ENSMUSP00000021800	ENSMUSP00000032842	13	7	0	0	0	0	0.464100	2.137400
ENSMUSP00000057832	ENSMUSP00000078795	8	6	0	0	0	0	0.458700	2.818000
ENSMUSP00000039094	ENSMUSP00000072518	15	17	0	0	0	0	0.610200	3.436600
ENSMUSP00000001081	ENSMUSP00000002292	11	6	0	0	0	0	0.206000	4.214400
ENSMUSP00000007251	ENSMUSP00000066520	17	2	0	0	1	1	0.368800	4.368600
ENSMUSP00000008626	ENSMUSP00000053242	17	10	0	0	0	0	0.976000	3.748400
ENSMUSP00000021471	ENSMUSP00000045154	12	2	0	0	0	0	0.581500	3.955700
ENSMUSP00000033074	ENSMUSP00000073601	7	5	0	0	0	0	0.468600	3.630700
ENSMUSP00000033201	ENSMUSP00000059349	7	11	0	0	0	0	0.506900	4.197900
ENSMUSP00000005607	ENSMUSP00000020004	8	10	0	0	0	0	0.207800	3.729300
ENSMUSP00000015605	ENSMUSP00000027974	17	1	0	0	0	0	0.775200	2.513600
ENSMUSP00000003215	ENSMUSP00000005583	9	7	0	0	0	0	0.283000	3.274700
ENSMUSP00000020321	ENSMUSP00000021544	11	12	0	0	0	0	0.612100	4.111700
ENSMUSP00000014022	ENSMUSP00000060842	8	7	0	0	0	0	0.002300	0.018800
ENSMUSP00000003360	ENSMUSP00000035585	7	11	0	0	0	0	0.387100	4.087600
ENSMUSP00000052826	ENSMUSP00000074215	2	1	0	0	0	0	0.177300	3.673300
ENSMUSP00000036631	ENSMUSP00000061544	9	8	0	0	0	0	0.452900	4.903400
ENSMUSP00000039726	ENSMUSP00000053490	5	2	0	0	1	1	0.069200	0.155500
ENSMUSP00000001878	ENSMUSP00000051003	2	15	0	0	0	0	0.500600	3.863600
ENSMUSP00000000206	ENSMUSP00000035579	11	11	0	0	0	0	1.009100	2.702200
ENSMUSP00000036085	ENSMUSP00000041393	X	18	0	0	0	0	0.341100	4.152800
ENSMUSP00000046475	ENSMUSP00000073778	X	1	0	0	1	1	0.303000	1.467800
ENSMUSP00000023067	ENSMUSP00000026288	15	X	0	0	0	0	0.656900	3.987500
ENSMUSP00000002027	ENSMUSP00000046980	X	13	0	0	0	0	0.114700	3.920500
ENSMUSP00000059976	ENSMUSP00000089860	6	10	0	0	0	0	0.658900	4.210400
ENSMUSP00000029746	ENSMUSP00000035289	3	13	0	0	0	0	0.374800	99.000000
ENSMUSP00000059332	ENSMUSP00000076321	17	19	0	0	0	0	0.297300	4.244900
ENSMUSP00000029030	ENSMUSP00000030384	2	4	0	0	0	0	0.865000	3.644200
ENSMUSP00000016553	ENSMUSP00000065168	X	13	0	0	1	1	0.271700	2.450100
ENSMUSP00000006380	ENSMUSP00000031891	4	6	0	0	0	0	0.750700	3.865000
ENSMUSP00000030437	ENSMUSP00000089357	4	13	0	0	1	1	0.035600	0.074500
ENSMUSP00000029573	ENSMUSP00000035076	3	9	0	0	0	0	0.704200	2.602300
ENSMUSP00000001368	ENSMUSP00000047185	4	5	0	0	0	0	0.375300	3.684400
ENSMUSP00000020298	ENSMUSP00000021958	10	13	0	0	0	0	0.218900	1.932400
ENSMUSP00000025183	ENSMUSP00000075476	17	1	0	0	0	0	0.268500	4.089400
ENSMUSP00000022522	ENSMUSP00000097198	14	2	0	0	1	1	0.028900	0.062400
ENSMUSP00000002868	ENSMUSP00000038540	17	10	0	0	0	0	0.077300	0.365100
ENSMUSP00000038591	ENSMUSP00000066031	17	14	0	0	0	0	0.425400	4.258100
ENSMUSP00000048914	ENSMUSP00000054208	18	5	0	0	0	0	0.465100	4.710200
ENSMUSP00000029440	ENSMUSP00000057127	3	7	0	0	0	0	0.680900	3.531800
ENSMUSP00000041210	ENSMUSP00000076657	X	14	0	0	0	0	0.666300	4.048100
ENSMUSP00000011262	ENSMUSP00000053557	9	9	0	0	0	0	0.616200	4.262000
ENSMUSP00000039950	ENSMUSP00000068471	2	18	0	0	0	0	0.234200	3.725500
ENSMUSP00000004965	ENSMUSP00000005711	16	7	0	0	0	0	0.649900	3.741500
ENSMUSP00000051575	ENSMUSP00000064462	10	10	1	1	0	0	0.617000	4.024500
ENSMUSP00000034618	ENSMUSP00000058936	9	3	0	0	0	0	0.815600	2.226900
ENSMUSP00000006914	ENSMUSP00000013562	10	11	0	0	0	0	0.588800	4.059700
ENSMUSP00000021681	ENSMUSP00000036768	12	1	0	0	0	0	0.353100	4.034300
ENSMUSP00000046152	ENSMUSP00000074516	3	9	0	0	0	0	0.708900	2.184600
ENSMUSP00000052149	ENSMUSP00000079538	1	X	0	0	0	0	0.222200	0.531400
ENSMUSP00000015481	ENSMUSP00000035094	2	9	0	0	0	0	0.713600	3.967000
ENSMUSP00000053511	ENSMUSP00000053998	18	18	1	1	1	1	1.471800	4.495500
ENSMUSP00000070944	ENSMUSP00000096777	8	2	0	0	1	1	0.005000	0.011600
ENSMUSP00000040140	ENSMUSP00000091352	18	9	0	0	0	0	0.714200	4.392100
ENSMUSP00000025679	ENSMUSP00000098655	19	12	0	0	0	0	0.427000	3.714100
ENSMUSP00000015719	ENSMUSP00000044110	17	6	0	0	0	0	0.205400	2.468000
ENSMUSP00000054330	ENSMUSP00000056787	13	9	0	0	0	0	0.493400	4.488200
ENSMUSP00000038755	ENSMUSP00000047322	9	9	1	1	0	0	0.538900	3.731100
ENSMUSP00000010349	ENSMUSP00000043142	9	4	0	0	0	0	0.626200	4.726800
ENSMUSP00000003561	ENSMUSP00000045807	14	10	0	0	0	0	0.149500	3.990900
ENSMUSP00000033751	ENSMUSP00000033919	X	8	0	0	0	0	0.641100	4.123700
ENSMUSP00000025646	ENSMUSP00000031367	19	5	0	0	0	0	0.411100	4.486100
ENSMUSP00000035762	ENSMUSP00000076854	15	15	1	1	0	0	1.936200	2.129600
ENSMUSP00000068230	ENSMUSP00000075266	10	16	0	0	0	0	0.741300	4.671000
ENSMUSP00000060099	ENSMUSP00000061935	6	17	0	0	1	1	0.386500	3.933800
ENSMUSP00000031198	ENSMUSP00000073860	5	2	0	0	0	0	0.389800	4.329000
ENSMUSP00000047473	ENSMUSP00000095968	4	8	0	0	0	0	0.450500	4.442700
ENSMUSP00000035303	ENSMUSP00000045968	2	1	0	0	0	0	0.407200	2.630000
ENSMUSP00000005041	ENSMUSP00000088681	7	X	0	0	1	1	0.056500	0.176900
ENSMUSP00000022262	ENSMUSP00000031709	14	6	0	0	0	0	0.329200	4.203300
ENSMUSP00000047776	ENSMUSP00000054337	19	2	0	0	1	1	0.414600	3.837500
ENSMUSP00000046413	ENSMUSP00000057282	3	7	0	0	0	0	0.289400	4.765200
ENSMUSP00000027684	ENSMUSP00000032196	1	6	0	0	0	0	0.044800	3.641800
ENSMUSP00000035170	ENSMUSP00000055206	9	9	1	1	0	0	1.525100	1.793400
ENSMUSP00000038958	ENSMUSP00000068408	19	10	0	0	0	0	0.393700	4.410500
ENSMUSP00000009236	ENSMUSP00000018586	10	11	0	0	0	0	0.184000	3.037500
ENSMUSP00000022371	ENSMUSP00000060342	14	8	0	0	0	0	0.087600	4.374900
ENSMUSP00000025740	ENSMUSP00000036177	19	5	0	0	0	0	0.695500	4.254800
ENSMUSP00000065278	ENSMUSP00000081941	11	9	0	0	0	0	0.328700	3.981200
ENSMUSP00000022603	ENSMUSP00000033602	14	X	0	0	0	0	0.648400	2.474600
ENSMUSP00000022734	ENSMUSP00000097890	14	14	0	1	0	0	0.000000	0.000000
ENSMUSP00000090069	ENSMUSP00000093526	10	11	0	0	1	1	0.077200	0.187300
ENSMUSP00000022270	ENSMUSP00000027965	14	2	0	0	0	0	0.400200	2.518800
ENSMUSP00000020500	ENSMUSP00000042875	10	14	0	0	0	0	0.387700	4.664900
ENSMUSP00000034272	ENSMUSP00000048901	8	2	0	0	0	0	0.670800	2.123700
ENSMUSP00000037023	ENSMUSP00000038438	8	8	0	0	0	0	0.531200	2.246600
ENSMUSP00000051335	ENSMUSP00000058037	15	8	0	0	0	0	0.747200	4.918800
ENSMUSP00000025364	ENSMUSP00000031045	18	5	0	0	0	0	0.302400	2.347100
ENSMUSP00000022164	ENSMUSP00000066952	13	8	0	0	0	0	0.445400	2.114000
ENSMUSP00000020822	ENSMUSP00000034012	11	8	0	0	0	0	0.157000	3.992800
ENSMUSP00000092766	ENSMUSP00000092821	4	8	0	0	0	0	0.454400	4.511400
ENSMUSP00000021450	ENSMUSP00000036656	12	1	0	0	0	0	0.610300	2.066500
ENSMUSP00000026048	ENSMUSP00000093701	19	19	1	1	0	0	2.477000	2.054400
ENSMUSP00000069127	ENSMUSP00000080240	1	4	0	0	0	0	0.398000	4.032400
ENSMUSP00000046929	ENSMUSP00000096474	9	9	0	0	0	0	0.255900	1.142800
ENSMUSP00000023370	ENSMUSP00000045547	16	9	0	0	0	0	0.637100	5.053200
ENSMUSP00000020804	ENSMUSP00000032944	11	7	0	0	0	0	0.633200	4.073500
ENSMUSP00000095873	ENSMUSP00000097627	9	2	0	0	0	0	0.383100	4.386400
ENSMUSP00000017590	ENSMUSP00000023075	11	15	0	0	0	0	0.377300	3.701300
ENSMUSP00000043402	ENSMUSP00000070549	1	15	0	0	0	0	0.640400	4.434500
ENSMUSP00000001258	ENSMUSP00000025739	17	19	0	0	0	0	0.364000	4.653800
ENSMUSP00000064416	ENSMUSP00000086703	X	16	0	0	0	0	0.898500	2.824000
ENSMUSP00000034499	ENSMUSP00000084427	9	5	0	0	0	0	0.201600	3.708500
ENSMUSP00000039482	ENSMUSP00000058934	5	3	0	0	0	0	0.474100	2.486300
ENSMUSP00000030586	ENSMUSP00000050107	4	10	0	0	0	0	0.409400	3.693000
ENSMUSP00000005841	ENSMUSP00000091845	8	2	0	0	0	0	0.482300	4.491800
ENSMUSP00000029815	ENSMUSP00000043559	3	10	0	0	0	0	0.329900	3.162100
ENSMUSP00000031099	ENSMUSP00000053440	5	18	0	0	0	0	0.487400	2.455900
ENSMUSP00000045252	ENSMUSP00000068551	5	5	0	0	0	0	0.205200	3.968800
ENSMUSP00000026439	ENSMUSP00000027279	10	1	0	0	0	0	0.292200	3.704000
ENSMUSP00000033489	ENSMUSP00000041503	X	6	0	0	0	0	0.455400	3.699600
ENSMUSP00000064988	ENSMUSP00000075150	7	7	0	0	0	0	0.441200	2.905100
ENSMUSP00000021791	ENSMUSP00000024104	13	9	0	0	0	0	0.761700	4.247200
ENSMUSP00000031637	ENSMUSP00000042185	6	10	0	0	0	0	0.281000	3.025000
ENSMUSP00000038433	ENSMUSP00000044290	16	9	0	0	0	0	0.309600	6.820200
ENSMUSP00000023589	ENSMUSP00000097623	16	16	1	1	0	0	0.079300	0.071000
ENSMUSP00000091553	ENSMUSP00000095640	11	7	0	0	0	0	0.441000	3.018100
ENSMUSP00000051627	ENSMUSP00000078247	9	7	0	0	0	0	0.467000	3.740200
ENSMUSP00000029567	ENSMUSP00000095869	3	9	0	0	0	0	0.858000	4.469700
ENSMUSP00000025472	ENSMUSP00000032065	18	6	0	0	0	0	0.540500	4.330000
ENSMUSP00000023457	ENSMUSP00000066581	16	11	0	0	0	0	0.738400	4.466500
ENSMUSP00000026324	ENSMUSP00000051333	X	15	0	0	1	1	0.018800	0.061100
ENSMUSP00000043764	ENSMUSP00000085013	5	17	0	0	0	0	0.523700	4.125600
ENSMUSP00000074953	ENSMUSP00000092849	17	17	1	1	0	0	0.237800	1.430900
ENSMUSP00000023677	ENSMUSP00000082301	16	12	0	0	1	1	0.021600	0.055500
ENSMUSP00000033166	ENSMUSP00000084189	7	19	0	0	0	0	0.862000	4.339400
ENSMUSP00000001975	ENSMUSP00000028300	8	2	0	0	0	0	0.339800	4.327900
ENSMUSP00000000759	ENSMUSP00000033594	8	X	0	0	0	0	0.353500	3.634400
ENSMUSP00000025394	ENSMUSP00000026818	18	7	0	0	0	0	0.122700	3.681100
ENSMUSP00000006432	ENSMUSP00000035976	19	6	0	0	0	0	0.380600	3.951400
ENSMUSP00000022551	ENSMUSP00000022702	14	14	0	0	0	0	0.187000	1.323400
ENSMUSP00000025663	ENSMUSP00000063277	19	7	0	0	0	0	0.501300	5.060200
ENSMUSP00000055079	ENSMUSP00000095048	11	1	0	0	1	1	0.573100	2.374700
ENSMUSP00000027538	ENSMUSP00000033549	1	X	0	0	0	0	0.669700	2.061200
ENSMUSP00000002133	ENSMUSP00000023453	11	16	0	0	0	0	0.321700	3.771600
ENSMUSP00000035068	ENSMUSP00000095950	9	9	1	1	1	1	1.303500	4.341400
ENSMUSP00000027472	ENSMUSP00000044502	1	4	0	0	0	0	0.235900	3.526800
ENSMUSP00000033333	ENSMUSP00000065409	7	1	0	0	0	0	0.318100	2.797900
ENSMUSP00000013755	ENSMUSP00000031029	15	5	0	0	0	0	0.584000	4.293100
ENSMUSP00000027446	ENSMUSP00000032220	1	6	0	0	0	0	0.288800	3.861500
ENSMUSP00000023039	ENSMUSP00000060078	15	10	0	0	0	0	0.254700	0.391400
ENSMUSP00000033995	ENSMUSP00000057600	8	9	0	0	0	0	0.327700	2.424900
ENSMUSP00000082124	ENSMUSP00000091035	7	8	0	0	0	0	0.000000	0.015500
ENSMUSP00000023244	ENSMUSP00000032705	15	7	0	0	0	0	0.483600	4.509200
ENSMUSP00000026452	ENSMUSP00000053550	11	6	0	0	0	0	0.137600	3.051200
ENSMUSP00000001920	ENSMUSP00000025257	2	17	0	0	0	0	0.283700	1.561800
ENSMUSP00000018743	ENSMUSP00000023048	11	15	0	0	0	0	0.529000	3.331600
ENSMUSP00000028653	ENSMUSP00000028656	2	2	1	1	0	0	0.407700	2.220900
ENSMUSP00000033169	ENSMUSP00000052096	7	11	0	0	0	0	0.438800	4.209700
ENSMUSP00000040048	ENSMUSP00000062037	4	17	0	0	0	0	0.592000	3.859500
ENSMUSP00000000388	ENSMUSP00000028975	11	2	0	0	0	0	0.477300	4.224100
ENSMUSP00000027254	ENSMUSP00000077422	1	1	1	1	0	0	0.577900	1.910600
ENSMUSP00000014981	ENSMUSP00000062120	8	9	0	0	0	0	0.470700	4.320700
ENSMUSP00000039313	ENSMUSP00000064500	9	1	0	0	0	0	0.376500	4.378600
ENSMUSP00000022446	ENSMUSP00000023537	14	16	0	0	0	0	0.355600	3.811800
ENSMUSP00000005714	ENSMUSP00000071728	7	12	0	0	1	1	0.661800	3.550800
ENSMUSP00000075113	ENSMUSP00000077649	4	9	0	0	0	0	0.431800	1.929100
ENSMUSP00000005975	ENSMUSP00000056739	17	2	0	0	0	0	0.396400	4.379600
ENSMUSP00000055752	ENSMUSP00000077301	2	8	0	0	0	0	0.164100	2.137600
ENSMUSP00000058432	ENSMUSP00000070985	2	16	0	0	1	1	0.034600	0.017400
ENSMUSP00000088349	ENSMUSP00000088358	3	3	0	1	0	0	0.020100	0.022800
ENSMUSP00000001009	ENSMUSP00000090511	11	11	1	1	0	0	0.200100	0.253600
ENSMUSP00000009790	ENSMUSP00000029629	10	3	0	0	0	0	0.493900	3.498400
ENSMUSP00000020971	ENSMUSP00000071017	12	13	0	0	0	0	0.311700	3.917000
ENSMUSP00000006181	ENSMUSP00000028926	7	2	0	0	0	0	0.092800	3.849000
ENSMUSP00000007255	ENSMUSP00000029845	17	3	0	0	0	0	0.469800	4.055500
ENSMUSP00000052600	ENSMUSP00000092163	7	7	1	1	0	0	0.489000	1.844900
ENSMUSP00000009732	ENSMUSP00000078501	11	11	0	1	0	0	0.598700	4.544600
ENSMUSP00000023407	ENSMUSP00000057984	16	12	0	0	1	1	0.814900	4.318200
ENSMUSP00000029875	ENSMUSP00000038276	4	14	0	0	0	0	0.342000	4.016100
ENSMUSP00000067035	ENSMUSP00000091557	8	7	0	0	0	0	0.304100	3.741400
ENSMUSP00000002808	ENSMUSP00000023813	2	15	0	0	0	0	0.426400	4.113200
ENSMUSP00000002128	ENSMUSP00000020391	11	10	0	0	0	0	0.402000	3.829100
ENSMUSP00000026887	ENSMUSP00000086212	2	X	0	0	1	1	0.270400	0.264100
ENSMUSP00000034869	ENSMUSP00000044879	9	13	0	0	0	0	0.153500	3.993800
ENSMUSP00000030032	ENSMUSP00000080533	4	1	0	0	0	0	0.433000	1.958500
ENSMUSP00000029652	ENSMUSP00000056240	3	9	0	0	0	0	0.531800	4.110300
ENSMUSP00000039758	ENSMUSP00000058253	7	6	0	0	0	0	0.471400	4.846200
ENSMUSP00000027941	ENSMUSP00000059724	1	12	0	0	0	0	0.441600	3.501000
ENSMUSP00000021990	ENSMUSP00000026568	13	7	0	0	0	0	0.840400	4.256400
ENSMUSP00000021119	ENSMUSP00000050056	11	19	0	0	0	0	0.525600	4.116900
ENSMUSP00000055823	ENSMUSP00000089425	9	18	0	0	0	0	0.466700	3.953800
ENSMUSP00000032111	ENSMUSP00000096975	6	19	0	0	0	0	0.699300	4.010400
ENSMUSP00000061877	ENSMUSP00000065485	5	1	0	0	0	0	0.178200	3.902200
ENSMUSP00000022512	ENSMUSP00000031278	14	5	0	0	0	0	0.491500	4.295800
ENSMUSP00000027297	ENSMUSP00000078175	1	7	0	0	0	0	0.648200	3.821900
ENSMUSP00000022535	ENSMUSP00000073568	14	6	0	0	0	0	0.827700	4.474200
ENSMUSP00000026554	ENSMUSP00000074783	7	18	0	0	0	0	0.963500	3.327000
ENSMUSP00000021564	ENSMUSP00000024660	12	17	0	0	0	0	0.355400	3.361300
ENSMUSP00000022952	ENSMUSP00000055486	15	12	0	0	0	0	0.241900	3.926600
ENSMUSP00000025827	ENSMUSP00000081378	19	4	0	0	1	1	0.022700	0.042500
ENSMUSP00000030562	ENSMUSP00000058230	4	9	0	0	0	0	0.211600	3.450800
ENSMUSP00000024720	ENSMUSP00000046067	17	1	0	0	0	0	0.261800	4.675400
ENSMUSP00000003238	ENSMUSP00000035746	6	4	0	0	0	0	0.608200	4.453600
ENSMUSP00000063977	ENSMUSP00000083549	6	7	0	0	0	0	0.822200	2.771400
ENSMUSP00000030127	ENSMUSP00000034244	4	8	0	0	0	0	0.581500	2.569200
ENSMUSP00000019386	ENSMUSP00000034792	16	9	0	0	0	0	0.715900	2.405800
ENSMUSP00000027650	ENSMUSP00000027654	1	1	1	1	0	0	0.129200	0.167600
ENSMUSP00000042958	ENSMUSP00000090556	11	11	0	0	0	0	0.910300	2.459200
ENSMUSP00000065046	ENSMUSP00000079864	14	19	0	0	0	0	0.268100	4.535400
ENSMUSP00000039568	ENSMUSP00000077628	16	9	0	0	0	0	0.609400	3.067500
ENSMUSP00000006750	ENSMUSP00000040108	11	5	0	0	0	0	0.335900	4.154300
ENSMUSP00000070825	ENSMUSP00000093699	8	14	0	0	0	0	0.551400	3.337100
ENSMUSP00000032388	ENSMUSP00000038444	6	7	0	0	0	0	0.593700	4.151900
ENSMUSP00000002126	ENSMUSP00000078002	11	5	0	0	0	0	0.636200	4.419500
ENSMUSP00000020677	ENSMUSP00000060437	11	2	0	0	0	0	0.304400	4.035700
ENSMUSP00000036740	ENSMUSP00000046306	13	6	0	0	0	0	0.450200	3.287900
ENSMUSP00000035202	ENSMUSP00000045089	9	8	0	0	0	0	0.484300	4.492400
ENSMUSP00000014684	ENSMUSP00000086630	17	17	0	0	1	1	0.002000	0.004900
ENSMUSP00000045065	ENSMUSP00000050076	3	2	0	0	0	0	0.068800	0.158800
ENSMUSP00000016530	ENSMUSP00000041981	2	15	0	0	0	0	0.126900	4.029100
ENSMUSP00000050538	ENSMUSP00000055747	8	6	0	0	0	0	0.772300	4.848100
ENSMUSP00000018716	ENSMUSP00000062590	11	4	0	0	0	0	0.595700	3.985700
ENSMUSP00000000220	ENSMUSP00000049095	7	19	0	0	0	0	0.055800	0.151900
ENSMUSP00000027738	ENSMUSP00000050817	1	1	1	1	0	0	0.710700	2.206000
ENSMUSP00000007212	ENSMUSP00000097559	16	10	0	0	1	1	0.023900	0.048500
ENSMUSP00000020268	ENSMUSP00000036924	10	14	0	0	0	0	0.709900	4.879100
ENSMUSP00000040152	ENSMUSP00000084663	16	X	0	0	0	0	0.677200	4.798000
ENSMUSP00000020529	ENSMUSP00000021425	11	12	0	0	0	0	0.420500	4.126800
ENSMUSP00000022808	ENSMUSP00000090747	14	8	0	0	0	0	0.681300	2.988300
ENSMUSP00000032909	ENSMUSP00000038749	7	6	0	0	0	0	0.513700	3.048500
ENSMUSP00000023856	ENSMUSP00000089781	2	10	0	0	0	0	0.612000	2.691100
ENSMUSP00000022746	ENSMUSP00000064551	15	15	1	1	0	0	0.925000	2.740800
ENSMUSP00000020831	ENSMUSP00000031080	11	5	0	0	0	0	0.464500	1.968300
ENSMUSP00000016088	ENSMUSP00000020699	5	11	0	0	0	0	0.257200	2.444700
ENSMUSP00000059210	ENSMUSP00000091833	11	3	0	0	0	0	0.695300	4.895700
ENSMUSP00000036053	ENSMUSP00000037978	3	18	0	0	0	0	0.507700	4.698300
ENSMUSP00000035802	ENSMUSP00000052606	4	1	0	0	0	0	0.671700	1.721500
ENSMUSP00000004497	ENSMUSP00000064128	8	2	0	0	0	0	0.256700	2.814500
ENSMUSP00000030361	ENSMUSP00000043659	4	8	0	0	0	0	0.662600	2.183100
ENSMUSP00000043974	ENSMUSP00000095702	13	4	0	0	0	0	0.236800	1.766200
ENSMUSP00000029180	ENSMUSP00000043618	2	18	0	0	0	0	0.199700	4.054700
ENSMUSP00000030733	ENSMUSP00000037075	4	2	0	0	0	0	0.551100	2.551500
ENSMUSP00000063961	ENSMUSP00000096379	16	9	0	0	0	0	0.470300	3.771100
ENSMUSP00000044432	ENSMUSP00000075089	3	8	0	0	0	0	1.153900	4.860600
ENSMUSP00000020448	ENSMUSP00000033769	10	X	0	0	0	0	0.905300	4.550800
ENSMUSP00000020454	ENSMUSP00000034879	10	9	0	0	0	0	0.417300	3.994700
ENSMUSP00000024706	ENSMUSP00000042202	17	4	0	0	0	0	0.554600	4.211200
ENSMUSP00000048120	ENSMUSP00000077103	12	17	0	0	0	0	0.903600	4.904100
ENSMUSP00000020249	ENSMUSP00000078034	10	3	0	0	0	0	0.574300	1.877700
ENSMUSP00000020827	ENSMUSP00000072343	11	5	0	0	0	0	0.654400	4.268500
ENSMUSP00000018087	ENSMUSP00000026879	2	1	0	0	0	0	0.324300	4.132100
ENSMUSP00000026173	ENSMUSP00000041456	11	X	0	0	0	0	0.413400	4.079000
ENSMUSP00000030399	ENSMUSP00000095792	4	4	0	0	0	0	0.166200	4.161800
ENSMUSP00000020316	ENSMUSP00000054126	10	1	0	0	0	0	0.470400	4.672400
ENSMUSP00000039357	ENSMUSP00000098167	5	11	0	0	0	0	0.224300	3.792700
ENSMUSP00000026469	ENSMUSP00000066696	10	1	0	0	0	0	0.582600	4.417000
ENSMUSP00000033498	ENSMUSP00000079883	X	1	0	0	0	0	0.173000	2.302800
ENSMUSP00000022613	ENSMUSP00000025142	14	18	0	0	0	0	0.701400	4.397900
ENSMUSP00000095331	ENSMUSP00000099050	1	5	0	0	0	0	0.394800	4.486200
ENSMUSP00000028950	ENSMUSP00000029912	2	4	0	0	0	0	0.327700	2.782700
ENSMUSP00000046641	ENSMUSP00000081034	14	8	0	0	0	0	0.326700	3.509200
ENSMUSP00000019354	ENSMUSP00000065285	6	17	0	0	0	0	0.199400	3.753200
ENSMUSP00000022120	ENSMUSP00000069636	13	4	0	0	0	0	0.461900	4.421400
ENSMUSP00000036945	ENSMUSP00000060129	4	10	0	0	0	0	0.798200	4.587000
ENSMUSP00000015486	ENSMUSP00000033611	X	X	0	0	0	0	0.540200	1.587600
ENSMUSP00000021004	ENSMUSP00000027042	12	1	0	0	0	0	0.383700	4.467100
ENSMUSP00000040176	ENSMUSP00000073220	6	1	0	0	0	0	0.436400	3.745300
ENSMUSP00000034470	ENSMUSP00000090130	9	10	0	0	0	0	0.216800	99.000000
ENSMUSP00000041370	ENSMUSP00000070229	3	8	0	0	0	0	0.519500	4.568200
ENSMUSP00000002549	ENSMUSP00000006814	18	5	0	0	0	0	0.492200	4.309700
ENSMUSP00000049805	ENSMUSP00000074549	17	11	0	0	0	0	0.694500	4.918700
ENSMUSP00000005069	ENSMUSP00000037198	10	19	0	0	0	0	0.364700	3.655000
ENSMUSP00000039361	ENSMUSP00000077978	14	15	0	0	0	0	0.304500	4.602500
ENSMUSP00000048358	ENSMUSP00000051368	14	14	1	1	0	0	0.599300	4.229500
ENSMUSP00000021347	ENSMUSP00000096906	12	2	0	0	0	0	0.404900	4.611400
ENSMUSP00000048862	ENSMUSP00000089097	17	13	0	0	0	0	0.538200	2.126100
ENSMUSP00000081474	ENSMUSP00000098860	7	12	0	0	1	1	0.135900	0.255200
ENSMUSP00000022287	ENSMUSP00000089987	13	10	0	0	0	0	0.782800	3.798500
ENSMUSP00000013304	ENSMUSP00000029900	8	4	0	0	0	0	0.212100	4.048600
ENSMUSP00000018816	ENSMUSP00000097738	11	15	0	0	0	0	0.178100	3.567900
ENSMUSP00000021168	ENSMUSP00000080785	11	5	0	0	0	0	0.389400	4.390500
ENSMUSP00000003910	ENSMUSP00000029836	8	3	0	0	0	0	0.712900	4.093900
ENSMUSP00000047263	ENSMUSP00000057340	8	18	0	0	0	0	0.324100	4.380900
ENSMUSP00000067277	ENSMUSP00000085549	3	X	0	0	0	0	0.062000	2.141800
ENSMUSP00000037629	ENSMUSP00000090227	X	10	0	0	0	0	0.384000	2.219000
ENSMUSP00000005067	ENSMUSP00000041307	10	13	0	0	0	0	0.313200	3.975900
ENSMUSP00000030577	ENSMUSP00000060414	4	5	0	0	0	0	0.747700	1.990800
ENSMUSP00000019939	ENSMUSP00000077038	10	X	0	0	0	0	0.132300	3.593200
ENSMUSP00000040575	ENSMUSP00000060021	2	14	0	0	0	0	0.410700	2.963500
ENSMUSP00000029639	ENSMUSP00000030080	3	4	0	0	0	0	0.407200	2.234700
ENSMUSP00000057375	ENSMUSP00000058654	15	3	0	0	0	0	0.225400	4.036000
ENSMUSP00000005817	ENSMUSP00000032555	1	7	0	0	0	0	0.275100	2.297600
ENSMUSP00000045629	ENSMUSP00000057999	9	15	0	0	0	0	0.585400	3.847400
ENSMUSP00000039751	ENSMUSP00000044731	3	2	0	0	0	0	0.313000	4.067400
ENSMUSP00000001171	ENSMUSP00000021940	1	13	0	0	0	0	0.306400	4.024300
ENSMUSP00000071452	ENSMUSP00000073972	8	14	0	0	0	0	0.399300	2.581500
ENSMUSP00000026445	ENSMUSP00000031565	11	5	0	0	0	0	0.332500	4.260700
ENSMUSP00000034175	ENSMUSP00000056530	8	1	0	0	0	0	0.358200	2.507000
ENSMUSP00000003857	ENSMUSP00000082821	7	1	0	0	0	0	0.291600	4.698500
ENSMUSP00000027125	ENSMUSP00000036213	1	10	0	0	0	0	0.297300	3.892500
ENSMUSP00000003554	ENSMUSP00000029454	1	3	0	0	0	0	0.246000	1.875900
ENSMUSP00000055094	ENSMUSP00000070610	18	5	0	0	0	0	0.661900	5.110700
ENSMUSP00000034817	ENSMUSP00000078334	9	3	0	0	0	0	0.358200	4.006500
ENSMUSP00000031640	ENSMUSP00000040936	5	10	0	0	0	0	0.095000	4.342100
ENSMUSP00000016768	ENSMUSP00000088074	15	2	0	0	0	0	0.732100	4.472900
ENSMUSP00000044249	ENSMUSP00000046528	10	9	0	0	0	0	0.354500	2.624500
ENSMUSP00000039707	ENSMUSP00000042053	5	15	0	0	0	0	0.752300	5.638500
ENSMUSP00000016081	ENSMUSP00000020283	13	10	0	0	0	0	0.223300	4.111500
ENSMUSP00000020381	ENSMUSP00000024034	10	17	0	0	0	0	0.413700	4.427600
ENSMUSP00000031081	ENSMUSP00000069284	5	19	0	0	0	0	0.315900	4.347800
ENSMUSP00000045740	ENSMUSP00000055772	13	2	0	0	0	0	0.957400	1.704700
ENSMUSP00000037918	ENSMUSP00000067028	15	15	0	0	0	0	0.626900	2.465200
ENSMUSP00000028889	ENSMUSP00000055941	2	7	0	0	0	0	0.046900	0.972700
ENSMUSP00000073686	ENSMUSP00000079675	12	X	0	0	1	1	0.104600	0.189200
ENSMUSP00000064469	ENSMUSP00000082032	17	17	0	0	0	0	0.002000	0.012800
ENSMUSP00000012104	ENSMUSP00000027587	15	1	0	0	0	0	0.478900	4.591400
ENSMUSP00000054747	ENSMUSP00000081954	7	4	0	0	0	0	0.596600	1.877800
ENSMUSP00000029872	ENSMUSP00000038825	4	8	0	0	0	0	0.554500	4.021900
ENSMUSP00000024042	ENSMUSP00000032422	15	6	0	0	0	0	0.462400	4.034600
ENSMUSP00000024958	ENSMUSP00000041328	17	11	0	0	0	0	0.481300	2.068000
ENSMUSP00000025293	ENSMUSP00000065489	18	14	0	0	0	0	0.334400	1.434200
ENSMUSP00000020315	ENSMUSP00000075377	10	6	0	0	0	0	0.284100	5.188900
ENSMUSP00000002413	ENSMUSP00000055208	8	13	0	0	0	0	0.475500	1.997800
ENSMUSP00000048508	ENSMUSP00000085651	1	5	0	0	0	0	0.372200	4.021900
ENSMUSP00000083211	ENSMUSP00000091062	5	11	0	0	0	0	0.190000	3.826200
ENSMUSP00000030661	ENSMUSP00000031420	4	5	0	0	0	0	0.542500	3.739700
ENSMUSP00000073261	ENSMUSP00000075526	3	13	0	0	0	0	0.387000	3.939900
ENSMUSP00000050309	ENSMUSP00000078999	17	5	0	0	0	0	0.505900	3.743000
ENSMUSP00000015622	ENSMUSP00000067053	17	11	0	0	0	0	0.308600	3.682700
ENSMUSP00000044677	ENSMUSP00000053392	X	5	0	0	0	0	0.051600	0.495200
ENSMUSP00000041299	ENSMUSP00000072155	6	3	0	0	0	0	0.271900	4.772900
ENSMUSP00000070250	ENSMUSP00000098112	1	5	0	0	0	0	0.543000	2.126700
ENSMUSP00000028663	ENSMUSP00000040208	2	6	0	0	0	0	0.517900	4.398300
ENSMUSP00000045702	ENSMUSP00000064511	8	X	0	0	0	0	0.675300	2.015500
ENSMUSP00000038922	ENSMUSP00000068152	15	4	0	0	0	0	0.831500	2.228700
ENSMUSP00000027754	ENSMUSP00000037423	1	2	0	0	0	0	0.732600	4.269300
ENSMUSP00000020767	ENSMUSP00000062078	11	19	0	0	0	0	0.524500	4.370800
ENSMUSP00000031094	ENSMUSP00000037884	5	19	0	0	0	0	0.412400	4.632700
ENSMUSP00000066546	ENSMUSP00000074675	8	7	0	0	0	0	0.405400	4.174400
ENSMUSP00000024932	ENSMUSP00000055818	17	6	0	0	1	1	0.000000	0.008200
ENSMUSP00000020112	ENSMUSP00000085359	10	17	0	0	0	0	0.587700	5.198900
ENSMUSP00000036913	ENSMUSP00000039990	19	14	0	0	0	0	0.225100	4.073800
ENSMUSP00000031273	ENSMUSP00000086886	5	2	0	0	0	0	0.172600	1.611500
ENSMUSP00000051842	ENSMUSP00000057223	15	6	0	0	0	0	0.816000	4.426000
ENSMUSP00000020504	ENSMUSP00000030192	11	4	0	0	0	0	0.318600	2.922500
ENSMUSP00000023209	ENSMUSP00000098724	15	12	0	0	0	0	0.647900	4.262900
ENSMUSP00000026096	ENSMUSP00000030211	7	4	0	0	0	0	0.494600	4.840600
ENSMUSP00000001416	ENSMUSP00000019287	18	18	1	1	0	0	0.210800	1.410100
ENSMUSP00000037228	ENSMUSP00000050730	6	5	0	0	0	0	0.622300	4.369200
ENSMUSP00000029416	ENSMUSP00000030944	3	4	0	0	0	0	0.301500	3.950300
ENSMUSP00000043865	ENSMUSP00000045890	9	17	0	0	0	0	0.504700	4.543300
ENSMUSP00000030760	ENSMUSP00000032477	4	6	0	0	0	0	0.277600	2.712400
ENSMUSP00000023112	ENSMUSP00000023396	15	16	0	0	0	0	0.219100	3.796900
ENSMUSP00000038017	ENSMUSP00000046114	7	8	0	0	0	0	0.479900	2.842200
ENSMUSP00000046877	ENSMUSP00000065721	17	15	0	0	0	0	0.256200	4.350900
ENSMUSP00000006029	ENSMUSP00000088105	15	2	0	0	0	0	0.356700	4.136000
ENSMUSP00000000412	ENSMUSP00000091505	X	3	0	0	0	0	0.624100	2.149800
ENSMUSP00000026703	ENSMUSP00000043693	16	4	0	0	0	0	0.705600	4.587900
ENSMUSP00000000260	ENSMUSP00000002397	13	14	0	0	0	0	0.145600	4.128200
ENSMUSP00000032902	ENSMUSP00000032907	7	7	1	1	0	0	0.382500	1.472700
ENSMUSP00000001059	ENSMUSP00000033153	11	7	0	0	0	0	0.441900	2.779800
ENSMUSP00000032214	ENSMUSP00000058596	6	3	0	0	0	0	0.525500	3.836700
ENSMUSP00000036320	ENSMUSP00000042575	15	8	0	0	0	0	0.382900	3.591800
ENSMUSP00000028704	ENSMUSP00000029464	2	3	0	0	0	0	0.519300	4.226300
ENSMUSP00000022378	ENSMUSP00000071864	14	13	0	0	0	0	0.267900	4.274500
ENSMUSP00000046759	ENSMUSP00000081782	6	7	0	0	0	0	0.257700	4.932100
ENSMUSP00000020482	ENSMUSP00000030091	10	4	0	0	0	0	0.971000	3.379300
ENSMUSP00000027973	ENSMUSP00000081009	2	7	0	0	1	1	0.171900	4.276600
ENSMUSP00000056643	ENSMUSP00000073061	3	X	0	0	0	0	0.387200	3.593200
ENSMUSP00000017455	ENSMUSP00000031843	11	6	0	0	0	0	0.409800	3.158000
ENSMUSP00000016664	ENSMUSP00000084405	5	5	0	0	0	0	0.406600	4.538500
ENSMUSP00000008573	ENSMUSP00000034220	9	8	0	0	0	0	0.589100	4.241500
ENSMUSP00000015899	ENSMUSP00000039668	10	X	0	0	0	0	0.480400	4.544600
ENSMUSP00000032191	ENSMUSP00000060339	6	5	0	0	0	0	0.467300	4.018600
ENSMUSP00000002127	ENSMUSP00000055475	11	5	0	0	0	0	0.301100	3.639600
ENSMUSP00000040370	ENSMUSP00000069816	14	8	0	0	0	0	0.627500	4.323900
ENSMUSP00000081013	ENSMUSP00000094864	12	12	0	0	1	1	0.711900	3.821300
ENSMUSP00000001672	ENSMUSP00000010192	12	9	0	0	0	0	0.440400	4.344600
ENSMUSP00000039819	ENSMUSP00000077459	6	8	0	0	0	0	0.289500	4.472100
ENSMUSP00000030560	ENSMUSP00000034911	4	9	0	0	0	0	0.476600	4.313900
ENSMUSP00000019323	ENSMUSP00000081768	5	4	0	0	1	1	0.123400	0.209800
ENSMUSP00000023806	ENSMUSP00000058344	15	1	0	0	0	0	0.490700	2.291400
ENSMUSP00000075655	ENSMUSP00000078997	2	15	0	0	0	0	0.315500	4.806700
ENSMUSP00000016105	ENSMUSP00000021726	1	12	0	0	0	0	0.161600	4.445000
ENSMUSP00000055645	ENSMUSP00000070339	7	13	0	0	0	0	0.658700	1.757100
ENSMUSP00000056778	ENSMUSP00000073453	7	10	0	0	0	0	0.710200	4.794400
ENSMUSP00000037694	ENSMUSP00000045710	3	18	0	0	0	0	0.392700	3.491500
ENSMUSP00000055743	ENSMUSP00000098044	15	15	1	1	0	0	0.289800	3.913300
ENSMUSP00000026013	ENSMUSP00000040550	X	X	1	1	0	0	0.202200	3.268500
ENSMUSP00000058732	ENSMUSP00000062741	3	15	0	0	0	0	0.716800	2.392600
ENSMUSP00000025811	ENSMUSP00000032809	19	7	0	0	0	0	0.366600	3.126400
ENSMUSP00000028050	ENSMUSP00000080360	2	2	0	0	0	0	0.331500	4.419900
ENSMUSP00000072836	ENSMUSP00000097787	3	2	0	0	0	0	0.615600	4.302300
ENSMUSP00000033437	ENSMUSP00000071900	X	14	0	0	0	0	0.209300	4.502300
ENSMUSP00000020553	ENSMUSP00000028780	11	2	0	0	0	0	0.480400	3.701300
ENSMUSP00000033583	ENSMUSP00000096420	X	8	0	0	0	0	0.216700	4.118200
ENSMUSP00000037354	ENSMUSP00000075614	8	X	0	0	0	0	0.509900	4.293500
ENSMUSP00000036477	ENSMUSP00000068587	6	3	0	0	0	0	0.207100	4.788600
ENSMUSP00000054424	ENSMUSP00000059330	3	9	0	0	1	1	0.470900	4.714000
ENSMUSP00000033049	ENSMUSP00000047661	7	5	0	0	0	0	0.288100	99.000000
ENSMUSP00000023291	ENSMUSP00000050773	15	2	0	0	0	0	0.508700	4.554300
ENSMUSP00000032458	ENSMUSP00000079295	6	7	0	0	0	0	0.167500	3.273800
ENSMUSP00000038329	ENSMUSP00000048221	2	X	0	0	0	0	0.184600	3.144300
ENSMUSP00000006293	ENSMUSP00000017920	16	11	0	0	0	0	0.292500	3.966300
ENSMUSP00000026558	ENSMUSP00000046981	7	10	0	0	0	0	0.466800	4.486100
ENSMUSP00000033609	ENSMUSP00000093831	X	19	0	0	1	1	0.177700	1.799800
ENSMUSP00000038506	ENSMUSP00000042007	3	11	0	0	0	0	0.360900	2.577800
ENSMUSP00000032172	ENSMUSP00000070149	6	6	0	0	0	0	0.584400	3.766500
ENSMUSP00000021929	ENSMUSP00000039110	13	6	0	0	0	0	0.519200	4.212200
ENSMUSP00000022986	ENSMUSP00000096517	15	8	0	0	0	0	0.284500	2.895400
ENSMUSP00000016401	ENSMUSP00000025411	2	18	0	0	0	0	0.212000	3.598500
ENSMUSP00000022476	ENSMUSP00000069188	14	10	0	0	0	0	0.525100	4.146300
ENSMUSP00000077342	ENSMUSP00000098090	6	11	0	0	0	0	0.614800	3.980900
ENSMUSP00000001825	ENSMUSP00000033674	9	X	0	0	0	0	0.453100	4.073800
ENSMUSP00000017561	ENSMUSP00000028081	11	2	0	0	0	0	0.431500	4.440800
ENSMUSP00000023089	ENSMUSP00000074204	15	11	0	0	0	0	0.586400	2.503800
ENSMUSP00000059927	ENSMUSP00000070876	19	6	0	0	0	0	0.358700	3.097600
ENSMUSP00000035614	ENSMUSP00000071399	5	5	0	0	0	0	0.250100	4.148600
ENSMUSP00000023088	ENSMUSP00000033621	15	X	0	0	0	0	0.496800	4.191300
ENSMUSP00000020576	ENSMUSP00000031331	11	5	0	0	0	0	0.397700	3.313500
ENSMUSP00000014843	ENSMUSP00000084820	16	X	0	0	0	0	0.673900	4.431800
ENSMUSP00000032931	ENSMUSP00000047878	7	18	0	0	0	0	0.588900	4.672700
ENSMUSP00000003860	ENSMUSP00000027766	7	1	0	0	0	0	0.328300	4.399100
ENSMUSP00000020375	ENSMUSP00000025565	10	19	0	0	0	0	0.511300	4.229500
ENSMUSP00000027056	ENSMUSP00000037180	1	2	0	0	0	0	0.313100	5.259100
ENSMUSP00000045222	ENSMUSP00000067402	7	1	0	0	0	0	0.469900	2.979600
ENSMUSP00000049414	ENSMUSP00000080017	7	6	0	0	0	0	0.605600	4.635700
ENSMUSP00000014498	ENSMUSP00000087500	2	2	0	0	0	0	0.499300	2.184500
ENSMUSP00000060381	ENSMUSP00000080721	4	2	0	0	0	0	0.207700	4.074700
ENSMUSP00000041242	ENSMUSP00000064422	3	14	0	0	0	0	0.640000	2.584600
ENSMUSP00000065571	ENSMUSP00000070717	6	10	0	0	0	0	0.571800	2.969300
ENSMUSP00000053558	ENSMUSP00000093323	2	12	0	0	0	0	0.526900	1.895200
ENSMUSP00000044280	ENSMUSP00000078721	X	16	0	0	0	0	0.256500	4.153900
ENSMUSP00000037468	ENSMUSP00000073504	13	15	0	0	0	0	0.634300	2.029900
ENSMUSP00000026704	ENSMUSP00000044932	16	5	0	0	1	1	0.846800	2.436600
ENSMUSP00000018989	ENSMUSP00000032748	11	7	0	0	0	0	0.336300	3.322800
ENSMUSP00000020624	ENSMUSP00000047522	11	5	0	0	0	0	0.133000	2.904100
ENSMUSP00000035128	ENSMUSP00000044134	9	14	0	0	0	0	0.406500	4.183300
ENSMUSP00000033289	ENSMUSP00000069272	7	5	0	0	0	0	0.473400	4.585300
ENSMUSP00000035366	ENSMUSP00000045480	9	8	0	0	0	0	0.221400	4.453200
ENSMUSP00000014321	ENSMUSP00000052922	11	16	0	0	0	0	0.308500	2.228800
ENSMUSP00000020285	ENSMUSP00000020653	10	11	0	0	0	0	0.042800	3.641300
ENSMUSP00000019382	ENSMUSP00000062122	8	5	0	0	0	0	0.589300	4.189400
ENSMUSP00000008684	ENSMUSP00000054679	6	2	0	0	0	0	0.632500	3.457000
ENSMUSP00000019942	ENSMUSP00000071899	10	13	0	0	0	0	0.663700	3.794900
ENSMUSP00000002445	ENSMUSP00000055750	17	15	0	0	0	0	0.890600	4.421700
ENSMUSP00000039628	ENSMUSP00000049460	17	12	0	0	0	0	0.405500	5.183300
ENSMUSP00000049619	ENSMUSP00000057635	2	19	0	0	0	0	0.799600	2.229400
ENSMUSP00000016344	ENSMUSP00000069286	1	12	0	0	0	0	0.492300	4.451000
ENSMUSP00000021682	ENSMUSP00000064556	12	1	0	0	0	0	0.573100	4.418300
ENSMUSP00000045413	ENSMUSP00000081670	9	4	0	0	0	0	0.526500	4.710500
ENSMUSP00000021438	ENSMUSP00000032571	12	7	0	0	0	0	0.151700	4.521800
ENSMUSP00000025053	ENSMUSP00000077232	17	4	0	0	0	0	0.375600	4.351600
ENSMUSP00000029014	ENSMUSP00000043120	2	13	0	0	0	0	0.136700	3.673300
ENSMUSP00000006628	ENSMUSP00000038256	19	19	1	1	0	0	0.065500	0.519100
ENSMUSP00000018568	ENSMUSP00000020741	11	11	0	0	0	0	0.374000	4.141100
ENSMUSP00000023837	ENSMUSP00000081322	4	4	0	0	0	0	0.317500	1.352100
ENSMUSP00000008052	ENSMUSP00000030432	9	4	0	0	0	0	0.270500	4.177600
ENSMUSP00000002327	ENSMUSP00000033325	17	7	0	0	0	0	0.439700	4.296500
ENSMUSP00000047712	ENSMUSP00000049394	16	16	1	1	0	0	0.144500	1.199700
ENSMUSP00000031361	ENSMUSP00000034000	5	8	0	0	0	0	0.745900	5.201400
ENSMUSP00000032977	ENSMUSP00000056193	7	X	0	0	0	0	0.641100	4.251700
ENSMUSP00000031486	ENSMUSP00000036410	5	3	0	0	0	0	0.193500	2.173700
ENSMUSP00000069452	ENSMUSP00000078199	5	1	0	0	0	0	0.330600	2.055300
ENSMUSP00000054782	ENSMUSP00000084582	7	5	0	0	0	0	0.332200	4.557900
ENSMUSP00000031793	ENSMUSP00000090360	6	11	0	0	0	0	0.323700	3.976600
ENSMUSP00000027837	ENSMUSP00000029453	1	3	0	0	0	0	0.171400	4.390000
ENSMUSP00000002091	ENSMUSP00000020979	X	12	0	0	0	0	0.485900	2.076300
ENSMUSP00000035610	ENSMUSP00000096459	7	8	0	0	0	0	0.367200	2.896300
ENSMUSP00000042410	ENSMUSP00000053181	1	1	0	0	0	0	0.677000	2.434400
ENSMUSP00000001240	ENSMUSP00000024594	10	17	0	0	0	0	0.273200	4.028100
ENSMUSP00000037178	ENSMUSP00000097721	1	2	0	0	0	0	0.403500	5.004900
ENSMUSP00000033326	ENSMUSP00000038754	7	6	0	0	0	0	0.520800	4.443700
ENSMUSP00000029049	ENSMUSP00000036206	3	2	0	0	0	0	0.257200	3.601200
ENSMUSP00000028509	ENSMUSP00000035099	2	9	0	0	0	0	0.540300	4.362400
ENSMUSP00000037004	ENSMUSP00000081132	6	4	0	0	0	0	0.667400	4.740100
ENSMUSP00000024880	ENSMUSP00000082533	17	12	0	0	0	0	0.577600	3.220700
ENSMUSP00000037035	ENSMUSP00000043910	9	3	0	0	0	0	0.402900	4.376000
ENSMUSP00000018880	ENSMUSP00000023359	11	16	0	0	0	0	0.326000	4.134000
ENSMUSP00000085436	ENSMUSP00000092117	2	7	0	0	0	0	0.119900	0.272900
ENSMUSP00000002924	ENSMUSP00000066129	16	4	0	0	0	0	0.391300	2.477400
ENSMUSP00000002837	ENSMUSP00000034698	5	9	0	0	0	0	0.368700	3.870200
ENSMUSP00000038671	ENSMUSP00000066000	4	4	0	0	0	0	0.330200	4.312900
ENSMUSP00000023220	ENSMUSP00000072961	15	2	0	0	0	0	0.565700	1.670100
ENSMUSP00000023203	ENSMUSP00000034136	15	8	0	0	0	0	0.240600	4.398300
ENSMUSP00000023736	ENSMUSP00000058405	15	5	0	0	0	0	0.302700	2.355200
ENSMUSP00000005057	ENSMUSP00000022223	10	13	0	0	0	0	0.264600	4.543800
ENSMUSP00000022597	ENSMUSP00000029303	14	3	0	0	0	0	0.209400	4.796500
ENSMUSP00000021050	ENSMUSP00000064125	11	5	0	0	0	0	0.401200	4.010400
ENSMUSP00000017151	ENSMUSP00000040694	2	5	0	0	0	0	0.410300	4.398300
ENSMUSP00000029804	ENSMUSP00000048190	3	2	0	0	0	0	0.594100	4.102200
ENSMUSP00000046016	ENSMUSP00000060523	9	9	0	0	1	1	0.017300	3.228100
ENSMUSP00000001549	ENSMUSP00000004750	11	6	0	0	0	0	0.513300	2.574000
ENSMUSP00000027172	ENSMUSP00000040062	1	6	0	0	0	0	0.388100	4.279600
ENSMUSP00000026999	ENSMUSP00000036285	18	9	0	0	0	0	0.356700	4.191800
ENSMUSP00000035399	ENSMUSP00000074518	5	15	0	0	0	0	0.221400	4.036000
ENSMUSP00000007961	ENSMUSP00000012612	14	11	0	0	0	0	0.263300	2.167500
ENSMUSP00000010020	ENSMUSP00000034276	2	8	0	0	0	0	0.449400	3.360900
ENSMUSP00000060640	ENSMUSP00000077644	3	3	1	1	0	0	0.416000	1.496300
ENSMUSP00000035804	ENSMUSP00000066715	1	1	1	1	0	0	0.317300	2.379000
ENSMUSP00000040045	ENSMUSP00000045791	8	13	0	0	0	0	0.253300	4.598600
ENSMUSP00000040601	ENSMUSP00000080204	8	12	0	0	0	0	0.205800	4.493300
ENSMUSP00000027727	ENSMUSP00000032272	1	6	0	0	0	0	0.216800	4.144900
ENSMUSP00000007708	ENSMUSP00000034560	17	9	0	0	0	0	0.080200	1.791300
ENSMUSP00000025288	ENSMUSP00000052379	18	8	0	0	0	0	0.228400	4.825600
ENSMUSP00000031597	ENSMUSP00000032336	5	6	0	0	0	0	0.735700	4.310100
ENSMUSP00000032165	ENSMUSP00000033087	6	7	0	0	0	0	0.519100	4.208300
ENSMUSP00000032402	ENSMUSP00000033098	6	7	0	0	0	0	0.332600	4.238400
ENSMUSP00000046199	ENSMUSP00000048309	14	10	0	0	0	0	0.608300	5.591500
ENSMUSP00000016023	ENSMUSP00000020003	5	10	0	0	0	0	0.820500	4.808600
ENSMUSP00000026659	ENSMUSP00000095694	11	7	0	0	0	0	0.699400	4.577000
ENSMUSP00000021144	ENSMUSP00000068314	11	16	0	0	0	0	0.314800	4.371500
ENSMUSP00000035590	ENSMUSP00000087916	16	11	0	0	0	0	0.210500	4.602300
ENSMUSP00000044472	ENSMUSP00000076024	16	17	0	0	0	0	0.551700	5.030200
ENSMUSP00000070554	ENSMUSP00000082754	5	5	0	0	0	0	0.066100	1.267100
ENSMUSP00000026027	ENSMUSP00000090726	19	8	0	0	0	0	0.627100	4.531500
ENSMUSP00000021424	ENSMUSP00000048313	12	2	0	0	0	0	0.325200	4.502700
ENSMUSP00000018884	ENSMUSP00000039188	11	4	0	0	0	0	0.390500	1.564300
ENSMUSP00000019908	ENSMUSP00000022600	10	14	0	0	0	0	0.531000	4.175200
ENSMUSP00000066359	ENSMUSP00000080011	15	12	0	0	0	0	0.126600	4.087900
ENSMUSP00000023629	ENSMUSP00000033828	16	8	0	0	0	0	0.542200	4.597000
ENSMUSP00000027438	ENSMUSP00000091958	1	11	0	0	0	0	0.094500	0.181200
ENSMUSP00000019445	ENSMUSP00000067662	11	9	0	0	0	0	0.654300	1.891800
ENSMUSP00000034591	ENSMUSP00000043918	9	16	0	0	0	0	0.468200	2.379300
ENSMUSP00000022386	ENSMUSP00000040486	14	7	0	0	0	0	0.256700	4.654500
ENSMUSP00000030845	ENSMUSP00000035031	4	9	0	0	0	0	0.429200	3.775000
ENSMUSP00000006893	ENSMUSP00000037802	13	4	0	0	0	0	0.487300	3.100300
ENSMUSP00000006164	ENSMUSP00000009174	1	2	0	0	0	0	0.461200	3.866400
ENSMUSP00000003620	ENSMUSP00000062214	16	7	0	0	0	0	0.604200	4.311500
ENSMUSP00000029447	ENSMUSP00000037316	3	6	0	0	0	0	0.359400	3.374100
ENSMUSP00000023023	ENSMUSP00000070522	15	6	0	0	0	0	0.565300	4.019000
ENSMUSP00000022124	ENSMUSP00000045770	13	4	0	0	0	0	1.011400	2.661600
ENSMUSP00000029570	ENSMUSP00000062566	3	13	0	0	0	0	0.189000	2.161700
ENSMUSP00000036188	ENSMUSP00000061843	6	16	0	0	0	0	0.589900	5.075900
ENSMUSP00000031695	ENSMUSP00000033505	6	X	0	0	0	0	0.427500	4.464500
ENSMUSP00000044866	ENSMUSP00000067786	12	17	0	0	0	0	0.205100	5.085900
ENSMUSP00000027532	ENSMUSP00000029147	1	2	0	0	0	0	0.773300	2.233400
ENSMUSP00000023090	ENSMUSP00000080550	15	7	0	0	0	0	0.368100	4.746300
ENSMUSP00000004172	ENSMUSP00000005548	16	8	0	0	0	0	0.469400	3.975000
ENSMUSP00000020174	ENSMUSP00000030698	10	4	0	0	0	0	0.346700	3.878800
ENSMUSP00000028286	ENSMUSP00000048573	2	17	0	0	0	0	0.459600	3.429600
ENSMUSP00000023698	ENSMUSP00000035644	16	6	0	0	0	0	0.710300	4.719100
ENSMUSP00000023065	ENSMUSP00000028795	15	2	0	0	0	0	0.469200	4.122300
ENSMUSP00000034982	ENSMUSP00000078078	9	8	0	0	0	0	0.281700	4.105900
ENSMUSP00000040836	ENSMUSP00000048650	4	8	0	0	0	0	0.310100	2.083200
ENSMUSP00000027339	ENSMUSP00000035800	1	4	0	0	0	0	0.410000	4.303700
ENSMUSP00000061012	ENSMUSP00000095793	16	7	0	0	1	1	0.257600	0.384100
ENSMUSP00000003947	ENSMUSP00000021843	8	13	0	0	0	0	0.449600	3.800900
ENSMUSP00000038612	ENSMUSP00000041675	2	3	0	0	0	0	0.420300	4.239800
ENSMUSP00000022696	ENSMUSP00000035840	14	11	0	0	0	0	0.242100	4.565700
ENSMUSP00000057320	ENSMUSP00000072509	9	18	0	0	0	0	0.745800	3.464300
ENSMUSP00000019333	ENSMUSP00000046467	11	15	0	0	0	0	1.050000	2.197900
ENSMUSP00000035908	ENSMUSP00000097589	6	2	0	0	0	0	0.164900	4.252600
ENSMUSP00000035415	ENSMUSP00000056715	7	5	0	0	0	0	0.572800	2.473300
ENSMUSP00000000271	ENSMUSP00000038765	X	X	0	0	0	0	0.164200	4.681800
ENSMUSP00000035061	ENSMUSP00000035274	9	9	0	1	0	0	0.863300	2.115800
ENSMUSP00000021016	ENSMUSP00000031535	11	5	0	0	0	0	0.281600	4.318500
ENSMUSP00000036357	ENSMUSP00000072692	19	3	0	0	0	0	0.464200	3.820100
ENSMUSP00000072027	ENSMUSP00000089147	4	13	0	0	0	0	0.362700	1.891900
ENSMUSP00000028386	ENSMUSP00000035400	2	15	0	0	0	0	0.299600	5.044600
ENSMUSP00000023601	ENSMUSP00000025000	16	17	0	0	0	0	0.534000	4.158500
ENSMUSP00000019615	ENSMUSP00000060421	9	19	0	0	0	0	0.578900	3.973600
ENSMUSP00000021040	ENSMUSP00000031402	11	5	0	0	0	0	0.156200	1.403000
ENSMUSP00000049132	ENSMUSP00000077353	6	3	0	0	0	0	0.591100	4.565800
ENSMUSP00000000958	ENSMUSP00000017078	15	2	0	0	0	0	0.263700	4.472300
ENSMUSP00000023580	ENSMUSP00000047467	16	9	0	0	0	0	0.413400	4.941800
ENSMUSP00000045566	ENSMUSP00000087114	14	16	0	0	0	0	0.763400	4.549300
ENSMUSP00000038199	ENSMUSP00000046390	18	6	0	0	0	0	0.517700	4.606200
ENSMUSP00000033949	ENSMUSP00000090667	8	5	0	0	0	0	0.205400	4.325600
ENSMUSP00000021314	ENSMUSP00000080600	11	2	0	0	0	0	0.159300	4.382300
ENSMUSP00000072872	ENSMUSP00000098296	11	14	0	0	0	0	0.783500	4.116400
ENSMUSP00000027036	ENSMUSP00000064204	1	4	0	0	0	0	0.239300	3.928000
ENSMUSP00000020411	ENSMUSP00000047268	7	10	0	0	0	0	0.356100	4.768500
ENSMUSP00000030243	ENSMUSP00000063166	4	15	0	0	0	0	0.159600	4.483500
ENSMUSP00000039863	ENSMUSP00000051959	8	11	0	0	0	0	0.236100	3.694200
ENSMUSP00000022102	ENSMUSP00000051293	13	7	0	0	0	0	0.743400	4.428700
ENSMUSP00000001284	ENSMUSP00000057569	1	7	0	0	0	0	0.354900	4.005300
ENSMUSP00000024773	ENSMUSP00000093961	17	19	0	0	0	0	0.736000	4.145100
ENSMUSP00000029848	ENSMUSP00000043816	3	4	0	0	0	0	0.586200	1.711700
ENSMUSP00000028902	ENSMUSP00000071876	2	7	0	0	0	0	0.496800	3.312600
ENSMUSP00000043508	ENSMUSP00000096158	13	8	0	0	0	0	0.082000	4.846300
ENSMUSP00000059395	ENSMUSP00000088736	X	Y	0	0	0	0	0.009800	0.894800
ENSMUSP00000035260	ENSMUSP00000038722	12	2	0	0	0	0	0.786000	2.701600
ENSMUSP00000025751	ENSMUSP00000090119	19	10	0	0	0	0	1.582200	4.899500
ENSMUSP00000010319	ENSMUSP00000046397	1	12	0	0	0	0	0.683400	4.516600
ENSMUSP00000048135	ENSMUSP00000090613	5	11	0	0	0	0	0.281200	4.374000
ENSMUSP00000041712	ENSMUSP00000082142	12	12	1	1	0	0	1.043600	1.045500
ENSMUSP00000042155	ENSMUSP00000068076	9	2	0	0	0	0	0.148900	4.414600
ENSMUSP00000003911	ENSMUSP00000030134	8	4	0	0	0	0	0.267100	4.195400
ENSMUSP00000002070	ENSMUSP00000028825	17	2	0	0	0	0	0.352400	1.822500
ENSMUSP00000025833	ENSMUSP00000029666	19	3	0	0	0	0	0.150000	4.573100
ENSMUSP00000025659	ENSMUSP00000069228	19	7	0	0	0	0	0.334000	3.633900
ENSMUSP00000023289	ENSMUSP00000025760	15	19	0	0	0	0	0.312500	4.199800
ENSMUSP00000036988	ENSMUSP00000055243	15	1	0	0	0	0	1.023600	2.354400
ENSMUSP00000053371	ENSMUSP00000077732	13	4	0	0	0	0	0.290300	3.758600
ENSMUSP00000029989	ENSMUSP00000033088	4	7	0	0	0	0	0.305000	4.848800
ENSMUSP00000031434	ENSMUSP00000091510	5	11	0	0	0	0	0.566200	4.091900
ENSMUSP00000030320	ENSMUSP00000046449	4	8	0	0	0	0	0.434300	4.736000
ENSMUSP00000026014	ENSMUSP00000042343	X	1	0	0	0	0	0.702700	4.500700
ENSMUSP00000027898	ENSMUSP00000050979	1	12	0	0	0	0	0.341500	4.976400
ENSMUSP00000032892	ENSMUSP00000057245	7	11	0	0	0	0	0.337200	2.563400
ENSMUSP00000015011	ENSMUSP00000015934	2	2	1	1	0	0	1.523600	1.807600
ENSMUSP00000027579	ENSMUSP00000067564	1	5	0	0	0	0	0.107500	4.304000
ENSMUSP00000033720	ENSMUSP00000077457	X	4	0	0	0	0	0.064900	4.226600
ENSMUSP00000065622	ENSMUSP00000076399	15	12	0	0	0	0	0.338000	4.636300
ENSMUSP00000034630	ENSMUSP00000068987	9	17	0	0	0	0	0.457000	3.963000
ENSMUSP00000020349	ENSMUSP00000078337	10	18	0	0	0	0	0.615800	5.619600
ENSMUSP00000034960	ENSMUSP00000046604	9	17	0	0	0	0	0.314600	4.802400
ENSMUSP00000020161	ENSMUSP00000021550	10	12	0	0	0	0	0.384900	3.230100
ENSMUSP00000014141	ENSMUSP00000023432	1	16	0	0	0	0	0.698400	4.022800
ENSMUSP00000043926	ENSMUSP00000093615	14	14	0	1	0	0	0.018800	0.018500
ENSMUSP00000023029	ENSMUSP00000065442	15	11	0	0	0	0	0.349000	4.569600
ENSMUSP00000020884	ENSMUSP00000022904	12	15	0	0	0	0	0.269600	3.043500
ENSMUSP00000047589	ENSMUSP00000083806	1	1	0	0	0	0	1.723000	2.268600
ENSMUSP00000036647	ENSMUSP00000075242	12	7	0	0	0	0	0.393200	5.193300
ENSMUSP00000002855	ENSMUSP00000010974	7	15	0	0	0	0	0.181800	3.684100
ENSMUSP00000003544	ENSMUSP00000039394	6	13	0	0	0	0	0.244700	4.645100
ENSMUSP00000039546	ENSMUSP00000051709	2	19	0	0	0	0	0.783400	2.061200
ENSMUSP00000020524	ENSMUSP00000042947	11	11	0	0	0	0	0.302300	4.651300
ENSMUSP00000037673	ENSMUSP00000096470	2	3	0	0	0	0	0.258500	2.027100
ENSMUSP00000049708	ENSMUSP00000055417	2	11	0	0	0	0	0.586700	5.066400
ENSMUSP00000039340	ENSMUSP00000045201	11	5	0	0	0	0	0.300300	4.212900
ENSMUSP00000025767	ENSMUSP00000036279	19	11	0	0	0	0	0.376100	3.860100
ENSMUSP00000043996	ENSMUSP00000090844	14	8	0	0	0	0	0.309900	4.821300
ENSMUSP00000033662	ENSMUSP00000060774	X	3	0	0	1	1	0.137600	1.794900
ENSMUSP00000027981	ENSMUSP00000088856	1	2	0	0	0	0	0.352000	2.279400
ENSMUSP00000029170	ENSMUSP00000034091	2	8	0	0	0	0	0.403300	4.969100
ENSMUSP00000010753	ENSMUSP00000098786	1	12	0	0	0	0	0.257800	4.249900
ENSMUSP00000020672	ENSMUSP00000064655	11	6	0	0	0	0	0.498600	3.228600
ENSMUSP00000021685	ENSMUSP00000078047	12	8	0	0	0	0	0.841100	4.520600
ENSMUSP00000022196	ENSMUSP00000080739	13	7	0	0	0	0	0.277100	4.972800
ENSMUSP00000021375	ENSMUSP00000028916	12	2	0	0	0	0	0.081300	4.715900
ENSMUSP00000019576	ENSMUSP00000070682	8	17	0	0	0	0	0.047600	4.192400
ENSMUSP00000035766	ENSMUSP00000095181	9	18	0	0	0	0	0.477900	5.138700
ENSMUSP00000003038	ENSMUSP00000082519	7	7	0	0	0	0	0.103900	4.129900
ENSMUSP00000002572	ENSMUSP00000021077	17	11	0	0	0	0	0.395000	3.960200
ENSMUSP00000021665	ENSMUSP00000039088	12	2	0	0	0	0	0.522600	4.068300
ENSMUSP00000020980	ENSMUSP00000022901	12	15	0	0	0	0	0.141900	4.152600
ENSMUSP00000028728	ENSMUSP00000075230	2	17	0	0	0	0	0.461100	5.363600
ENSMUSP00000049705	ENSMUSP00000074550	10	12	0	0	0	0	0.098600	0.222100
ENSMUSP00000042269	ENSMUSP00000085260	3	X	0	0	0	0	0.306600	5.508600
ENSMUSP00000027291	ENSMUSP00000060828	1	13	0	0	0	0	0.295500	4.317800
ENSMUSP00000042832	ENSMUSP00000085695	4	6	0	0	0	0	0.670000	2.384700
ENSMUSP00000032662	ENSMUSP00000043279	7	10	0	0	0	0	0.477700	1.950100
ENSMUSP00000001271	ENSMUSP00000047518	11	11	0	0	0	0	0.727000	2.483200
ENSMUSP00000042742	ENSMUSP00000077260	13	14	0	0	0	0	0.721500	5.261600
ENSMUSP00000032146	ENSMUSP00000089079	6	2	0	0	0	0	0.421700	4.855900
ENSMUSP00000051331	ENSMUSP00000073974	11	17	0	0	0	0	0.475300	4.773200
ENSMUSP00000026217	ENSMUSP00000033939	19	8	0	0	0	0	0.405800	4.696500
ENSMUSP00000020101	ENSMUSP00000022665	10	14	0	0	0	0	0.213200	4.574500
ENSMUSP00000025403	ENSMUSP00000068174	18	3	0	0	0	0	0.400100	4.027000
ENSMUSP00000026507	ENSMUSP00000046175	3	2	0	0	0	0	0.309500	4.834600
ENSMUSP00000078245	ENSMUSP00000082311	7	12	0	0	0	0	0.318700	2.158600
ENSMUSP00000054023	ENSMUSP00000092770	7	4	0	0	0	0	0.485500	2.718500
ENSMUSP00000072412	ENSMUSP00000095532	10	4	0	0	0	0	0.202300	4.193800
ENSMUSP00000033824	ENSMUSP00000074448	8	X	0	0	0	0	0.726800	4.299900
ENSMUSP00000040128	ENSMUSP00000069165	3	5	0	0	0	0	0.353400	4.854600
ENSMUSP00000086094	ENSMUSP00000096734	9	10	0	0	0	0	0.272300	4.982900
ENSMUSP00000005532	ENSMUSP00000022340	13	14	0	0	0	0	0.481200	5.054800
ENSMUSP00000026926	ENSMUSP00000098747	2	6	0	0	0	0	0.039100	1.913100
ENSMUSP00000000056	ENSMUSP00000002350	11	17	0	0	0	0	0.442300	4.374100
ENSMUSP00000047291	ENSMUSP00000058761	1	2	0	0	0	0	0.536300	4.591200
ENSMUSP00000005507	ENSMUSP00000064943	5	5	0	0	0	0	0.567200	2.173400
ENSMUSP00000052866	ENSMUSP00000086796	17	15	0	0	0	0	0.388600	3.818200
ENSMUSP00000018429	ENSMUSP00000066634	11	3	0	0	0	0	0.341300	4.855800
ENSMUSP00000046486	ENSMUSP00000089464	14	13	0	0	0	0	0.331900	4.453400
ENSMUSP00000049625	ENSMUSP00000098217	5	5	1	1	0	0	0.728200	4.816700
ENSMUSP00000029194	ENSMUSP00000030917	3	4	0	0	0	0	0.559100	4.527000
ENSMUSP00000020253	ENSMUSP00000037277	10	3	0	0	0	0	0.293200	2.426500
ENSMUSP00000028100	ENSMUSP00000089758	18	2	0	0	0	0	0.412600	4.646400
ENSMUSP00000026252	ENSMUSP00000067737	19	5	0	0	0	0	0.138900	4.034700
ENSMUSP00000021907	ENSMUSP00000090564	13	13	1	1	0	0	0.219200	3.052600
ENSMUSP00000058308	ENSMUSP00000096222	17	7	0	0	0	0	0.347600	4.490200
ENSMUSP00000035917	ENSMUSP00000075566	10	2	0	0	0	0	0.386000	4.791300
ENSMUSP00000021802	ENSMUSP00000068260	13	4	0	0	0	0	0.272600	4.354500
ENSMUSP00000051864	ENSMUSP00000057654	5	1	0	0	0	0	0.479700	4.754000
ENSMUSP00000045084	ENSMUSP00000091700	7	3	0	0	0	0	1.126500	3.199300
ENSMUSP00000003964	ENSMUSP00000032371	7	6	0	0	0	0	0.203200	4.635100
ENSMUSP00000023696	ENSMUSP00000079164	16	17	0	0	0	0	0.508800	5.232000
ENSMUSP00000002891	ENSMUSP00000023465	11	16	0	0	0	0	0.765000	4.739200
ENSMUSP00000041732	ENSMUSP00000046906	11	6	0	0	0	0	0.439000	4.708400
ENSMUSP00000032895	ENSMUSP00000033096	7	7	0	0	0	0	0.288100	4.178400
ENSMUSP00000032151	ENSMUSP00000053403	6	1	0	0	0	0	0.811000	3.674600
ENSMUSP00000020976	ENSMUSP00000045441	12	13	0	0	0	0	0.377300	4.408300
ENSMUSP00000039517	ENSMUSP00000074969	7	7	0	0	0	0	0.137300	4.595700
ENSMUSP00000045998	ENSMUSP00000073652	5	5	0	0	0	0	0.956100	4.965100
ENSMUSP00000032946	ENSMUSP00000035155	7	9	0	0	0	0	0.047000	1.674500
ENSMUSP00000058663	ENSMUSP00000068618	X	X	0	0	0	0	0.950800	5.188800
ENSMUSP00000005364	ENSMUSP00000077995	2	11	0	0	0	0	0.790000	2.632400
ENSMUSP00000032566	ENSMUSP00000038732	7	17	0	0	0	0	0.529300	4.263200
ENSMUSP00000002588	ENSMUSP00000072020	16	17	0	0	0	0	0.593300	5.191100
ENSMUSP00000027956	ENSMUSP00000086863	2	X	0	0	0	0	0.328300	4.177600
ENSMUSP00000030691	ENSMUSP00000035208	5	9	0	0	0	0	1.812300	1.956900
ENSMUSP00000044276	ENSMUSP00000080325	11	19	0	0	0	0	0.532200	4.786800
ENSMUSP00000022239	ENSMUSP00000026267	13	9	0	0	0	0	0.277500	4.560400
ENSMUSP00000044836	ENSMUSP00000078588	4	13	0	0	0	0	0.516000	5.099000
ENSMUSP00000041830	ENSMUSP00000045559	9	18	0	0	0	0	0.348100	5.674400
ENSMUSP00000043108	ENSMUSP00000053120	11	2	0	0	0	0	0.929100	3.895100
ENSMUSP00000016631	ENSMUSP00000095738	6	7	0	0	0	0	0.435700	4.857500
ENSMUSP00000011058	ENSMUSP00000034567	2	9	0	0	0	0	0.653400	2.327400
ENSMUSP00000041635	ENSMUSP00000066808	10	5	0	0	0	0	0.433900	5.092400
ENSMUSP00000026710	ENSMUSP00000067109	16	4	0	0	0	0	0.623400	4.726000
ENSMUSP00000006047	ENSMUSP00000096945	6	10	0	0	0	0	0.263000	4.508100
ENSMUSP00000028076	ENSMUSP00000045445	2	11	0	0	0	0	0.591000	4.998100
ENSMUSP00000034946	ENSMUSP00000039243	9	18	0	0	0	0	0.312200	4.417800
ENSMUSP00000040073	ENSMUSP00000050211	15	8	0	0	0	0	0.241100	4.617800
ENSMUSP00000015107	ENSMUSP00000035961	11	2	0	0	0	0	0.146300	4.604100
ENSMUSP00000028764	ENSMUSP00000035551	2	2	1	1	0	0	0.142600	1.666900
ENSMUSP00000070751	ENSMUSP00000082793	10	9	0	0	0	0	0.504600	4.118900
ENSMUSP00000023068	ENSMUSP00000044645	15	X	0	0	0	0	0.371500	5.077000
ENSMUSP00000026050	ENSMUSP00000052592	19	19	1	1	0	0	0.294400	1.410600
ENSMUSP00000032139	ENSMUSP00000038368	6	6	0	0	0	0	0.128400	4.878400
ENSMUSP00000039416	ENSMUSP00000053766	13	8	0	0	0	0	0.812200	2.630800
ENSMUSP00000029766	ENSMUSP00000073866	3	2	0	0	0	0	0.528100	4.691000
ENSMUSP00000050001	ENSMUSP00000092499	18	1	0	0	0	0	0.150600	3.821400
ENSMUSP00000001867	ENSMUSP00000031787	2	6	0	0	0	0	0.373800	1.925400
ENSMUSP00000038819	ENSMUSP00000087558	7	2	0	0	0	0	0.616500	3.315500
ENSMUSP00000030884	ENSMUSP00000088801	4	3	0	0	0	0	0.228900	4.664600
ENSMUSP00000027273	ENSMUSP00000047376	1	10	0	0	0	0	0.248000	4.428800
ENSMUSP00000015435	ENSMUSP00000062996	X	13	0	0	0	0	0.074400	4.317400
ENSMUSP00000020629	ENSMUSP00000032057	11	6	0	0	0	0	0.128800	4.655300
ENSMUSP00000055036	ENSMUSP00000082723	2	7	0	0	0	0	0.349100	4.178600
ENSMUSP00000063656	ENSMUSP00000073094	9	18	0	0	0	0	0.396000	2.553800
ENSMUSP00000024748	ENSMUSP00000098009	17	15	0	0	0	0	0.487300	4.503100
ENSMUSP00000022281	ENSMUSP00000036265	13	17	0	0	0	0	0.766400	5.013600
ENSMUSP00000044268	ENSMUSP00000098379	11	5	0	0	0	0	0.355300	5.509300
ENSMUSP00000039742	ENSMUSP00000044577	14	5	0	0	0	0	0.503800	4.998900
ENSMUSP00000030381	ENSMUSP00000033727	4	X	0	0	0	0	0.184500	2.382400
ENSMUSP00000059562	ENSMUSP00000098580	1	12	0	0	0	0	0.848900	5.276700
ENSMUSP00000022953	ENSMUSP00000027337	15	1	0	0	0	0	0.608700	5.108700
ENSMUSP00000067897	ENSMUSP00000077611	5	3	0	0	0	0	0.414500	2.962700
ENSMUSP00000006439	ENSMUSP00000030281	8	4	0	0	0	0	0.414200	4.782900
ENSMUSP00000000500	ENSMUSP00000075463	15	5	0	0	0	0	0.494900	3.613700
ENSMUSP00000020846	ENSMUSP00000023100	11	15	0	0	0	0	0.515400	2.150900
ENSMUSP00000019147	ENSMUSP00000025786	12	19	0	0	0	0	0.284000	4.720700
ENSMUSP00000072651	ENSMUSP00000074196	3	13	0	0	0	0	0.965100	4.353400
ENSMUSP00000044639	ENSMUSP00000076664	17	11	0	0	0	0	0.305800	4.616200
ENSMUSP00000027396	ENSMUSP00000033695	1	X	0	0	0	0	0.728100	2.287800
ENSMUSP00000025420	ENSMUSP00000029053	18	2	0	0	0	0	0.351000	4.244600
ENSMUSP00000036834	ENSMUSP00000064332	6	19	0	0	0	0	0.208300	2.200100
ENSMUSP00000030879	ENSMUSP00000035964	4	17	0	0	0	0	0.520500	3.131500
ENSMUSP00000034141	ENSMUSP00000094904	8	17	0	0	0	0	0.730400	4.790300
ENSMUSP00000071939	ENSMUSP00000092038	12	2	0	0	0	0	0.451900	3.100200
ENSMUSP00000027087	ENSMUSP00000053273	1	7	0	0	0	0	0.235000	4.128000
ENSMUSP00000024709	ENSMUSP00000072840	17	X	0	0	0	0	0.629600	4.574000
ENSMUSP00000018430	ENSMUSP00000075907	11	17	0	0	0	0	0.299900	2.010700
ENSMUSP00000019977	ENSMUSP00000044453	10	5	0	0	0	0	0.656100	4.177200
ENSMUSP00000025546	ENSMUSP00000069699	18	18	1	1	0	0	0.383500	4.304200
ENSMUSP00000043026	ENSMUSP00000095387	14	1	0	0	0	0	0.385200	5.257200
ENSMUSP00000014290	ENSMUSP00000027168	2	1	0	0	0	0	0.486800	4.501100
ENSMUSP00000037489	ENSMUSP00000037656	11	19	0	0	0	0	0.824400	3.979300
ENSMUSP00000006431	ENSMUSP00000006435	6	8	0	0	0	0	0.084600	4.416400
ENSMUSP00000043115	ENSMUSP00000094882	12	17	0	0	0	0	0.322700	1.906800
ENSMUSP00000029482	ENSMUSP00000065000	3	2	0	0	0	0	0.321900	4.640100
ENSMUSP00000044359	ENSMUSP00000088443	10	2	0	0	0	0	0.853600	5.411900
ENSMUSP00000047917	ENSMUSP00000084572	17	17	0	0	0	0	0.461700	2.341000
ENSMUSP00000031093	ENSMUSP00000033189	5	7	0	0	0	0	0.458300	4.280600
ENSMUSP00000031148	ENSMUSP00000054719	5	1	0	0	0	0	0.459000	4.852100
ENSMUSP00000042085	ENSMUSP00000052303	11	11	1	1	0	0	2.458500	1.954100
ENSMUSP00000020286	ENSMUSP00000029644	10	3	0	0	0	0	0.297000	3.947100
ENSMUSP00000035468	ENSMUSP00000072397	2	3	0	0	0	0	0.324200	4.369300
ENSMUSP00000020513	ENSMUSP00000098624	11	12	0	0	0	0	0.307300	4.683100
ENSMUSP00000035658	ENSMUSP00000088807	1	2	0	0	0	0	0.548100	4.659000
ENSMUSP00000037970	ENSMUSP00000086948	5	6	0	0	0	0	0.596400	4.850400
ENSMUSP00000037719	ENSMUSP00000080276	13	3	0	0	0	0	0.510900	2.182300
ENSMUSP00000027512	ENSMUSP00000081959	1	7	0	0	0	0	1.648700	4.365300
ENSMUSP00000031104	ENSMUSP00000038421	5	5	0	0	0	0	0.142200	5.036000
ENSMUSP00000073821	ENSMUSP00000097788	3	2	0	0	0	0	0.233000	4.193300
ENSMUSP00000001569	ENSMUSP00000098349	17	11	0	0	0	0	0.423600	4.183500
ENSMUSP00000054428	ENSMUSP00000076814	18	4	0	0	0	0	0.619500	2.990300
ENSMUSP00000010267	ENSMUSP00000090710	11	11	1	1	0	0	0.352200	1.626600
ENSMUSP00000036257	ENSMUSP00000095036	16	17	0	0	0	0	1.134900	3.047400
ENSMUSP00000034197	ENSMUSP00000090307	8	15	0	0	0	0	0.404900	3.917900
ENSMUSP00000030434	ENSMUSP00000055519	4	10	0	0	0	0	0.418100	4.286400
ENSMUSP00000024733	ENSMUSP00000034441	17	8	0	0	0	0	0.471400	4.917700
ENSMUSP00000039711	ENSMUSP00000065786	1	4	0	0	0	0	0.428400	4.435000
ENSMUSP00000023612	ENSMUSP00000034534	16	9	0	0	0	0	0.373000	4.188100
ENSMUSP00000035010	ENSMUSP00000083271	9	9	0	0	0	0	0.346300	4.730700
ENSMUSP00000008024	ENSMUSP00000090398	4	17	0	0	0	0	0.260800	3.543600
ENSMUSP00000036025	ENSMUSP00000061227	19	4	0	0	0	0	0.232100	2.012900
ENSMUSP00000040531	ENSMUSP00000081225	4	8	0	0	0	0	0.516300	5.032300
ENSMUSP00000027287	ENSMUSP00000044466	1	8	0	0	0	0	0.552400	4.862200
ENSMUSP00000017077	ENSMUSP00000079991	2	8	0	0	0	0	0.409200	4.935600
ENSMUSP00000000939	ENSMUSP00000037540	5	5	0	0	0	0	0.374800	4.709700
ENSMUSP00000034987	ENSMUSP00000044437	9	16	0	0	0	0	0.574900	4.266700
ENSMUSP00000018122	ENSMUSP00000064706	6	14	0	0	0	0	0.132600	5.120600
ENSMUSP00000023507	ENSMUSP00000071654	16	7	0	0	0	0	0.171600	4.339700
ENSMUSP00000095863	ENSMUSP00000095864	7	7	1	1	0	0	0.074400	0.341900
ENSMUSP00000070946	ENSMUSP00000076951	19	X	0	0	0	0	0.544300	4.545200
ENSMUSP00000004494	ENSMUSP00000082868	8	9	0	0	0	0	0.353200	4.956800
ENSMUSP00000042626	ENSMUSP00000053190	2	1	0	0	0	0	0.527600	4.367600
ENSMUSP00000023741	ENSMUSP00000043874	15	5	0	0	0	0	0.872800	6.127800
ENSMUSP00000032629	ENSMUSP00000090854	7	11	0	0	0	0	0.066700	5.033100
ENSMUSP00000044482	ENSMUSP00000050118	9	1	0	0	0	0	0.433200	4.822300
ENSMUSP00000022170	ENSMUSP00000076503	13	3	0	0	0	0	0.865800	4.773500
ENSMUSP00000020915	ENSMUSP00000030315	12	4	0	0	0	0	0.127000	5.016900
ENSMUSP00000027859	ENSMUSP00000074236	1	17	0	0	0	0	0.340300	4.283500
ENSMUSP00000022192	ENSMUSP00000026672	13	7	0	0	0	0	0.248100	4.530000
ENSMUSP00000022715	ENSMUSP00000089540	14	18	0	0	0	0	0.426500	4.876100
ENSMUSP00000018993	ENSMUSP00000056121	11	8	0	0	0	0	0.376800	4.988800
ENSMUSP00000030112	ENSMUSP00000034843	4	9	0	0	0	0	0.271600	4.915100
ENSMUSP00000020077	ENSMUSP00000025254	10	18	0	0	0	0	0.134900	4.011500
ENSMUSP00000037763	ENSMUSP00000066607	5	3	0	0	0	0	0.370800	4.738500
ENSMUSP00000036761	ENSMUSP00000078659	5	1	0	0	0	0	0.366600	2.302500
ENSMUSP00000064393	ENSMUSP00000071464	X	14	0	0	0	0	0.304100	2.230300
ENSMUSP00000033468	ENSMUSP00000033908	X	8	0	0	0	0	0.296300	4.710000
ENSMUSP00000038972	ENSMUSP00000082928	11	5	0	0	0	0	0.307700	5.468400
ENSMUSP00000025081	ENSMUSP00000028229	18	2	0	0	0	0	0.482900	4.986000
ENSMUSP00000055797	ENSMUSP00000069957	4	4	0	0	0	0	0.481600	2.670900
ENSMUSP00000028727	ENSMUSP00000087470	2	2	0	0	0	0	0.280000	2.627200
ENSMUSP00000027404	ENSMUSP00000064046	1	12	0	0	0	0	0.548900	4.917300
ENSMUSP00000045099	ENSMUSP00000090071	10	11	0	0	0	0	0.561600	4.889700
ENSMUSP00000025549	ENSMUSP00000034400	18	8	0	0	0	0	0.461600	3.359100
ENSMUSP00000080419	ENSMUSP00000090318	6	11	0	0	0	0	0.231800	4.679600
ENSMUSP00000027475	ENSMUSP00000031727	1	5	0	0	0	0	0.328500	4.897800
ENSMUSP00000004681	ENSMUSP00000044078	8	2	0	0	0	0	0.295800	5.172400
ENSMUSP00000073875	ENSMUSP00000075070	2	6	0	0	0	0	0.367700	4.333700
ENSMUSP00000001592	ENSMUSP00000007130	11	9	0	0	0	0	0.224800	4.734900
ENSMUSP00000047398	ENSMUSP00000054228	6	5	0	0	0	0	0.719500	5.209000
ENSMUSP00000028855	ENSMUSP00000073751	2	5	0	0	0	0	0.898800	2.374500
ENSMUSP00000004097	ENSMUSP00000083497	5	5	0	0	0	0	0.467700	5.070000
ENSMUSP00000027174	ENSMUSP00000028890	1	2	0	0	0	0	0.663200	4.455400
ENSMUSP00000033135	ENSMUSP00000093425	7	6	0	0	0	0	0.131300	2.353900
ENSMUSP00000027985	ENSMUSP00000094945	1	17	0	0	0	0	0.357400	2.452500
ENSMUSP00000014922	ENSMUSP00000041361	8	18	0	0	0	0	0.441600	2.906000
ENSMUSP00000030187	ENSMUSP00000041542	4	9	0	0	0	0	0.156700	1.787400
ENSMUSP00000023531	ENSMUSP00000033402	16	7	0	0	0	0	0.430900	4.293100
ENSMUSP00000030901	ENSMUSP00000068148	4	12	0	0	0	0	0.717600	4.467400
ENSMUSP00000063872	ENSMUSP00000088563	1	2	0	0	0	0	0.263400	4.567700
ENSMUSP00000022220	ENSMUSP00000024967	13	17	0	0	0	0	1.036300	4.839600
ENSMUSP00000026723	ENSMUSP00000097940	X	2	0	0	0	0	0.364300	3.834000
ENSMUSP00000018645	ENSMUSP00000055954	11	5	0	0	0	0	0.597300	5.630600
ENSMUSP00000033058	ENSMUSP00000080149	7	15	0	0	0	0	0.326500	5.432900
ENSMUSP00000025747	ENSMUSP00000068328	19	4	0	0	0	0	0.730300	4.850600
ENSMUSP00000021921	ENSMUSP00000030443	13	4	0	0	0	0	0.338400	5.103800
ENSMUSP00000044509	ENSMUSP00000082503	2	12	0	0	0	0	0.383900	5.304800
ENSMUSP00000039169	ENSMUSP00000078302	13	7	0	0	0	0	0.386800	4.687300
ENSMUSP00000029230	ENSMUSP00000030902	3	4	0	0	0	0	0.341300	4.877500
ENSMUSP00000034377	ENSMUSP00000038232	8	8	0	1	0	0	0.474100	2.507700
ENSMUSP00000033269	ENSMUSP00000078682	7	5	0	0	0	0	0.131200	3.768200
ENSMUSP00000031771	ENSMUSP00000097605	6	2	0	0	0	0	0.147500	3.366400
ENSMUSP00000004505	ENSMUSP00000025279	11	18	0	0	0	0	0.586600	5.064900
ENSMUSP00000064900	ENSMUSP00000092157	19	5	0	0	0	0	0.492500	2.724900
ENSMUSP00000046544	ENSMUSP00000080489	5	11	0	0	0	0	0.257100	4.759600
ENSMUSP00000022169	ENSMUSP00000026262	13	9	0	0	0	0	0.401300	4.430700
ENSMUSP00000010298	ENSMUSP00000049336	8	18	0	0	0	0	0.561300	4.504200
ENSMUSP00000003568	ENSMUSP00000091455	6	11	0	0	0	0	0.184900	4.063800
ENSMUSP00000049176	ENSMUSP00000063710	4	4	0	0	0	0	0.558700	2.318000
ENSMUSP00000072538	ENSMUSP00000080921	10	4	0	0	0	0	0.766000	1.735300
ENSMUSP00000026084	ENSMUSP00000046924	19	8	0	0	0	0	0.291300	1.668200
ENSMUSP00000025229	ENSMUSP00000025230	17	17	1	1	0	0	0.618900	2.311200
ENSMUSP00000033263	ENSMUSP00000078821	7	7	1	1	0	0	0.487900	2.853100
ENSMUSP00000043401	ENSMUSP00000057632	1	2	0	0	0	0	0.214600	5.006600
ENSMUSP00000003757	ENSMUSP00000097389	2	10	0	0	0	0	0.609600	5.478600
ENSMUSP00000028880	ENSMUSP00000065935	2	8	0	0	0	0	0.315600	4.642200
ENSMUSP00000037210	ENSMUSP00000083754	11	5	0	0	0	0	0.241200	4.611800
ENSMUSP00000032279	ENSMUSP00000087773	6	14	0	0	0	0	0.211500	4.866600
ENSMUSP00000023655	ENSMUSP00000024112	16	16	0	1	0	0	0.307600	0.450700
ENSMUSP00000035065	ENSMUSP00000059977	1	2	0	0	0	0	0.263100	4.467700
ENSMUSP00000043884	ENSMUSP00000098766	3	11	0	0	0	0	0.249800	5.214400
ENSMUSP00000023774	ENSMUSP00000027368	15	1	0	0	0	0	0.282000	4.477400
ENSMUSP00000025263	ENSMUSP00000025266	17	17	1	1	0	0	0.771900	2.219600
ENSMUSP00000025058	ENSMUSP00000096969	17	10	0	0	0	0	0.625200	4.909900
ENSMUSP00000004377	ENSMUSP00000098334	6	5	0	0	0	0	0.340400	4.367500
ENSMUSP00000023766	ENSMUSP00000089437	15	13	0	0	0	0	0.595200	4.657100
ENSMUSP00000079036	ENSMUSP00000079689	4	15	0	0	0	0	0.656300	2.385700
ENSMUSP00000021443	ENSMUSP00000036178	12	10	0	0	0	0	0.303300	4.940700
ENSMUSP00000026921	ENSMUSP00000064746	8	1	0	0	0	0	0.567000	5.060000
ENSMUSP00000025186	ENSMUSP00000073263	17	2	0	0	0	0	0.744000	2.205400
ENSMUSP00000075579	ENSMUSP00000096218	7	9	0	0	0	0	1.315300	2.750000
ENSMUSP00000035089	ENSMUSP00000042266	9	1	0	0	0	0	0.198000	5.142600
ENSMUSP00000087297	ENSMUSP00000097060	2	2	0	1	0	0	0.174300	0.969200
ENSMUSP00000049272	ENSMUSP00000096140	2	3	0	0	0	0	0.908300	2.320100
ENSMUSP00000003826	ENSMUSP00000008734	9	9	1	1	0	0	0.503700	4.299600
ENSMUSP00000034834	ENSMUSP00000035417	9	3	0	0	0	0	0.203900	2.231200
ENSMUSP00000044288	ENSMUSP00000065081	14	6	0	0	0	0	0.127500	4.234100
ENSMUSP00000025156	ENSMUSP00000077085	18	12	0	0	0	0	0.230500	4.642600
ENSMUSP00000019037	ENSMUSP00000021166	15	11	0	0	0	0	0.699300	3.336300
ENSMUSP00000058455	ENSMUSP00000062886	3	6	0	0	0	0	0.149000	1.999600
ENSMUSP00000051092	ENSMUSP00000074066	7	9	0	0	0	0	0.392500	4.684500
ENSMUSP00000022304	ENSMUSP00000068281	14	11	0	0	0	0	0.210000	4.126400
ENSMUSP00000023616	ENSMUSP00000085728	16	14	0	0	0	0	0.462600	2.937300
ENSMUSP00000074511	ENSMUSP00000096457	14	8	0	0	0	0	0.533100	4.494000
ENSMUSP00000020227	ENSMUSP00000088047	10	2	0	0	0	0	0.197000	4.509100
ENSMUSP00000031277	ENSMUSP00000073268	5	19	0	0	0	0	0.390300	6.406900
ENSMUSP00000049902	ENSMUSP00000053384	3	7	0	0	0	0	0.217900	4.685800
ENSMUSP00000066789	ENSMUSP00000079177	15	16	0	0	0	0	0.292800	5.576300
ENSMUSP00000068716	ENSMUSP00000077040	19	9	0	0	0	0	0.534900	5.792700
ENSMUSP00000039035	ENSMUSP00000047267	17	8	0	0	0	0	0.718700	5.386600
ENSMUSP00000024223	ENSMUSP00000090354	6	10	0	0	1	1	0.069000	0.197300
ENSMUSP00000026408	ENSMUSP00000027269	10	1	0	0	0	0	0.273100	4.192500
ENSMUSP00000022622	ENSMUSP00000079561	14	15	0	0	0	0	0.503700	2.448700
ENSMUSP00000085683	ENSMUSP00000090453	17	11	0	0	0	0	0.314300	5.099300
ENSMUSP00000027649	ENSMUSP00000028084	1	2	0	0	0	0	0.311600	4.292900
ENSMUSP00000048978	ENSMUSP00000068629	11	12	0	0	0	0	0.430900	5.382100
ENSMUSP00000000129	ENSMUSP00000079733	17	7	0	0	0	0	0.446400	4.759600
ENSMUSP00000030143	ENSMUSP00000066138	4	3	0	0	0	0	0.478400	2.622500
ENSMUSP00000019400	ENSMUSP00000022059	12	13	0	0	0	0	0.790400	4.624700
ENSMUSP00000023678	ENSMUSP00000052758	16	12	0	0	0	0	0.286300	5.317900
ENSMUSP00000029717	ENSMUSP00000039583	3	3	1	1	0	0	0.028100	0.044200
ENSMUSP00000033819	ENSMUSP00000067075	8	X	0	0	0	0	0.510400	4.940300
ENSMUSP00000054070	ENSMUSP00000086263	3	X	0	0	0	0	0.419400	2.811000
ENSMUSP00000028740	ENSMUSP00000044580	2	17	0	0	0	0	0.833300	5.131000
ENSMUSP00000047678	ENSMUSP00000081233	16	4	0	0	0	0	0.457400	5.264600
ENSMUSP00000000033	ENSMUSP00000056668	7	10	0	0	0	0	0.612700	3.448700
ENSMUSP00000026917	ENSMUSP00000069379	8	1	0	0	0	0	0.477100	4.808900
ENSMUSP00000032443	ENSMUSP00000064334	6	7	0	0	0	0	0.315900	4.449600
ENSMUSP00000028129	ENSMUSP00000049103	2	2	0	0	0	0	0.511700	4.058200
ENSMUSP00000024099	ENSMUSP00000029367	5	3	0	0	0	0	0.431100	4.597500
ENSMUSP00000069083	ENSMUSP00000072223	7	7	0	0	0	0	0.333200	0.440600
ENSMUSP00000033799	ENSMUSP00000071994	X	X	1	1	0	0	0.047100	0.039700
ENSMUSP00000029017	ENSMUSP00000038555	2	14	0	0	0	0	0.206500	3.387500
ENSMUSP00000028838	ENSMUSP00000068525	2	11	0	0	0	0	0.405200	1.657300
ENSMUSP00000032471	ENSMUSP00000079289	6	6	0	0	0	0	0.442300	3.983000
