# Supplementary material for: Quantifying the major mechanisms of recent gene duplications in the human and mouse genomes: a novel strategy to estimate gene duplication rates
Source: Genome Biol. 2007 Aug 2;8(8):R158. doi: 10.1186/gb-2007-8-8-r158 (PMC2374989; doi:10.1186/gb-2007-8-8-r158)
Supplement: Additional data file 5 — Provided is the human NEW gene set. [file gb-2007-8-8-r158-S5.txt]

EnsembPid1	EnsemblPid2	Ka	Ks
ENSP00000339577	ENSP00000363470	0.134000	0.133500
ENSP00000344220	ENSP00000371763	0.063500	0.141400
ENSP00000245434	ENSP00000372505	0.068000	0.055000
ENSP00000270691	ENSP00000343975	0.029700	0.100700
ENSP00000277668	ENSP00000356890	0.146800	0.185900
ENSP00000265753	ENSP00000322111	0.014800	0.004900
ENSP00000228264	ENSP00000339557	0.053900	0.108500
ENSP00000312304	ENSP00000372470	0.198300	0.311100
ENSP00000316400	ENSP00000357356	0.115500	0.183400
ENSP00000304151	ENSP00000366629	0.000700	0.000000
ENSP00000346940	ENSP00000365622	0.005900	0.011600
ENSP00000264255	ENSP00000351020	0.036500	0.014200
ENSP00000251152	ENSP00000333522	0.103900	0.157300
ENSP00000315263	ENSP00000345158	0.026400	0.119100
ENSP00000277031	ENSP00000304973	0.013200	0.019300
ENSP00000332453	ENSP00000371104	0.012000	0.033300
ENSP00000246083	ENSP00000299416	0.032600	0.023400
ENSP00000266483	ENSP00000310120	0.021800	0.027900
ENSP00000354643	ENSP00000373529	0.000000	0.000000
ENSP00000335376	ENSP00000361529	0.160500	0.260700
ENSP00000262428	ENSP00000368889	0.124700	0.273700
ENSP00000302741	ENSP00000338922	0.007400	0.020700
ENSP00000297908	ENSP00000312608	0.044600	0.040500
ENSP00000298292	ENSP00000371609	1.616600	4.159100
ENSP00000321320	ENSP00000366623	0.001100	0.000000
ENSP00000358132	ENSP00000359980	0.005400	0.000000
ENSP00000248879	ENSP00000331681	0.011300	0.106500
ENSP00000223862	ENSP00000340114	0.104200	0.108000
ENSP00000296424	ENSP00000307517	0.021800	0.032400
ENSP00000215794	ENSP00000292729	0.038400	0.081300
ENSP00000281871	ENSP00000311500	0.020600	0.047100
ENSP00000299992	ENSP00000371102	0.003700	0.008200
ENSP00000329663	ENSP00000337144	0.004400	0.015600
ENSP00000348463	ENSP00000366710	0.041500	0.060600
ENSP00000304544	ENSP00000370782	0.077500	0.116200
ENSP00000261070	ENSP00000368049	0.022400	0.019100
ENSP00000195656	ENSP00000370921	0.125500	0.229100
ENSP00000264487	ENSP00000370227	0.000000	0.005000
ENSP00000322440	ENSP00000334582	0.026800	0.056800
ENSP00000355355	ENSP00000370533	0.024100	0.138600
ENSP00000295171	ENSP00000308873	0.008300	0.017800
ENSP00000303599	ENSP00000306549	0.000000	0.000000
ENSP00000346496	ENSP00000348212	0.119900	0.143800
ENSP00000333234	ENSP00000345340	0.026000	0.049800
ENSP00000369576	ENSP00000369580	0.011600	0.013700
ENSP00000317289	ENSP00000366917	0.056000	0.057800
ENSP00000334681	ENSP00000347810	0.000000	0.000000
ENSP00000349618	ENSP00000364638	0.000000	0.000000
ENSP00000289433	ENSP00000352182	0.040300	0.078500
ENSP00000304174	ENSP00000306472	0.000000	0.000000
ENSP00000253803	ENSP00000349375	0.196800	0.210100
ENSP00000226460	ENSP00000370418	0.354600	0.427300
ENSP00000310403	ENSP00000365580	0.024700	0.081500
ENSP00000320951	ENSP00000324633	0.000000	0.000000
ENSP00000329519	ENSP00000368340	0.074300	0.216800
ENSP00000320813	ENSP00000322191	0.000000	0.000000
ENSP00000254025	ENSP00000360450	0.003300	0.000000
ENSP00000366174	ENSP00000366175	0.039300	0.035800
ENSP00000344240	ENSP00000368640	0.012100	0.006900
ENSP00000368756	ENSP00000368760	0.042200	0.040700
ENSP00000370855	ENSP00000370856	0.046600	0.025800
ENSP00000246896	ENSP00000370445	0.081700	0.090100
ENSP00000370805	ENSP00000370806	0.017700	0.043400
ENSP00000372043	ENSP00000372092	0.000000	0.000000
ENSP00000329229	ENSP00000353797	0.296100	0.267500
ENSP00000348731	ENSP00000349853	0.007600	0.000000
ENSP00000370255	ENSP00000370260	0.081800	0.173800
ENSP00000350080	ENSP00000353396	0.000000	0.000000
ENSP00000351760	ENSP00000367940	0.042200	0.073800
ENSP00000348530	ENSP00000366741	0.015700	0.008600
ENSP00000359568	ENSP00000359569	0.009200	0.006600
ENSP00000318927	ENSP00000366767	0.212400	0.185400
ENSP00000326420	ENSP00000354755	0.004000	0.000000
ENSP00000332845	ENSP00000351335	0.005800	0.012900
ENSP00000351149	ENSP00000352269	0.008700	0.031700
ENSP00000328116	ENSP00000354169	0.000000	0.000000
ENSP00000366655	ENSP00000366833	0.006400	0.020000
ENSP00000369491	ENSP00000369504	0.009100	0.009000
ENSP00000361987	ENSP00000371185	0.842200	1.859700
ENSP00000372510	ENSP00000372630	0.002400	0.004800
ENSP00000372381	ENSP00000372468	0.000000	0.030500
ENSP00000324284	ENSP00000328519	0.000000	0.000000
ENSP00000303532	ENSP00000324895	0.000000	0.018400
ENSP00000349791	ENSP00000353494	0.000000	0.000000
ENSP00000304065	ENSP00000347298	0.029000	0.027600
ENSP00000317958	ENSP00000332298	0.005900	0.000000
ENSP00000341218	ENSP00000343312	0.142500	0.222600
ENSP00000346277	ENSP00000350285	0.003800	0.000000
ENSP00000253323	ENSP00000253325	0.000000	0.000000
ENSP00000303848	ENSP00000307184	0.000000	0.000000
ENSP00000310102	ENSP00000329865	0.018200	0.022700
ENSP00000335113	ENSP00000372508	0.004300	0.011400
ENSP00000348336	ENSP00000352040	0.000000	0.018100
ENSP00000370267	ENSP00000370268	0.000000	0.000000
ENSP00000347609	ENSP00000351966	0.000000	0.000000
ENSP00000358225	ENSP00000358289	0.000000	0.000000
ENSP00000329670	ENSP00000330351	0.000000	0.000000
ENSP00000366595	ENSP00000366758	0.000000	0.029400
ENSP00000359440	ENSP00000359460	0.003600	0.000000
ENSP00000250776	ENSP00000250805	0.000000	0.000000
ENSP00000329993	ENSP00000348814	0.000000	0.000000
ENSP00000328055	ENSP00000331202	0.000000	0.000000
ENSP00000371706	ENSP00000371860	0.000000	0.000000
ENSP00000354308	ENSP00000372010	0.000000	0.000000
ENSP00000372439	ENSP00000372511	0.000000	0.000000
ENSP00000371760	ENSP00000371774	0.000000	0.000000
ENSP00000366644	ENSP00000366806	0.000000	0.009600
ENSP00000369804	ENSP00000369828	0.000000	0.000000
