# Supplementary material for: Quantifying the major mechanisms of recent gene duplications in the human and mouse genomes: a novel strategy to estimate gene duplication rates
Source: Genome Biol. 2007 Aug 2;8(8):R158. doi: 10.1186/gb-2007-8-8-r158 (PMC2374989; doi:10.1186/gb-2007-8-8-r158)
Supplement: Additional data file 6 — Provided is the mouse NEW gene set. [file gb-2007-8-8-r158-S6.txt]

EnsembPid1	EnsemblPid2	Ka	Ks
ENSMUSP00000095720	ENSMUSP00000095729	0.000000	0.000000
ENSMUSP00000085942	ENSMUSP00000098592	0.000000	0.000000
ENSMUSP00000097002	ENSMUSP00000097003	0.000000	0.010100
ENSMUSP00000072208	ENSMUSP00000074079	0.000000	0.020400
ENSMUSP00000098368	ENSMUSP00000098378	0.000000	0.000000
ENSMUSP00000098194	ENSMUSP00000098195	0.058400	0.152400
ENSMUSP00000096360	ENSMUSP00000097333	0.014900	0.030700
ENSMUSP00000095514	ENSMUSP00000095515	0.162200	0.210900
ENSMUSP00000095566	ENSMUSP00000098500	0.059400	0.023300
ENSMUSP00000094942	ENSMUSP00000094943	0.015800	0.021500
ENSMUSP00000092983	ENSMUSP00000093021	0.023400	0.054000
ENSMUSP00000065555	ENSMUSP00000078404	0.207700	0.381700
ENSMUSP00000006362	ENSMUSP00000086462	0.104400	0.090300
ENSMUSP00000095268	ENSMUSP00000097001	0.092200	0.181000
ENSMUSP00000085206	ENSMUSP00000085209	0.003400	0.001600
ENSMUSP00000083275	ENSMUSP00000083277	0.006300	0.046200
ENSMUSP00000050505	ENSMUSP00000057983	0.198200	0.166300
ENSMUSP00000079383	ENSMUSP00000092579	0.053200	0.043600
ENSMUSP00000036132	ENSMUSP00000082416	0.382700	0.196900
ENSMUSP00000079150	ENSMUSP00000091028	0.059900	0.070900
ENSMUSP00000053201	ENSMUSP00000097074	0.000000	0.000000
ENSMUSP00000066137	ENSMUSP00000091392	0.040900	0.094800
ENSMUSP00000054931	ENSMUSP00000091026	0.008100	0.040100
ENSMUSP00000071265	ENSMUSP00000095894	0.067000	0.160000
ENSMUSP00000021885	ENSMUSP00000079588	0.136400	0.126900
ENSMUSP00000066171	ENSMUSP00000085797	0.066100	0.077100
ENSMUSP00000086311	ENSMUSP00000086314	0.005700	0.011700
ENSMUSP00000094364	ENSMUSP00000095275	0.005000	0.010600
ENSMUSP00000094130	ENSMUSP00000094131	0.144200	0.165400
ENSMUSP00000055404	ENSMUSP00000074240	0.067500	0.066300
ENSMUSP00000047410	ENSMUSP00000091577	0.000000	0.000000
ENSMUSP00000049766	ENSMUSP00000054856	0.039700	0.119900
ENSMUSP00000063554	ENSMUSP00000093208	0.020300	0.044700
ENSMUSP00000055766	ENSMUSP00000077697	1.530400	4.861200
ENSMUSP00000034344	ENSMUSP00000043127	0.406000	0.724500
ENSMUSP00000092736	ENSMUSP00000094660	0.039100	0.040900
ENSMUSP00000070060	ENSMUSP00000098832	0.007100	0.012100
ENSMUSP00000002452	ENSMUSP00000097632	0.032300	0.125900
ENSMUSP00000023474	ENSMUSP00000094267	0.077200	0.080800
ENSMUSP00000053835	ENSMUSP00000070637	0.005100	0.039400
ENSMUSP00000044682	ENSMUSP00000063810	0.000000	0.000000
ENSMUSP00000075957	ENSMUSP00000089332	0.045000	0.061400
ENSMUSP00000027769	ENSMUSP00000082548	0.021900	0.016300
ENSMUSP00000066020	ENSMUSP00000098106	0.001500	0.001200
ENSMUSP00000097758	ENSMUSP00000098866	0.358000	0.479700
ENSMUSP00000015124	ENSMUSP00000093807	0.008400	0.021000
ENSMUSP00000037459	ENSMUSP00000096925	0.000000	0.026300
ENSMUSP00000021728	ENSMUSP00000082966	0.058600	0.077800
ENSMUSP00000018383	ENSMUSP00000087609	0.211500	0.240500
ENSMUSP00000092091	ENSMUSP00000093968	0.042300	0.044600
ENSMUSP00000011981	ENSMUSP00000093780	0.043100	0.057700
ENSMUSP00000078641	ENSMUSP00000086746	0.116100	0.145600
ENSMUSP00000048041	ENSMUSP00000087912	0.212300	0.151300
ENSMUSP00000015051	ENSMUSP00000093427	0.061600	0.128800
ENSMUSP00000034204	ENSMUSP00000040661	0.000000	0.000000
ENSMUSP00000027230	ENSMUSP00000048754	0.040900	0.201700
ENSMUSP00000030478	ENSMUSP00000056931	0.000000	0.000000
ENSMUSP00000040240	ENSMUSP00000053845	0.019400	0.038500
ENSMUSP00000096964	ENSMUSP00000097279	0.215700	0.311400
ENSMUSP00000048684	ENSMUSP00000055313	0.043700	0.058900
ENSMUSP00000024851	ENSMUSP00000095982	0.149900	0.182500
ENSMUSP00000030289	ENSMUSP00000096852	0.016000	0.039800
ENSMUSP00000047431	ENSMUSP00000070466	0.059700	0.090800
ENSMUSP00000040220	ENSMUSP00000098525	0.094300	0.088100
ENSMUSP00000048826	ENSMUSP00000093380	0.059600	0.134100
ENSMUSP00000049044	ENSMUSP00000053649	0.005200	0.027000
ENSMUSP00000059709	ENSMUSP00000098988	0.007600	0.006400
ENSMUSP00000058031	ENSMUSP00000086330	0.010800	0.026400
ENSMUSP00000034096	ENSMUSP00000087123	0.080400	0.125200
ENSMUSP00000094082	ENSMUSP00000094083	0.041200	0.077600
ENSMUSP00000076160	ENSMUSP00000085201	0.006700	0.012500
ENSMUSP00000026274	ENSMUSP00000052870	0.010000	0.020900
ENSMUSP00000020262	ENSMUSP00000020266	0.050600	0.192500
ENSMUSP00000043780	ENSMUSP00000050105	0.004800	0.012400
ENSMUSP00000043054	ENSMUSP00000092121	0.003100	0.000000
ENSMUSP00000043901	ENSMUSP00000092088	0.001900	0.019600
ENSMUSP00000029938	ENSMUSP00000090715	0.048300	0.132500
ENSMUSP00000033984	ENSMUSP00000054112	0.044600	0.056000
ENSMUSP00000044417	ENSMUSP00000082898	0.038400	0.060500
ENSMUSP00000025632	ENSMUSP00000074371	0.000000	0.005900
ENSMUSP00000059582	ENSMUSP00000088234	0.000000	0.020000
ENSMUSP00000029904	ENSMUSP00000095843	0.000000	0.000000
ENSMUSP00000024572	ENSMUSP00000095034	0.001200	0.002900
ENSMUSP00000050603	ENSMUSP00000092840	0.102400	0.173700
ENSMUSP00000032915	ENSMUSP00000095311	0.100500	0.169900
ENSMUSP00000023525	ENSMUSP00000096977	0.064300	0.125300
ENSMUSP00000020705	ENSMUSP00000039679	0.039100	0.040400
ENSMUSP00000091180	ENSMUSP00000095656	0.001000	0.002600
ENSMUSP00000034105	ENSMUSP00000079379	0.059300	0.100400
ENSMUSP00000027810	ENSMUSP00000086427	0.166000	0.320800
ENSMUSP00000005647	ENSMUSP00000059505	0.014500	0.013100
ENSMUSP00000048124	ENSMUSP00000084604	0.012400	0.011400
ENSMUSP00000066480	ENSMUSP00000081856	0.003000	0.000000
ENSMUSP00000048345	ENSMUSP00000098332	1.712100	2.183800
ENSMUSP00000026153	ENSMUSP00000055703	0.001900	0.002600
ENSMUSP00000044430	ENSMUSP00000084106	0.143400	0.464100
ENSMUSP00000005826	ENSMUSP00000052373	0.040000	0.177300
ENSMUSP00000031687	ENSMUSP00000084089	0.185200	0.493400
ENSMUSP00000006764	ENSMUSP00000093755	0.127100	0.246300
ENSMUSP00000086225	ENSMUSP00000092995	0.000000	0.013500
ENSMUSP00000024056	ENSMUSP00000067540	0.003300	0.019000
ENSMUSP00000005041	ENSMUSP00000088681	0.056500	0.176900
ENSMUSP00000035170	ENSMUSP00000055206	1.525100	1.793400
ENSMUSP00000022734	ENSMUSP00000097890	0.000000	0.000000
ENSMUSP00000026324	ENSMUSP00000051333	0.018800	0.061100
ENSMUSP00000088349	ENSMUSP00000088358	0.020100	0.022800
ENSMUSP00000027650	ENSMUSP00000027654	0.129200	0.167600
ENSMUSP00000007212	ENSMUSP00000097559	0.023900	0.048500
